# Supplementary material for: Resilient distributed model predictive control for cooperative microgrids under communication loss with demand response integration
Source: PLoS One. 2026 Apr 8;21(4):e0345857. doi: 10.1371/journal.pone.0345857 (PMC13061206; doi:10.1371/journal.pone.0345857)
Supplement: S1 Data — ZIP archive (S1_Data.zip) containing the processed result summaries (JSON) used to generate the manuscript figures and tables (Path A/B, S6, S7), including paired deltas, confidence intervals, and p-values. (S1_Data.ZIP) [file pone.0345857.s002.zip]

Archive with 13 entries (12 files):
- README.txt
- data/
- data/patha_cost_vs_ploss_per_seed.json
- data/pathb_iid_paired_deltas.json
- data/patha_cost_vs_ploss.json
- data/patha_cost_vs_mmax.json
- data/pathb_iid_loss_phase_summary.json
- data/s6_topology_change_bootstrap_ci.json
- data/s6_topology_change_summary.json
- data/pathb_burst_loss_phase_summary.json
- data/s7_dr_ablation_summary.json
- data/patha_summary.json
- data/pathb_burst_paired_deltas.json
