# Supplementary material for: Resilient distributed model predictive control for cooperative microgrids under communication loss with demand response integration
Source: PLoS One. 2026 Apr 8;21(4):e0345857. doi: 10.1371/journal.pone.0345857 (PMC13061206; doi:10.1371/journal.pone.0345857)
Supplement: S1 Data — ZIP archive (S1_Data.zip) containing the processed result summaries (JSON) used to generate the manuscript figures and tables (Path A/B, S6, S7), including paired deltas, confidence intervals, and p-values. (S1_Data.ZIP) [file pone.0345857.s002.zip › README.txt]

Supporting Information Data Package (S1 Data)

This archive contains the processed data underlying the tables and figures in the manuscript
"Resilient distributed model predictive control for cooperative microgrids under communication
loss with demand response integration." The package includes simulation outputs and aggregated
metrics only; no code or scripts are included.

Data generated using CLARABEL solver (2026-01-28).

Contents (supporting_info_data/data/):

Path B Random Step-Level Loss (Scenario S2):
- pathb_iid_loss_phase_summary.json
  Loss-phase summary for Path B random step-level loss scenario.
  Used in: Table 4, Figure 3 (fig5_pathb_bars left panel)

- pathb_iid_paired_deltas.json
  Per-seed paired deltas (B3-B2) for random step-level loss.
  Includes paired statistical tests (two-sided Wilcoxon signed-rank and paired t-test) vs. zero delta.
  Used in: Figure 4 (fig2_sorted_delta_ens)

Path B Burst Outage (Scenario S3):
- pathb_burst_loss_phase_summary.json
  Loss-phase summary for Path B burst outage scenario.
  Used in: Table 5, Figure 3 (fig5_pathb_bars right panel)

- pathb_burst_paired_deltas.json
  Per-seed paired deltas (B3-B2) for burst outage.
  Includes paired statistical tests (two-sided Wilcoxon signed-rank and paired t-test) vs. zero delta.
  Used in: Figure 4 (fig2_sorted_delta_ens)

Path A Economic Resilience:
- patha_cost_vs_ploss.json
  Path A cost excess vs packet loss rate.
  Used in: Table 8, Figure 7 (fig3_cost_vs_ploss)

- patha_cost_vs_mmax.json
  Anytime curve: cost excess vs ADMM iteration cap.
  Used in: Figure 8 (fig4_anytime_curve)

- patha_summary.json
  Path A aggregate summary statistics.

- patha_cost_vs_ploss_per_seed.json
  Path A per-seed cost statistics across packet loss rates.

Scenario S6 Topology Change:
- s6_topology_change_summary.json
  Scenario S6 topology change summary.
  Used in: Table 7, Figure 6 (fig_s6_topology_change)

- s6_topology_change_bootstrap_ci.json
  Paired bootstrap confidence intervals for S6.
  Includes paired statistical tests (two-sided Wilcoxon signed-rank and paired t-test) vs. zero delta.
  Used in: S6 text (statistical significance reporting)

Scenario S7 DR Ablation:
- s7_dr_ablation_summary.json
  Scenario S7 DR ablation summary.
  Includes paired statistical tests (two-sided Wilcoxon signed-rank and paired t-test) for B3 vs B3-noDR deltas.
  Used in: Table 6, Figure 5 (fig6_dr_ablation_bars)

File-to-Figure/Table Mapping:

| JSON File                          | Tables    | Figures                      |
|------------------------------------|-----------|------------------------------|
| pathb_iid_loss_phase_summary.json  | Table 4   | Fig 3 (fig5_pathb_bars)      |
| pathb_burst_loss_phase_summary.json| Table 5   | Fig 3 (fig5_pathb_bars)      |
| pathb_iid_paired_deltas.json       | -         | Fig 4 (fig2_sorted_delta_ens)|
| pathb_burst_paired_deltas.json     | -         | Fig 4 (fig2_sorted_delta_ens)|
| s6_topology_change_summary.json    | Table 7   | Fig 6 (fig_s6_topology_change)|
| s7_dr_ablation_summary.json        | Table 6   | Fig 5 (fig6_dr_ablation_bars)|
| patha_cost_vs_ploss.json           | Table 8   | Fig 7 (fig3_cost_vs_ploss)   |
| patha_cost_vs_mmax.json            | -         | Fig 8 (fig4_anytime_curve)   |
| patha_summary.json                 | -         | Path A statistics            |
| patha_cost_vs_ploss_per_seed.json  | -         | Path A per-seed data         |
