# Supplementary material for: Resilient distributed model predictive control for cooperative microgrids under communication loss with demand response integration
Source: PLoS One. 2026 Apr 8;21(4):e0345857. doi: 10.1371/journal.pone.0345857 (PMC13061206; doi:10.1371/journal.pone.0345857)
Supplement: S1 Data — ZIP archive (S1_Data.zip) containing the processed result summaries (JSON) used to generate the manuscript figures and tables (Path A/B, S6, S7), including paired deltas, confidence intervals, and p-values. (S1_Data.ZIP) [file pone.0345857.s002.zip › data/patha_cost_vs_ploss_per_seed.json]

{
  "p_loss": [
    0.1,
    0.2,
    0.3,
    0.4,
    0.5
  ],
  "b2_excess": [
    [
      116.90961144236826,
      54.045678475868044,
      247.23759725450873,
      26.148516075797488,
      49.715095517743066,
      66.01495176496519,
      37.490932133205206,
      78.93894329420891,
      69.46461494841697,
      111.96214392606635,
      98.9157388919266,
      251.24547674558562,
      175.83970132123886,
      115.40709799709293,
      236.61597536885893,
      126.79275150120066,
      68.54291531880699,
      44.37048715324818,
      106.70363061336775,
      78.86056904723682,
      59.259422019297745,
      144.63981620771847,
      61.149880774168196,
      72.64487385326174,
      66.54503895248126,
      45.754502041973865,
      118.49112256540229,
      166.07112691628208,
      163.9865794531297,
      161.69380919662308,
      64.38050121760352,
      124.97431404807139,
      81.32588310662413,
      -86.93935800312465,
      42.34159436665868,
      40.92927408676587,
      16.147878413235958,
      -1.9451130158795422,
      116.2893905607416,
      142.66256912941753,
      97.88790124832849,
      58.26925370137451,
      89.62335809432716,
      57.393813117922946,
      56.89698235353444,
      48.56703201358778,
      -104.37697603786455,
      35.196986684289186,
      81.90967865521452,
      94.24097561183771
    ],
    [
      130.85057539530317,
      202.48738831447736,
      141.74119658981544,
      -10.288679729184878,
      82.5413706227946,
      111.98671237941107,
      94.09166607255702,
      147.0705129600501,
      138.77132246577185,
      169.21781662372905,
      318.01644398865847,
      393.7935640190535,
      380.8796544689267,
      212.62870453502,
      396.76593370839146,
      182.22737403136398,
      142.66038816970558,
      90.66211535688944,
      188.1311688299711,
      120.52560186190749,
      136.42015343872117,
      246.38496261948058,
      168.4682370456103,
      155.4757900387567,
      110.3370657896603,
      131.83131803547622,
      174.52620141389707,
      237.8513378518246,
      353.1780065617768,
      232.09135263826465,
      141.31973282326726,
      160.799947425342,
      134.24813958505365,
      -22.49866339705477,
      122.03736048893825,
      147.09813000480244,
      98.64334101850454,
      77.73019657194709,
      237.40965219398367,
      249.90693268100495,
      259.5798548404546,
      188.34738332314828,
      152.87846718178753,
      113.8465802570945,
      223.51234825588654,
      192.88269437943927,
      -137.89634023538292,
      -86.79867514064608,
      27.070664942591975,
      186.69964824816088
    ],
    [
      236.98354706372356,
      366.09797422647443,
      215.21384232817763,
      94.10658191651692,
      115.6338521999287,
      164.55812806398717,
      216.8178911182731,
      195.41185278321973,
      454.46993966090304,
      255.37897057121154,
      533.6923189173294,
      642.2340425563307,
      533.0735172480445,
      342.95244970654494,
      558.7662752468987,
      392.6982578917696,
      187.22355669387798,
      172.1929078144658,
      260.0198811268283,
      164.34328973145603,
      252.57680321360021,
      304.23510516782335,
      211.8313103483315,
      229.43486089227736,
      163.0187095899255,
      170.19358734646175,
      382.1844349772291,
      414.9868584034757,
      449.86667920083346,
      465.926169256647,
      272.75316483022834,
      314.1250383798615,
      224.82532350616566,
      100.6136778158625,
      269.7014309957167,
      338.0888363293243,
      162.56750293112236,
      173.8736780581312,
      380.0214237339769,
      331.0070023146536,
      416.524055247216,
      292.0784798896593,
      220.9082796066532,
      212.8415727235797,
      363.89438788448206,
      294.11599768178803,
      -56.539991615986764,
      -175.9992996800538,
      112.75263566918329,
      287.55669778408264
    ],
    [
      351.93043276673416,
      508.79693258312636,
      271.47044430966525,
      178.83201712294158,
      266.78332359211436,
      316.5176913817695,
      401.37401344231967,
      237.30880494258054,
      789.1064800630693,
      353.8017171376732,
      599.3277913702505,
      882.9518592865388,
      524.1256818133779,
      613.4935938798462,
      795.3609520559567,
      556.379382487462,
      290.7693400396456,
      282.6904049886889,
      309.78933406403394,
      244.4393277537347,
      335.41959618309284,
      410.91494814746875,
      285.3003980102103,
      274.23656552765533,
      363.28326417334847,
      373.97610067383357,
      418.87775446810974,
      524.2450233096415,
      638.9903343841697,
      606.2075506006113,
      623.6785403185631,
      411.6186554128835,
      366.9207404304643,
      208.26849036947988,
      442.2657444990509,
      401.33163442195655,
      222.9765048583613,
      516.2269370353015,
      455.47432612283774,
      420.5352425117044,
      479.445094374144,
      374.06896272019094,
      290.4920739234449,
      313.4993798079795,
      428.2749476844383,
      420.42023694087766,
      21.781139690947384,
      -131.32135201976143,
      198.61995291931453,
      333.09542781561504
    ],
    [
      522.4957877320767,
      563.779009277152,
      359.4913037202332,
      236.79234709326101,
      287.07257552678493,
      640.0238199086543,
      575.6819278817366,
      293.37560757568826,
      1084.0356249918723,
      411.4849634589118,
      655.3954822813093,
      1128.813387440221,
      849.7502567468946,
      899.1586505896175,
      1057.2785464069093,
      700.7959443507725,
      393.91752168016865,
      431.2777502671288,
      353.8748065041609,
      400.5510270341365,
      355.7233362419911,
      429.37389217263626,
      391.90361349086743,
      357.07518925775275,
      389.4829687388028,
      341.08272342658984,
      468.04376329777733,
      593.5767703332076,
      776.1815952866918,
      738.5398475940638,
      763.341546842069,
      525.1064775257155,
      432.763579438496,
      323.76293487132716,
      580.352318338325,
      468.09939562560885,
      590.1159027850954,
      274.5976467514811,
      540.3929648414542,
      553.2669241251124,
      633.9276352230781,
      522.0391322918103,
      486.7030973148203,
      475.15366923164765,
      703.0904108246605,
      540.8853910642702,
      168.397898435328,
      111.39535509902998,
      316.7309442149708,
      456.03687195706425
    ]
  ],
  "b3_excess": [
    [
      116.90978058080236,
      54.045678475868044,
      247.23759843283733,
      26.148518406510448,
      49.71509498658088,
      66.01474676274302,
      37.490932133205206,
      78.93893746798494,
      69.46461494841697,
      111.96214392606635,
      98.9157388919266,
      251.2454664216657,
      175.83970132123886,
      115.40710320192466,
      236.61597536885893,
      126.79275262874125,
      68.54291540739814,
      44.37048715324818,
      106.70363047929004,
      78.86056637466936,
      59.25942273655437,
      144.6398163164704,
      61.149882689210244,
      72.64487385326174,
      66.54504569033725,
      45.7544996036695,
      118.49111782262844,
      166.0711266136368,
      163.98657896028453,
      161.69353129472347,
      64.38050230720091,
      124.97432088484402,
      81.32588310662413,
      -86.93935800312465,
      42.34158229492641,
      40.92927528488053,
      16.147878413235958,
      -1.9451115121155453,
      116.28938943231151,
      142.66256912941753,
      97.88791639631836,
      58.26925370137451,
      89.62335834927671,
      57.39380653587796,
      56.89698235353444,
      48.56703201358778,
      -104.37697522399685,
      35.196986684289186,
      81.90967865521452,
      94.24096744714552
    ],
    [
      130.85057035614773,
      202.48738700240392,
      141.7411500213011,
      -10.288681451195771,
      82.54137029488902,
      111.98671009370264,
      94.09166607255702,
      147.0705145873162,
      138.77132246577185,
      169.21781662372905,
      318.0164438918282,
      393.79344403269715,
      380.87970966615285,
      212.62870881055915,
      396.76593370839146,
      182.22737431236328,
      142.66039040786927,
      90.66211521998957,
      188.13116810858537,
      120.52559845466294,
      136.4201510472767,
      246.38496216928797,
      168.4682400392112,
      155.4757908435422,
      110.33706493963928,
      131.83132942974953,
      174.52620332344122,
      237.85131863844254,
      353.17800489923866,
      232.09140967086114,
      141.31973382584056,
      160.79994720897594,
      134.24813376806014,
      -22.49866339705477,
      122.03738586082636,
      147.09813068897165,
      98.64334304052863,
      77.73018654059615,
      237.40963620162438,
      249.90649702015435,
      259.579854625149,
      188.34738329161428,
      152.87846684713168,
      113.84658093001872,
      223.51239015162355,
      192.88269437943927,
      -137.89633998374484,
      -86.79867340360397,
      27.070664942591975,
      186.6996519576369
    ],
    [
      236.98302799141038,
      366.0979751618743,
      215.21384124122596,
      94.10658527452415,
      115.63385075021961,
      164.55812538082682,
      216.8178911182731,
      195.41185379714534,
      454.46993966090304,
      255.37897086791327,
      533.6923072566606,
      642.2340400098255,
      533.0735144926575,
      342.95245001727017,
      558.7662752468987,
      392.6974468944218,
      187.2235574993374,
      172.19290564758558,
      260.01988514450204,
      164.3432604846421,
      252.57680384692048,
      304.23510493123194,
      211.83130759795495,
      229.43486830380334,
      163.01870954285096,
      170.19358328511225,
      382.184436306914,
      414.9868606422524,
      449.8666801568752,
      465.9261696691874,
      272.7531818999487,
      314.12500086626096,
      224.82532377394728,
      100.61367667068225,
      269.7014392218289,
      338.088835745034,
      162.56750277053106,
      173.87439835783334,
      380.02142994912447,
      331.0082908501754,
      416.52406012886513,
      292.0784738653574,
      220.90828124052132,
      212.84157530279936,
      363.89439179575584,
      294.11599768178803,
      -56.539990193257836,
      -175.99930177548413,
      112.75263566918329,
      287.55669472067075
    ],
    [
      351.93040591704175,
      508.79693169631355,
      271.47044432909297,
      178.83201234490116,
      266.78332361243156,
      316.5176931073347,
      401.3739879359564,
      237.30880756424267,
      789.1064806214436,
      353.8017193797832,
      599.3277920975152,
      882.9518567325158,
      524.1256778989464,
      613.4935948099455,
      795.3609203040251,
      556.3793824745762,
      290.76933721332534,
      282.6904264902623,
      309.7893331576497,
      244.43932890095584,
      335.41959620923535,
      410.91494689487627,
      285.3003990656907,
      274.23655649578177,
      363.2832649839647,
      373.97610084424923,
      418.87775397789756,
      524.2450406243051,
      638.9903167743696,
      606.2076264189345,
      623.678542432478,
      411.61866568629284,
      366.92065727335375,
      208.26850808536437,
      442.265744909706,
      401.33163458718536,
      222.97650450525907,
      516.2267467203401,
      455.47433095573433,
      420.53521614886813,
      479.4451010987759,
      374.0689750985439,
      290.49207451406346,
      313.49938037289303,
      428.274946603844,
      420.42023694087766,
      21.78114113760148,
      -131.32134806634895,
      198.61995400731394,
      333.09543242327345
    ],
    [
      522.4950416539896,
      563.7790095672735,
      359.4913042079097,
      236.792326545803,
      287.07257731945356,
      640.0238288799601,
      575.6819271471759,
      293.37561336386534,
      1084.0356216823966,
      411.4849670545,
      655.3954796846747,
      1128.8133880924797,
      849.7502519709742,
      899.1586497121825,
      1057.2785584352096,
      700.7959483617296,
      393.91752121425634,
      431.27775497205766,
      353.87481279215444,
      400.5510276174882,
      355.7233360060327,
      429.37389344367057,
      391.9035998980107,
      357.07518525666,
      389.4829712719802,
      341.0827275202864,
      468.0437649418136,
      593.5767937457422,
      776.1815889561722,
      738.5398449935528,
      763.3415847633414,
      525.1064593301335,
      432.7635559262244,
      323.7629364725926,
      580.3523187493347,
      468.09939642579593,
      590.1159030512799,
      274.597693906132,
      540.3929662509227,
      553.2669067308789,
      633.9276477394187,
      522.0391273591831,
      486.7030654420796,
      475.15357592372675,
      703.0904081095605,
      540.8853910642702,
      168.3978942882659,
      111.39535364062249,
      316.73094545778076,
      456.036847227454
    ]
  ]
}
