# Supplementary material for: Resilient distributed model predictive control for cooperative microgrids under communication loss with demand response integration
Source: PLoS One. 2026 Apr 8;21(4):e0345857. doi: 10.1371/journal.pone.0345857 (PMC13061206; doi:10.1371/journal.pone.0345857)
Supplement: S1 Data — ZIP archive (S1_Data.zip) containing the processed result summaries (JSON) used to generate the manuscript figures and tables (Path A/B, S6, S7), including paired deltas, confidence intervals, and p-values. (S1_Data.ZIP) [file pone.0345857.s002.zip › data/pathb_iid_paired_deltas.json]

{
  "source": "data/results/2026-01-28_clarabel_pathb/pathb_iid/burnin_contract_20260128_170307_loss_phase_summary.json",
  "n_seeds": 20,
  "seeds": [
    42,
    57,
    70,
    100,
    123,
    141,
    157,
    173,
    189,
    205,
    221,
    237,
    253,
    269,
    285,
    301,
    317,
    333,
    349,
    365
  ],
  "loss_only": {
    "ens": {
      "b2_total": 1688.3327335273214,
      "b3_total": 1731.185064444529,
      "delta_b3_minus_b2": [
        0.01624039574909375,
        3.18341461920113e-05,
        -0.07750342578768254,
        -2.379667949780249e-25,
        2.561308781515385e-25,
        -1.2531688001051828e-24,
        1.4630878047704067e-21,
        -1.3528733688872308e-09,
        -0.20389472745353032,
        -0.9463270876362344,
        0.0005132529509808137,
        0.0016998119733671047,
        0.14324809151828788,
        0.16861471323502997,
        -0.007904861339099511,
        1.8020761306078725,
        4.7765030844169415e-25,
        0.009968971246209435,
        41.94556734325215,
        4.760976253237459e-07
      ],
      "delta_mean": 2.1426165458603696,
      "delta_median": 2.3804881266187369e-07,
      "fraction_b3_better": 0.35,
      "n": 20,
      "n_nonzero": 15,
      "wilcoxon_stat": 71.0,
      "wilcoxon_p": 0.21616744995117188,
      "ttest_stat": 1.0214968131619575,
      "ttest_p": 0.31985031099381694
    },
    "exec_cost": {
      "b2_total": 1719216.8949715411,
      "b3_total": 1762015.8977750817,
      "delta_b3_minus_b2": [
        16.232594165107002,
        0.031742064140416915,
        -77.42680572599056,
        -0.07423308049123989,
        -0.00016784551894488686,
        0.6238326055906782,
        -10.084754943752614,
        -0.0001773297626641579,
        -203.9552728987037,
        -945.3815510144632,
        0.5122808115265798,
        1.6973164126684424,
        143.25814513210207,
        168.29741494757764,
        -8.198810053228954,
        1798.4942139821942,
        -0.24178933690927806,
        9.783914056941285,
        41906.71286069305,
        -1.2779491016663087
      ],
      "delta_mean": 2139.9501401770203,
      "delta_median": 0.015787109310736014,
      "fraction_b3_better": 0.5,
      "n": 20,
      "n_nonzero": 20,
      "wilcoxon_stat": 91.0,
      "wilcoxon_p": 0.6215133666992188,
      "ttest_stat": 1.021155748391315,
      "ttest_p": 0.3200076913892157
    },
    "curtail_kwh": {
      "b2_total": 1809.8511447304606,
      "b3_total": 1805.7374318510167,
      "delta_b3_minus_b2": [
        0.002480592260951653,
        -1.5061976810670785e-05,
        0.0,
        -0.002096159379036955,
        -4.385668709971924e-05,
        0.1559156128251118,
        -3.6954677106106644,
        -4.399456008741254e-05,
        -0.06550837448345703,
        -0.00019761646478855255,
        -0.00011387844811139303,
        1.1338811702898965e-06,
        0.039533436889172435,
        -0.037170893271735395,
        -0.08786363360022165,
        2.7338975627344553e-05,
        -0.06044733422732662,
        -0.04309609474444187,
        -2.026126821874641e-09,
        -0.3196063837957013
      ],
      "delta_mean": -0.2056856439721788,
      "delta_median": -7.893650409940278e-05,
      "fraction_b3_better": 0.7,
      "n": 20,
      "n_nonzero": 19,
      "wilcoxon_stat": 45.0,
      "wilcoxon_p": 0.0442084385246971,
      "ttest_stat": -1.1138809192547732,
      "ttest_p": 0.27922345797286846
    }
  }
}
