# Supplementary material for: Resilient distributed model predictive control for cooperative microgrids under communication loss with demand response integration
Source: PLoS One. 2026 Apr 8;21(4):e0345857. doi: 10.1371/journal.pone.0345857 (PMC13061206; doi:10.1371/journal.pone.0345857)
Supplement: S1 Data — ZIP archive (S1_Data.zip) containing the processed result summaries (JSON) used to generate the manuscript figures and tables (Path A/B, S6, S7), including paired deltas, confidence intervals, and p-values. (S1_Data.ZIP) [file pone.0345857.s002.zip › data/patha_cost_vs_ploss.json]

{
  "p_loss": [
    0.1,
    0.2,
    0.3,
    0.4,
    0.5
  ],
  "b2_excess_mean": [
    85.54469080249433,
    160.9628530309281,
    273.63666978696426,
    396.0874748079493,
    523.0438027421887
  ],
  "b2_excess_std": [
    66.57453612583978,
    104.61650758910028,
    148.57506563510987,
    181.28586164452935,
    219.18230747494837
  ],
  "b3_excess_mean": [
    85.54468434403154,
    160.96284384353584,
    273.63668253525566,
    396.0874700862597,
    523.0437858833691
  ],
  "b3_excess_std": [
    66.57453226483413,
    104.61649802525841,
    148.57505547013187,
    181.28585873740536,
    219.18230896781506
  ],
  "b3_improvement_pct": [
    7.549811372058101e-06,
    5.707771743538744e-06,
    -4.658838837899224e-06,
    1.1920825374103689e-06,
    3.223213724603113e-06
  ],
  "tieline_reduction_b2": [
    24.98990441267744,
    47.87184653626835,
    64.17679077366434,
    78.50148181072646,
    89.70400394701763
  ],
  "tieline_reduction_b3": [
    24.989904073848248,
    47.87184949298641,
    64.17679115010223,
    78.50148126389738,
    89.70400388331088
  ]
}
