# Supplementary material for: Resilient distributed model predictive control for cooperative microgrids under communication loss with demand response integration
Source: PLoS One. 2026 Apr 8;21(4):e0345857. doi: 10.1371/journal.pone.0345857 (PMC13061206; doi:10.1371/journal.pone.0345857)
Supplement: S1 Data — ZIP archive (S1_Data.zip) containing the processed result summaries (JSON) used to generate the manuscript figures and tables (Path A/B, S6, S7), including paired deltas, confidence intervals, and p-values. (S1_Data.ZIP) [file pone.0345857.s002.zip › data/patha_cost_vs_mmax.json]

{
  "b2_excess_mean": [
    42.933296097210004,
    248.38485175231511,
    253.80999332979263,
    273.63666978696426,
    272.22638946498006
  ],
  "b2_excess_std": [
    112.18057972401051,
    135.7805563386069,
    111.87677958788022,
    148.57506563510987,
    187.26275578013784
  ],
  "b3_excess_mean": [
    42.93329112618552,
    248.3849227089483,
    253.80998767329714,
    273.63668253525566,
    272.2263980985968
  ],
  "b3_excess_std": [
    112.18057335396858,
    135.7805589694782,
    111.87677786441152,
    148.57505547013187,
    187.26270228022108
  ],
  "b3_improvement_pct": [
    1.1578483214563779e-05,
    -2.8567214421166504e-05,
    2.2286338882050513e-06,
    -4.658838837899224e-06,
    -3.1714841250216645e-06
  ],
  "tieline_reduction_b2": [
    71.43782655975477,
    59.54995146355419,
    62.96936198104331,
    64.17679077366434,
    73.79082221486856
  ],
  "tieline_reduction_b3": [
    71.43782553394709,
    59.5499507342767,
    62.96936138189264,
    64.17679115010223,
    73.79081668276443
  ],
  "M_max": [
    5,
    10,
    15,
    20,
    30
  ]
}
