# Supplementary material for: Resilient distributed model predictive control for cooperative microgrids under communication loss with demand response integration
Source: PLoS One. 2026 Apr 8;21(4):e0345857. doi: 10.1371/journal.pone.0345857 (PMC13061206; doi:10.1371/journal.pone.0345857)
Supplement: S1 Data — ZIP archive (S1_Data.zip) containing the processed result summaries (JSON) used to generate the manuscript figures and tables (Path A/B, S6, S7), including paired deltas, confidence intervals, and p-values. (S1_Data.ZIP) [file pone.0345857.s002.zip › data/pathb_iid_loss_phase_summary.json]

{
  "source_file": "data/results/2026-01-28_clarabel_pathb/pathb_iid/burnin_contract_20260128_170307.json",
  "config": {
    "timestamp": "2026-01-28T16:11:20.763273",
    "seeds": [
      42,
      57,
      70,
      100,
      123,
      141,
      157,
      173,
      189,
      205,
      221,
      237,
      253,
      269,
      285,
      301,
      317,
      333,
      349,
      365
    ],
    "burn_in": 3,
    "steps": 8,
    "p_loss": 0.3,
    "pattern": "receiver_tight_mid",
    "include_b1": true
  },
  "aggregate": {
    "total": {
      "b1_ens": 84.7558224401046,
      "b2_ens": 1688.3327335273214,
      "b3_ens": 1731.185064444529,
      "b1_cost": 122019.25787208346,
      "b2_cost": 1727103.4764404388,
      "b3_cost": 1769902.4792439793,
      "b1_curt": 1225.428335601915,
      "b2_curt": 1809.8511447304606,
      "b3_curt": 1805.7374318510167
    },
    "burn_in": {
      "b1_ens": 4.484392544707894e-20,
      "b2_ens": 4.484392544707894e-20,
      "b3_ens": 4.484392544707894e-20,
      "b1_cost": 7886.581468897859,
      "b2_cost": 7886.581468897859,
      "b3_cost": 7886.581468897859,
      "b1_curt": 4.3663391139816955e-20,
      "b2_curt": 4.3663391139816955e-20,
      "b3_curt": 4.3663391139816955e-20
    },
    "loss_only": {
      "b1_ens": 84.7558224401046,
      "b2_ens": 1688.3327335273214,
      "b3_ens": 1731.185064444529,
      "b1_cost": 114132.67640318557,
      "b2_cost": 1719216.8949715411,
      "b3_cost": 1762015.8977750817,
      "b1_curt": 1225.428335601915,
      "b2_curt": 1809.8511447304606,
      "b3_curt": 1805.7374318510167
    }
  },
  "per_seed": {
    "total": {
      "42": {
        "b1_ens": 8.49315639616991e-21,
        "b2_ens": 130.6412949169901,
        "b3_ens": 130.65753531273918,
        "b1_cost": 1851.0494598279288,
        "b2_cost": 133012.12655935832,
        "b3_cost": 133028.35915352346,
        "b1_curt": 49.81443311488239,
        "b2_curt": 204.68058881492078,
        "b3_curt": 204.68306940718173
      },
      "57": {
        "b1_ens": 9.09316932959936e-21,
        "b2_ens": 15.657530304362673,
        "b3_ens": 15.657562138508865,
        "b1_cost": 2072.5796429843804,
        "b2_cost": 17784.17445930501,
        "b3_cost": 17784.206201369154,
        "b1_curt": 64.90491337775353,
        "b2_curt": 81.14303940494777,
        "b3_curt": 81.14302434297096
      },
      "70": {
        "b1_ens": 6.249564345688125,
        "b2_ens": 114.94369386843469,
        "b3_ens": 114.86619044264701,
        "b1_cost": 8208.53838477073,
        "b2_cost": 117060.76256674365,
        "b3_cost": 116983.33576101766,
        "b1_curt": 96.34655112752635,
        "b2_curt": 131.0926245774868,
        "b3_curt": 131.0926245774868
      },
      "100": {
        "b1_ens": 5.293603305021362e-21,
        "b2_ens": 6.5515065139159024e-21,
        "b3_ens": 6.551268547120924e-21,
        "b1_cost": 1127.4494356813798,
        "b2_cost": 1149.4557396112396,
        "b3_cost": 1149.381506530748,
        "b1_curt": 9.075125414926223,
        "b2_curt": 3.8113850682200523,
        "b3_curt": 3.8092889088410153
      },
      "123": {
        "b1_ens": 7.325251289639191,
        "b2_ens": 1.1815860937138381e-20,
        "b3_ens": 1.1816117068016533e-20,
        "b1_cost": 9233.60955332531,
        "b2_cost": 1773.9390905861148,
        "b3_cost": 1773.938922740596,
        "b1_curt": 54.48764370438364,
        "b2_curt": 17.419530078884122,
        "b3_curt": 17.419486222197023
      },
      "141": {
        "b1_ens": 7.827189533462496e-21,
        "b2_ens": 5.614506344948894e-21,
        "b3_ens": 5.613253176148789e-21,
        "b1_cost": 1508.1838971577718,
        "b2_cost": 1739.4703670041622,
        "b3_cost": 1740.094199609753,
        "b1_curt": 14.031300164341868,
        "b2_curt": 69.49093495939744,
        "b3_curt": 69.64685057222255
      },
      "157": {
        "b1_ens": 4.159602951228352,
        "b2_ens": 7.666692449804772e-21,
        "b3_ens": 9.129780254575179e-21,
        "b1_cost": 5725.195158256739,
        "b2_cost": 1458.510965094783,
        "b3_cost": 1448.4262101510303,
        "b1_curt": 49.57716570469343,
        "b2_curt": 18.275043899881226,
        "b3_curt": 14.579576189270561
      },
      "173": {
        "b1_ens": 6.042342046949685,
        "b2_ens": 31.160773474026186,
        "b3_ens": 31.160773472673313,
        "b1_cost": 8446.355827569787,
        "b2_cost": 33341.489980145816,
        "b3_cost": 33341.48980281605,
        "b1_curt": 105.74275199716823,
        "b2_curt": 56.19804122881901,
        "b3_curt": 56.19799723425892
      },
      "189": {
        "b1_ens": 9.76929357673653e-09,
        "b2_ens": 87.332051333233,
        "b3_ens": 87.12815660577947,
        "b1_cost": 1421.5059081136776,
        "b2_cost": 89093.27967385546,
        "b3_cost": 88889.32440095676,
        "b1_curt": 31.61213027662214,
        "b2_curt": 104.56921390951051,
        "b3_curt": 104.50370553502705
      },
      "205": {
        "b1_ens": 12.759160492065284,
        "b2_ens": 163.73686435745606,
        "b3_ens": 162.79053726981982,
        "b1_cost": 15031.00520044226,
        "b2_cost": 166014.29285604134,
        "b3_cost": 165068.9113050269,
        "b1_curt": 127.19547710378801,
        "b2_curt": 153.82546722005168,
        "b3_curt": 153.8252696035869
      },
      "221": {
        "b1_ens": 9.312674193700218e-21,
        "b2_ens": 19.90487996654297,
        "b3_ens": 19.905393219493952,
        "b1_cost": 1911.0003302863336,
        "b2_cost": 21795.927295126832,
        "b3_cost": 21796.43957593836,
        "b1_curt": 49.29051724133692,
        "b2_curt": 45.778038115088066,
        "b3_curt": 45.777924236639954
      },
      "237": {
        "b1_ens": 9.589331257678133e-21,
        "b2_ens": 137.335508256099,
        "b3_ens": 137.33720806807236,
        "b1_cost": 1704.526608942145,
        "b2_cost": 139179.334833316,
        "b3_cost": 139181.03214972868,
        "b1_curt": 17.17746383187197,
        "b2_curt": 63.460693844522744,
        "b3_curt": 63.460694978403914
      },
      "253": {
        "b1_ens": 6.810958993835192e-21,
        "b2_ens": 84.39646277173631,
        "b3_ens": 84.5397108632546,
        "b1_cost": 1909.9581884403813,
        "b2_cost": 86551.38342007394,
        "b3_cost": 86694.64156520604,
        "b1_curt": 69.74899445829077,
        "b2_curt": 151.1092352543891,
        "b3_curt": 151.14876869127826
      },
      "269": {
        "b1_ens": 4.916635634124987,
        "b2_ens": 68.09466562536808,
        "b3_ens": 68.26328033860311,
        "b1_cost": 7079.293274330793,
        "b2_cost": 70513.86838652709,
        "b3_cost": 70682.16580147466,
        "b1_curt": 94.44934587647151,
        "b2_curt": 167.43794692785306,
        "b3_curt": 167.40077603458133
      },
      "285": {
        "b1_ens": 4.87269300068972e-08,
        "b2_ens": 24.180467958869922,
        "b3_ens": 24.172563097530823,
        "b1_cost": 1400.3973849825825,
        "b2_cost": 25672.036793318224,
        "b3_cost": 25663.837983265,
        "b1_curt": 29.59619036259219,
        "b2_curt": 55.81890100225688,
        "b3_curt": 55.73103736865666
      },
      "301": {
        "b1_ens": 4.716798511394023,
        "b2_ens": 471.4784171501446,
        "b3_ens": 473.28049328075247,
        "b1_cost": 6408.847443355976,
        "b2_cost": 473153.2932375631,
        "b3_cost": 474951.7874515453,
        "b1_curt": 56.33879316336204,
        "b2_curt": 144.04804791177042,
        "b3_curt": 144.04807525074605
      },
      "317": {
        "b1_ens": 7.89572129250418e-21,
        "b2_ens": 7.485434719814046e-21,
        "b3_ens": 7.485912370122488e-21,
        "b1_cost": 1756.347735521697,
        "b2_cost": 1713.6855864443,
        "b3_cost": 1713.4437971073908,
        "b1_curt": 45.69490614752205,
        "b2_curt": 35.029368878172875,
        "b3_curt": 34.96892154394555
      },
      "333": {
        "b1_ens": 3.5539572922524396,
        "b2_ens": 8.987799037449099,
        "b3_ens": 8.997768008695308,
        "b1_cost": 5375.397039646741,
        "b2_cost": 10861.541380711962,
        "b3_cost": 10871.325294768905,
        "b1_curt": 48.32451827739717,
        "b2_curt": 62.66874121952803,
        "b3_curt": 62.62564512478359
      },
      "349": {
        "b1_ens": 29.579135755689855,
        "b2_ens": 314.8740486605577,
        "b3_ens": 356.81961600380987,
        "b1_cost": 32159.917660565494,
        "b2_cost": 317513.0526649874,
        "b3_cost": 359419.7655256804,
        "b1_curt": 124.90842702206206,
        "b2_curt": 190.5931038967017,
        "b3_curt": 190.59310389467558
      },
      "365": {
        "b1_ens": 5.453374062576408,
        "b2_ens": 15.608275846051004,
        "b3_ens": 15.60827632214863,
        "b1_cost": 7688.099737881341,
        "b2_cost": 17721.850584624197,
        "b3_cost": 17720.57263552253,
        "b1_curt": 87.1116872349225,
        "b2_curt": 53.401198518058365,
        "b3_curt": 53.081592134262664
      }
    },
    "burn_in": {
      "42": {
        "b1_ens": 1.8068179645636247e-21,
        "b2_ens": 1.8068179645636247e-21,
        "b3_ens": 1.8068179645636247e-21,
        "b1_cost": 431.6467590950131,
        "b2_cost": 431.6467590950131,
        "b3_cost": 431.6467590950131,
        "b1_curt": 2.0208760421090276e-21,
        "b2_curt": 2.0208760421090276e-21,
        "b3_curt": 2.0208760421090276e-21
      },
      "57": {
        "b1_ens": 3.1157929578809124e-21,
        "b2_ens": 3.1157929578809124e-21,
        "b3_ens": 3.1157929578809124e-21,
        "b1_cost": 483.68652908397615,
        "b2_cost": 483.68652908397615,
        "b3_cost": 483.68652908397615,
        "b1_curt": 2.7107350133057866e-21,
        "b2_curt": 2.7107350133057866e-21,
        "b3_curt": 2.7107350133057866e-21
      },
      "70": {
        "b1_ens": 3.0325150006352212e-21,
        "b2_ens": 3.0325150006352212e-21,
        "b3_ens": 3.0325150006352212e-21,
        "b1_cost": 294.40144614873947,
        "b2_cost": 294.40144614873947,
        "b3_cost": 294.40144614873947,
        "b1_curt": 2.9581249692497672e-21,
        "b2_curt": 2.9581249692497672e-21,
        "b3_curt": 2.9581249692497672e-21
      },
      "100": {
        "b1_ens": 1.3441294450690135e-21,
        "b2_ens": 1.3441294450690135e-21,
        "b3_ens": 1.3441294450690135e-21,
        "b1_cost": 316.54332281278687,
        "b2_cost": 316.54332281278687,
        "b3_cost": 316.54332281278687,
        "b1_curt": 1.4343350578604144e-21,
        "b2_curt": 1.4343350578604144e-21,
        "b3_curt": 1.4343350578604144e-21
      },
      "123": {
        "b1_ens": 2.954944054502597e-21,
        "b2_ens": 2.954944054502597e-21,
        "b3_ens": 2.954944054502597e-21,
        "b1_cost": 485.97977120350237,
        "b2_cost": 485.97977120350237,
        "b3_cost": 485.97977120350237,
        "b1_curt": 2.6739188374660366e-21,
        "b2_curt": 2.6739188374660366e-21,
        "b3_curt": 2.6739188374660366e-21
      },
      "141": {
        "b1_ens": 6.901563259935022e-22,
        "b2_ens": 6.901563259935022e-22,
        "b3_ens": 6.901563259935022e-22,
        "b1_cost": 224.76214809746043,
        "b2_cost": 224.76214809746043,
        "b3_cost": 224.76214809746043,
        "b1_curt": 2.762142798362075e-22,
        "b2_curt": 2.762142798362075e-22,
        "b3_curt": 2.762142798362075e-22
      },
      "157": {
        "b1_ens": 2.256952299027992e-21,
        "b2_ens": 2.256952299027992e-21,
        "b3_ens": 2.256952299027992e-21,
        "b1_cost": 331.21151367801446,
        "b2_cost": 331.21151367801446,
        "b3_cost": 331.21151367801446,
        "b1_curt": 2.38339408788023e-21,
        "b2_curt": 2.38339408788023e-21,
        "b3_curt": 2.38339408788023e-21
      },
      "173": {
        "b1_ens": 2.7277871606356264e-21,
        "b2_ens": 2.7277871606356264e-21,
        "b3_ens": 2.7277871606356264e-21,
        "b1_cost": 493.24025597187557,
        "b2_cost": 493.24025597187557,
        "b3_cost": 493.24025597187557,
        "b1_curt": 2.8960553248706624e-21,
        "b2_curt": 2.8960553248706624e-21,
        "b3_curt": 2.8960553248706624e-21
      },
      "189": {
        "b1_ens": 2.7263911796357948e-21,
        "b2_ens": 2.7263911796357948e-21,
        "b3_ens": 2.7263911796357948e-21,
        "b1_cost": 314.7324209491253,
        "b2_cost": 314.7324209491253,
        "b3_cost": 314.7324209491253,
        "b1_curt": 2.544644106015992e-21,
        "b2_curt": 2.544644106015992e-21,
        "b3_curt": 2.544644106015992e-21
      },
      "205": {
        "b1_ens": 1.470661794913778e-21,
        "b2_ens": 1.470661794913778e-21,
        "b3_ens": 1.470661794913778e-21,
        "b1_cost": 375.0568367340959,
        "b2_cost": 375.0568367340959,
        "b3_cost": 375.0568367340959,
        "b1_curt": 1.6631599849065286e-21,
        "b2_curt": 1.6631599849065286e-21,
        "b3_curt": 1.6631599849065286e-21
      },
      "221": {
        "b1_ens": 2.504746157481428e-21,
        "b2_ens": 2.504746157481428e-21,
        "b3_ens": 2.504746157481428e-21,
        "b1_cost": 471.80236115054055,
        "b2_cost": 471.80236115054055,
        "b3_cost": 471.80236115054055,
        "b1_curt": 2.623574704642367e-21,
        "b2_curt": 2.623574704642367e-21,
        "b3_curt": 2.623574704642367e-21
      },
      "237": {
        "b1_ens": 2.9483435404295877e-21,
        "b2_ens": 2.9483435404295877e-21,
        "b3_ens": 2.9483435404295877e-21,
        "b1_cost": 528.6667133980592,
        "b2_cost": 528.6667133980592,
        "b3_cost": 528.6667133980592,
        "b1_curt": 3.1339589414141837e-21,
        "b2_curt": 3.1339589414141837e-21,
        "b3_curt": 3.1339589414141837e-21
      },
      "253": {
        "b1_ens": 1.952477541280395e-21,
        "b2_ens": 1.952477541280395e-21,
        "b3_ens": 1.952477541280395e-21,
        "b1_cost": 382.213934901608,
        "b2_cost": 382.213934901608,
        "b3_cost": 382.213934901608,
        "b1_curt": 1.661043985377353e-21,
        "b2_curt": 1.661043985377353e-21,
        "b3_curt": 1.661043985377353e-21
      },
      "269": {
        "b1_ens": 1.61396333650552e-21,
        "b2_ens": 1.61396333650552e-21,
        "b3_ens": 1.61396333650552e-21,
        "b1_cost": 382.827658561176,
        "b2_cost": 382.827658561176,
        "b3_cost": 382.827658561176,
        "b1_curt": 1.6193954714782416e-21,
        "b2_curt": 1.6193954714782416e-21,
        "b3_curt": 1.6193954714782416e-21
      },
      "285": {
        "b1_ens": 2.2590296818764457e-21,
        "b2_ens": 2.2590296818764457e-21,
        "b3_ens": 2.2590296818764457e-21,
        "b1_cost": 326.04949678538986,
        "b2_cost": 326.04949678538986,
        "b3_cost": 326.04949678538986,
        "b1_curt": 2.200049072748982e-21,
        "b2_curt": 2.200049072748982e-21,
        "b3_curt": 2.200049072748982e-21
      },
      "301": {
        "b1_ens": 9.485824849952506e-22,
        "b2_ens": 9.485824849952506e-22,
        "b3_ens": 9.485824849952506e-22,
        "b1_cost": 259.5759308231868,
        "b2_cost": 259.5759308231868,
        "b3_cost": 259.5759308231868,
        "b1_curt": 7.173515583074816e-22,
        "b2_curt": 7.173515583074816e-22,
        "b3_curt": 7.173515583074816e-22
      },
      "317": {
        "b1_ens": 1.0078152539665506e-21,
        "b2_ens": 1.0078152539665506e-21,
        "b3_ens": 1.0078152539665506e-21,
        "b1_cost": 333.4360487159179,
        "b2_cost": 333.4360487159179,
        "b3_cost": 333.4360487159179,
        "b1_curt": 1.1615911472357401e-21,
        "b2_curt": 1.1615911472357401e-21,
        "b3_curt": 1.1615911472357401e-21
      },
      "333": {
        "b1_ens": 2.187863863581097e-21,
        "b2_ens": 2.187863863581097e-21,
        "b3_ens": 2.187863863581097e-21,
        "b1_cost": 331.8540511366913,
        "b2_cost": 331.8540511366913,
        "b3_cost": 331.8540511366913,
        "b1_curt": 2.0959384732380096e-21,
        "b2_curt": 2.0959384732380096e-21,
        "b3_curt": 2.0959384732380096e-21
      },
      "349": {
        "b1_ens": 4.5085650796056035e-21,
        "b2_ens": 4.5085650796056035e-21,
        "b3_ens": 4.5085650796056035e-21,
        "b1_cost": 624.2989824684236,
        "b2_cost": 624.2989824684236,
        "b3_cost": 624.2989824684236,
        "b1_curt": 4.158150922534388e-21,
        "b2_curt": 4.158150922534388e-21,
        "b3_curt": 4.158150922534388e-21
      },
      "365": {
        "b1_ens": 2.7863903244990006e-21,
        "b2_ens": 2.7863903244990006e-21,
        "b3_ens": 2.7863903244990006e-21,
        "b1_cost": 494.59528718227705,
        "b2_cost": 494.59528718227705,
        "b3_cost": 494.59528718227705,
        "b1_curt": 2.7308791593395545e-21,
        "b2_curt": 2.7308791593395545e-21,
        "b3_curt": 2.7308791593395545e-21
      }
    },
    "loss_only": {
      "42": {
        "b1_ens": 6.686338431606285e-21,
        "b2_ens": 130.6412949169901,
        "b3_ens": 130.65753531273918,
        "b1_cost": 1419.4027007329157,
        "b2_cost": 132580.47980026333,
        "b3_cost": 132596.71239442844,
        "b1_curt": 49.81443311488239,
        "b2_curt": 204.68058881492078,
        "b3_curt": 204.68306940718173
      },
      "57": {
        "b1_ens": 5.977376371718447e-21,
        "b2_ens": 15.657530304362673,
        "b3_ens": 15.657562138508865,
        "b1_cost": 1588.8931139004042,
        "b2_cost": 17300.487930221036,
        "b3_cost": 17300.519672285176,
        "b1_curt": 64.90491337775353,
        "b2_curt": 81.14303940494777,
        "b3_curt": 81.14302434297096
      },
      "70": {
        "b1_ens": 6.249564345688125,
        "b2_ens": 114.94369386843469,
        "b3_ens": 114.86619044264701,
        "b1_cost": 7914.13693862199,
        "b2_cost": 116766.3611205949,
        "b3_cost": 116688.93431486891,
        "b1_curt": 96.34655112752635,
        "b2_curt": 131.0926245774868,
        "b3_curt": 131.0926245774868
      },
      "100": {
        "b1_ens": 3.949473859952349e-21,
        "b2_ens": 5.207377068846889e-21,
        "b3_ens": 5.207139102051911e-21,
        "b1_cost": 810.906112868593,
        "b2_cost": 832.9124167984526,
        "b3_cost": 832.8381837179613,
        "b1_curt": 9.075125414926223,
        "b2_curt": 3.8113850682200523,
        "b3_curt": 3.8092889088410153
      },
      "123": {
        "b1_ens": 7.325251289639191,
        "b2_ens": 8.860916882635784e-21,
        "b3_ens": 8.861173013513936e-21,
        "b1_cost": 8747.629782121807,
        "b2_cost": 1287.9593193826126,
        "b3_cost": 1287.9591515370937,
        "b1_curt": 54.48764370438364,
        "b2_curt": 17.419530078884122,
        "b3_curt": 17.419486222197023
      },
      "141": {
        "b1_ens": 7.137033207468994e-21,
        "b2_ens": 4.924350018955392e-21,
        "b3_ens": 4.923096850155287e-21,
        "b1_cost": 1283.4217490603114,
        "b2_cost": 1514.7082189067019,
        "b3_cost": 1515.3320515122925,
        "b1_curt": 14.031300164341868,
        "b2_curt": 69.49093495939744,
        "b3_curt": 69.64685057222255
      },
      "157": {
        "b1_ens": 4.159602951228352,
        "b2_ens": 5.40974015077678e-21,
        "b3_ens": 6.872827955547187e-21,
        "b1_cost": 5393.983644578724,
        "b2_cost": 1127.2994514167685,
        "b3_cost": 1117.214696473016,
        "b1_curt": 49.57716570469343,
        "b2_curt": 18.275043899881226,
        "b3_curt": 14.579576189270561
      },
      "173": {
        "b1_ens": 6.042342046949685,
        "b2_ens": 31.160773474026186,
        "b3_ens": 31.160773472673313,
        "b1_cost": 7953.115571597911,
        "b2_cost": 32848.24972417394,
        "b3_cost": 32848.24954684418,
        "b1_curt": 105.74275199716823,
        "b2_curt": 56.19804122881901,
        "b3_curt": 56.19799723425892
      },
      "189": {
        "b1_ens": 9.769293576733804e-09,
        "b2_ens": 87.332051333233,
        "b3_ens": 87.12815660577947,
        "b1_cost": 1106.7734871645525,
        "b2_cost": 88778.54725290633,
        "b3_cost": 88574.59198000762,
        "b1_curt": 31.61213027662214,
        "b2_curt": 104.56921390951051,
        "b3_curt": 104.50370553502705
      },
      "205": {
        "b1_ens": 12.759160492065284,
        "b2_ens": 163.73686435745606,
        "b3_ens": 162.79053726981982,
        "b1_cost": 14655.948363708165,
        "b2_cost": 165639.23601930725,
        "b3_cost": 164693.8544682928,
        "b1_curt": 127.19547710378801,
        "b2_curt": 153.82546722005168,
        "b3_curt": 153.8252696035869
      },
      "221": {
        "b1_ens": 6.80792803621879e-21,
        "b2_ens": 19.90487996654297,
        "b3_ens": 19.905393219493952,
        "b1_cost": 1439.1979691357928,
        "b2_cost": 21324.12493397629,
        "b3_cost": 21324.637214787817,
        "b1_curt": 49.29051724133692,
        "b2_curt": 45.778038115088066,
        "b3_curt": 45.777924236639954
      },
      "237": {
        "b1_ens": 6.640987717248546e-21,
        "b2_ens": 137.335508256099,
        "b3_ens": 137.33720806807236,
        "b1_cost": 1175.8598955440857,
        "b2_cost": 138650.66811991794,
        "b3_cost": 138652.3654363306,
        "b1_curt": 17.17746383187197,
        "b2_curt": 63.460693844522744,
        "b3_curt": 63.460694978403914
      },
      "253": {
        "b1_ens": 4.858481452554797e-21,
        "b2_ens": 84.39646277173631,
        "b3_ens": 84.5397108632546,
        "b1_cost": 1527.7442535387731,
        "b2_cost": 86169.16948517233,
        "b3_cost": 86312.42763030443,
        "b1_curt": 69.74899445829077,
        "b2_curt": 151.1092352543891,
        "b3_curt": 151.14876869127826
      },
      "269": {
        "b1_ens": 4.916635634124987,
        "b2_ens": 68.09466562536808,
        "b3_ens": 68.26328033860311,
        "b1_cost": 6696.465615769617,
        "b2_cost": 70131.04072796591,
        "b3_cost": 70299.33814291349,
        "b1_curt": 94.44934587647151,
        "b2_curt": 167.43794692785306,
        "b3_curt": 167.40077603458133
      },
      "285": {
        "b1_ens": 4.8726930006894935e-08,
        "b2_ens": 24.180467958869922,
        "b3_ens": 24.172563097530823,
        "b1_cost": 1074.3478881971928,
        "b2_cost": 25345.987296532836,
        "b3_cost": 25337.788486479607,
        "b1_curt": 29.59619036259219,
        "b2_curt": 55.81890100225688,
        "b3_curt": 55.73103736865666
      },
      "301": {
        "b1_ens": 4.716798511394023,
        "b2_ens": 471.4784171501446,
        "b3_ens": 473.28049328075247,
        "b1_cost": 6149.271512532789,
        "b2_cost": 472893.71730673994,
        "b3_cost": 474692.21152072214,
        "b1_curt": 56.33879316336204,
        "b2_curt": 144.04804791177042,
        "b3_curt": 144.04807525074605
      },
      "317": {
        "b1_ens": 6.887906038537629e-21,
        "b2_ens": 6.477619465847496e-21,
        "b3_ens": 6.4780971161559374e-21,
        "b1_cost": 1422.911686805779,
        "b2_cost": 1380.2495377283822,
        "b3_cost": 1380.007748391473,
        "b1_curt": 45.69490614752205,
        "b2_curt": 35.029368878172875,
        "b3_curt": 34.96892154394555
      },
      "333": {
        "b1_ens": 3.5539572922524396,
        "b2_ens": 8.987799037449099,
        "b3_ens": 8.997768008695308,
        "b1_cost": 5043.542988510049,
        "b2_cost": 10529.687329575272,
        "b3_cost": 10539.471243632213,
        "b1_curt": 48.32451827739717,
        "b2_curt": 62.66874121952803,
        "b3_curt": 62.62564512478359
      },
      "349": {
        "b1_ens": 29.579135755689855,
        "b2_ens": 314.8740486605577,
        "b3_ens": 356.81961600380987,
        "b1_cost": 31535.618678097067,
        "b2_cost": 316888.75368251896,
        "b3_cost": 358795.466543212,
        "b1_curt": 124.90842702206206,
        "b2_curt": 190.5931038967017,
        "b3_curt": 190.59310389467558
      },
      "365": {
        "b1_ens": 5.453374062576408,
        "b2_ens": 15.608275846051004,
        "b3_ens": 15.60827632214863,
        "b1_cost": 7193.504450699064,
        "b2_cost": 17227.25529744192,
        "b3_cost": 17225.977348340253,
        "b1_curt": 87.1116872349225,
        "b2_curt": 53.401198518058365,
        "b3_curt": 53.081592134262664
      }
    }
  },
  "loss_rates": {
    "loss_only": {
      "directed_mean": 0.1575,
      "handshake_mean": 0.295
    }
  }
}
