# Supplementary material for: Resilient distributed model predictive control for cooperative microgrids under communication loss with demand response integration
Source: PLoS One. 2026 Apr 8;21(4):e0345857. doi: 10.1371/journal.pone.0345857 (PMC13061206; doi:10.1371/journal.pone.0345857)
Supplement: S1 Data — ZIP archive (S1_Data.zip) containing the processed result summaries (JSON) used to generate the manuscript figures and tables (Path A/B, S6, S7), including paired deltas, confidence intervals, and p-values. (S1_Data.ZIP) [file pone.0345857.s002.zip › data/s6_topology_change_bootstrap_ci.json]

{
  "loss_only": {
    "delta_b3_b2_ens": {
      "mean": -0.0005251824577316988,
      "ci_lower": -0.007271487257017,
      "ci_upper": 0.005787567192639447,
      "ci_excludes_zero": false,
      "n": 20,
      "n_nonzero": 12,
      "wilcoxon_stat": 38.0,
      "wilcoxon_p": 0.3626859408352129,
      "ttest_stat": -0.16503158237891002,
      "ttest_p": 0.8706623155590583
    },
    "delta_b3_b2_cost": {
      "mean": -0.3026810953325196,
      "ci_lower": -7.067095125532929,
      "ci_upper": 5.894951197512343,
      "ci_excludes_zero": false,
      "n": 20,
      "n_nonzero": 19,
      "wilcoxon_stat": 93.0,
      "wilcoxon_p": 0.9358520318812181,
      "ttest_stat": -0.09482051080708727,
      "ttest_p": 0.9254502703857088
    },
    "delta_b3_b2_curt": {
      "mean": 0.05550418653793141,
      "ci_lower": -0.00530688182498193,
      "ci_upper": 0.17180469223781342,
      "ci_excludes_zero": false,
      "n": 20,
      "n_nonzero": 19,
      "wilcoxon_stat": 85.0,
      "wilcoxon_p": 0.6873736155096972,
      "ttest_stat": 0.9691200825468258,
      "ttest_p": 0.3446610908863673
    },
    "delta_b3_b1_ens": {
      "mean": 74.21612632984473,
      "ci_lower": 43.67604444749916,
      "ci_upper": 109.28399170755874,
      "ci_excludes_zero": true,
      "n": 20,
      "n_nonzero": 18,
      "wilcoxon_stat": 7.0,
      "wilcoxon_p": 3.62396240234375e-05,
      "ttest_stat": 4.311699740600295,
      "ttest_p": 0.00037621599076963723
    },
    "delta_b3_b1_cost": {
      "mean": 74230.2019749826,
      "ci_lower": 43678.085425926205,
      "ci_upper": 109258.39588742617,
      "ci_excludes_zero": true,
      "n": 20,
      "n_nonzero": 20,
      "wilcoxon_stat": 8.0,
      "wilcoxon_p": 4.76837158203125e-05,
      "ttest_stat": 4.313133107671122,
      "ttest_p": 0.0003749896887190473
    },
    "delta_b3_b1_curt": {
      "mean": 7.567751532453627,
      "ci_lower": -5.192235086532697,
      "ci_upper": 21.739348202277338,
      "ci_excludes_zero": false,
      "n": 20,
      "n_nonzero": 20,
      "wilcoxon_stat": 84.0,
      "wilcoxon_p": 0.4523754119873047,
      "ttest_stat": 1.0812709382156982,
      "ttest_p": 0.29311026943498125
    }
  }
}
