# Supplementary material for: Resilient distributed model predictive control for cooperative microgrids under communication loss with demand response integration
Source: PLoS One. 2026 Apr 8;21(4):e0345857. doi: 10.1371/journal.pone.0345857 (PMC13061206; doi:10.1371/journal.pone.0345857)
Supplement: S1 Data — ZIP archive (S1_Data.zip) containing the processed result summaries (JSON) used to generate the manuscript figures and tables (Path A/B, S6, S7), including paired deltas, confidence intervals, and p-values. (S1_Data.ZIP) [file pone.0345857.s002.zip › data/s6_topology_change_summary.json]

{
  "source_file": "data/results/2026-01-28_clarabel_pathb/s6_topology_change/burnin_contract_20260128_175918.json",
  "config": {
    "timestamp": "2026-01-28T17:06:26.147265",
    "seeds": [
      42,
      57,
      70,
      100,
      123,
      141,
      157,
      173,
      189,
      205,
      221,
      237,
      253,
      269,
      285,
      301,
      317,
      333,
      349,
      365
    ],
    "burn_in": 3,
    "steps": 8,
    "p_loss": 0.3,
    "pattern": "receiver_tight_mid",
    "include_b1": true,
    "topology_change": {
      "enabled": true,
      "step": 3,
      "edge": "2-3"
    }
  },
  "aggregate": {
    "loss_only": {
      "b1_ens": {
        "mean": 13.671134046526117,
        "std": 15.882597956941897,
        "min": 4.430190027910883e-21,
        "max": 55.26475273745588,
        "q25": 2.128482977308961,
        "q50": 6.917552595634412,
        "q75": 19.712331464829802
      },
      "b2_ens": {
        "mean": 87.88778555882854,
        "std": 79.7953645862074,
        "min": 5.227907004434601e-21,
        "max": 328.95661351302175,
        "q25": 26.861292842771306,
        "q50": 69.9519229646989,
        "q75": 144.28607033294855
      },
      "b3_ens": {
        "mean": 87.88726037637085,
        "std": 79.79817009990266,
        "min": 5.228145371744815e-21,
        "max": 328.95661351308,
        "q25": 26.8612934734524,
        "q50": 69.951917706021,
        "q75": 144.2860703329465
      },
      "b1_cost": {
        "mean": 15288.78488184124,
        "std": 16114.204119013943,
        "min": 828.0408190169402,
        "max": 57288.790616542756,
        "q25": 3743.1977332669544,
        "q50": 8615.471036793419,
        "q75": 21194.66014159899
      },
      "b2_cost": {
        "mean": 89519.28953791916,
        "std": 79886.65147816182,
        "min": 857.6697402322659,
        "max": 330718.36151781713,
        "q25": 28348.93465389916,
        "q50": 71530.56909593397,
        "q75": 145953.77144924618
      },
      "b3_cost": {
        "mean": 89518.98685682385,
        "std": 79889.22890707204,
        "min": 857.6720732262032,
        "max": 330718.3614756108,
        "q25": 28348.935326430095,
        "q50": 71530.56383869817,
        "q75": 145953.77144977002
      },
      "b1_curt": {
        "mean": 98.98680131328277,
        "std": 44.49913115094169,
        "min": 12.139053797915583,
        "max": 194.35421467333458,
        "q25": 74.01617464598911,
        "q50": 86.77659537396691,
        "q75": 130.7946427357972
      },
      "b2_curt": {
        "mean": 106.49904865919848,
        "std": 55.79830380370523,
        "min": 12.736650741415755,
        "max": 214.67131468647239,
        "q25": 67.3465290501687,
        "q50": 86.44099051065632,
        "q75": 145.13444716019296
      },
      "b3_curt": {
        "mean": 106.55455284573641,
        "std": 55.806109110726354,
        "min": 12.737233990119186,
        "max": 214.67090483031987,
        "q25": 67.34652738949686,
        "q50": 86.44402674677998,
        "q75": 145.1344400562041
      },
      "n_seeds": 20
    }
  },
  "per_seed": {
    "total": {
      "42": {
        "b1_ens": 6.836705879126671e-21,
        "b2_ens": 7.057184901581685e-21,
        "b3_ens": 7.057199860377015e-21,
        "b1_cost": 1949.751044005237,
        "b2_cost": 1929.9772820945805,
        "b3_cost": 1929.9772700741369,
        "b1_curt": 74.48982915920948,
        "b2_curt": 69.54638868154537,
        "b3_curt": 69.54638567643444
      },
      "57": {
        "b1_ens": 5.55463134384598,
        "b2_ens": 7.598799402329195,
        "b3_ens": 7.598799520617844,
        "b1_cost": 7844.684403428077,
        "b2_cost": 10038.060890694938,
        "b3_cost": 10038.061021994248,
        "b1_curt": 120.66192537375198,
        "b2_curt": 157.28269059126853,
        "b3_curt": 157.2826938735842
      },
      "70": {
        "b1_ens": 20.70119318453462,
        "b2_ens": 166.26161243938654,
        "b3_ens": 166.2615293833448,
        "b1_cost": 22767.043568524263,
        "b2_cost": 168528.1674520135,
        "b3_cost": 168528.08446158018,
        "b1_curt": 126.6785445639976,
        "b2_curt": 183.07815817033648,
        "b3_curt": 183.07815787886065
      },
      "100": {
        "b1_ens": 5.774319472979897e-21,
        "b2_ens": 6.5720364495036145e-21,
        "b3_ens": 6.572274816813828e-21,
        "b1_cost": 1144.584141829727,
        "b2_cost": 1174.2130630450529,
        "b3_cost": 1174.21539603899,
        "b1_curt": 12.139053797915583,
        "b2_curt": 12.736650741415755,
        "b3_curt": 12.737233990119186
      },
      "123": {
        "b1_ens": 8.866988020652514,
        "b2_ens": 169.60152105568872,
        "b3_ens": 169.6005226709879,
        "b1_cost": 10885.578636151162,
        "b2_cost": 171635.5175384976,
        "b3_cost": 171634.52015234093,
        "b1_curt": 81.86574941406005,
        "b2_curt": 92.23994838082697,
        "b3_curt": 92.23994838077351
      },
      "141": {
        "b1_ens": 2.3358914898115586,
        "b2_ens": 6.618702556990158,
        "b3_ens": 6.617818897898573,
        "b1_cost": 4134.239631897895,
        "b2_cost": 8547.154055633557,
        "b3_cost": 8550.842523598614,
        "b1_curt": 84.14849988502704,
        "b2_curt": 112.92007301451756,
        "b3_curt": 114.0630826893413
      },
      "157": {
        "b1_ens": 5.42942681245528,
        "b2_ens": 98.09219311112196,
        "b3_ens": 98.09219836948157,
        "b1_cost": 7046.422283083644,
        "b2_cost": 99791.71814002155,
        "b3_cost": 99791.747683012,
        "b1_curt": 60.99571640922454,
        "b2_curt": 80.64203264048567,
        "b3_curt": 80.64810511278645
      },
      "173": {
        "b1_ens": 44.08990278791096,
        "b2_ens": 22.88463890930577,
        "b3_ens": 22.884641432030143,
        "b1_cost": 46622.58775750075,
        "b2_cost": 25367.142540925048,
        "b3_cost": 25367.14523105062,
        "b1_curt": 147.42243942482787,
        "b2_curt": 129.57578896255063,
        "b3_curt": 129.57583144353228
      },
      "189": {
        "b1_ens": 0.07498584282275213,
        "b2_ens": 70.06446490317495,
        "b3_ens": 70.06446490317495,
        "b1_cost": 1599.264689445084,
        "b2_cost": 71686.98578889211,
        "b3_cost": 71686.98579838271,
        "b1_curt": 47.50686974315976,
        "b2_curt": 60.74695015603869,
        "b3_curt": 60.74695252868408
      },
      "205": {
        "b1_ens": 40.71571614434473,
        "b2_ens": 328.95661351302175,
        "b3_ens": 328.95661351308,
        "b1_cost": 43102.880473564095,
        "b2_cost": 331093.4183545512,
        "b3_cost": 331093.41831234493,
        "b1_curt": 154.1270763367308,
        "b2_curt": 141.08503268316775,
        "b3_curt": 141.08502211707741
      },
      "221": {
        "b1_ens": 4.95091333056596,
        "b2_ens": 79.61857993579082,
        "b3_ens": 79.61857993579082,
        "b1_cost": 6992.124185219162,
        "b2_cost": 81516.50654211882,
        "b3_cost": 81516.50654211882,
        "b1_curt": 83.08087666569574,
        "b2_curt": 58.652388801352096,
        "b3_curt": 58.652388801352096
      },
      "237": {
        "b1_ens": 19.38271089159486,
        "b2_ens": 69.37305508883755,
        "b3_ens": 69.37305508883755,
        "b1_cost": 21297.33286140487,
        "b2_cost": 71253.59034247344,
        "b3_cost": 71253.59034253753,
        "b1_curt": 74.54698176559347,
        "b2_curt": 78.60677926298949,
        "b3_curt": 78.60677924922035
      },
      "253": {
        "b1_ens": 1.5062574398011674,
        "b2_ens": 181.424602956615,
        "b3_ens": 181.4642653804329,
        "b1_cost": 3626.572416568121,
        "b2_cost": 183821.46730317015,
        "b3_cost": 183861.08842512424,
        "b1_curt": 122.7147558998842,
        "b2_curt": 214.67131468647239,
        "b3_curt": 214.67090483031987
      },
      "269": {
        "b1_ens": 27.877491365345563,
        "b2_ens": 39.82737159058476,
        "b3_ens": 39.826909160633406,
        "b1_cost": 30447.32732942513,
        "b2_cost": 42410.123120180404,
        "b3_cost": 42409.661148736515,
        "b1_curt": 194.35421467333458,
        "b2_curt": 200.5705761086622,
        "b3_curt": 200.5705751280414
      },
      "285": {
        "b1_ens": 4.872746021518718e-08,
        "b2_ens": 56.36444093026708,
        "b3_ens": 56.36444093026708,
        "b1_cost": 1425.3065559240306,
        "b2_cost": 57909.808118155895,
        "b3_cost": 57909.8098071334,
        "b1_curt": 32.25838136365924,
        "b2_curt": 48.97967410071095,
        "b3_curt": 48.98009634509004
      },
      "301": {
        "b1_ens": 11.669977545081972,
        "b2_ens": 28.186844153926483,
        "b3_ens": 28.186844153926483,
        "b1_cost": 13421.92806119497,
        "b2_cost": 29766.854707704344,
        "b3_cost": 29766.854707703733,
        "b1_curt": 72.595211106328,
        "b2_curt": 31.809267949623685,
        "b3_curt": 31.809267949470776
      },
      "317": {
        "b1_ens": 8.280473847422844,
        "b2_ens": 143.03852795733144,
        "b3_ens": 143.0385279573287,
        "b1_cost": 10203.380247958657,
        "b2_cost": 144889.75664578294,
        "b3_cost": 144889.75664504096,
        "b1_curt": 89.40469086290679,
        "b2_curt": 78.63032084946313,
        "b3_curt": 78.6303206646529
      },
      "333": {
        "b1_ens": 4.480222500967747,
        "b2_ens": 71.97566418617639,
        "b3_ens": 71.92792826091697,
        "b1_cost": 6544.97271857068,
        "b2_cost": 73958.007241967,
        "b3_cost": 73910.1605568438,
        "b1_curt": 109.38370213173374,
        "b2_curt": 80.55045183075842,
        "b3_curt": 80.51082788349794
      },
      "349": {
        "b1_ens": 55.26475273745588,
        "b2_ens": 148.0286974597999,
        "b3_ens": 148.0286974597999,
        "b1_cost": 57913.08959901118,
        "b2_cost": 150770.42298825204,
        "b3_cost": 150770.42299257344,
        "b1_curt": 148.2185704374191,
        "b2_curt": 175.23979522280422,
        "b3_curt": 175.23979630315222
      },
      "365": {
        "b1_ens": 12.241145597180473,
        "b2_ens": 69.83938102622285,
        "b3_ens": 69.83937050886706,
        "b1_cost": 14693.208501015893,
        "b2_cost": 72183.48011110724,
        "b3_cost": 72183.46958714504,
        "b1_curt": 143.14293725119597,
        "b2_curt": 122.41669034897947,
        "b3_curt": 122.41668606873696
      }
    },
    "burn_in": {
      "42": {
        "b1_ens": 1.8068179645636247e-21,
        "b2_ens": 1.8068179645636247e-21,
        "b3_ens": 1.8068179645636247e-21,
        "b1_cost": 431.6467590950131,
        "b2_cost": 431.6467590950131,
        "b3_cost": 431.6467590950131,
        "b1_curt": 2.0208760421090276e-21,
        "b2_curt": 2.0208760421090276e-21,
        "b3_curt": 2.0208760421090276e-21
      },
      "57": {
        "b1_ens": 3.1157929578809124e-21,
        "b2_ens": 3.1157929578809124e-21,
        "b3_ens": 3.1157929578809124e-21,
        "b1_cost": 483.68652908397615,
        "b2_cost": 483.68652908397615,
        "b3_cost": 483.68652908397615,
        "b1_curt": 2.7107350133057866e-21,
        "b2_curt": 2.7107350133057866e-21,
        "b3_curt": 2.7107350133057866e-21
      },
      "70": {
        "b1_ens": 3.0325150006352212e-21,
        "b2_ens": 3.0325150006352212e-21,
        "b3_ens": 3.0325150006352212e-21,
        "b1_cost": 294.40144614873947,
        "b2_cost": 294.40144614873947,
        "b3_cost": 294.40144614873947,
        "b1_curt": 2.9581249692497672e-21,
        "b2_curt": 2.9581249692497672e-21,
        "b3_curt": 2.9581249692497672e-21
      },
      "100": {
        "b1_ens": 1.3441294450690135e-21,
        "b2_ens": 1.3441294450690135e-21,
        "b3_ens": 1.3441294450690135e-21,
        "b1_cost": 316.54332281278687,
        "b2_cost": 316.54332281278687,
        "b3_cost": 316.54332281278687,
        "b1_curt": 1.4343350578604144e-21,
        "b2_curt": 1.4343350578604144e-21,
        "b3_curt": 1.4343350578604144e-21
      },
      "123": {
        "b1_ens": 2.954944054502597e-21,
        "b2_ens": 2.954944054502597e-21,
        "b3_ens": 2.954944054502597e-21,
        "b1_cost": 485.97977120350237,
        "b2_cost": 485.97977120350237,
        "b3_cost": 485.97977120350237,
        "b1_curt": 2.6739188374660366e-21,
        "b2_curt": 2.6739188374660366e-21,
        "b3_curt": 2.6739188374660366e-21
      },
      "141": {
        "b1_ens": 6.901563259935022e-22,
        "b2_ens": 6.901563259935022e-22,
        "b3_ens": 6.901563259935022e-22,
        "b1_cost": 224.76214809746043,
        "b2_cost": 224.76214809746043,
        "b3_cost": 224.76214809746043,
        "b1_curt": 2.762142798362075e-22,
        "b2_curt": 2.762142798362075e-22,
        "b3_curt": 2.762142798362075e-22
      },
      "157": {
        "b1_ens": 2.256952299027992e-21,
        "b2_ens": 2.256952299027992e-21,
        "b3_ens": 2.256952299027992e-21,
        "b1_cost": 331.21151367801446,
        "b2_cost": 331.21151367801446,
        "b3_cost": 331.21151367801446,
        "b1_curt": 2.38339408788023e-21,
        "b2_curt": 2.38339408788023e-21,
        "b3_curt": 2.38339408788023e-21
      },
      "173": {
        "b1_ens": 2.7277871606356264e-21,
        "b2_ens": 2.7277871606356264e-21,
        "b3_ens": 2.7277871606356264e-21,
        "b1_cost": 493.24025597187557,
        "b2_cost": 493.24025597187557,
        "b3_cost": 493.24025597187557,
        "b1_curt": 2.8960553248706624e-21,
        "b2_curt": 2.8960553248706624e-21,
        "b3_curt": 2.8960553248706624e-21
      },
      "189": {
        "b1_ens": 2.7263911796357948e-21,
        "b2_ens": 2.7263911796357948e-21,
        "b3_ens": 2.7263911796357948e-21,
        "b1_cost": 314.7324209491253,
        "b2_cost": 314.7324209491253,
        "b3_cost": 314.7324209491253,
        "b1_curt": 2.544644106015992e-21,
        "b2_curt": 2.544644106015992e-21,
        "b3_curt": 2.544644106015992e-21
      },
      "205": {
        "b1_ens": 1.470661794913778e-21,
        "b2_ens": 1.470661794913778e-21,
        "b3_ens": 1.470661794913778e-21,
        "b1_cost": 375.0568367340959,
        "b2_cost": 375.0568367340959,
        "b3_cost": 375.0568367340959,
        "b1_curt": 1.6631599849065286e-21,
        "b2_curt": 1.6631599849065286e-21,
        "b3_curt": 1.6631599849065286e-21
      },
      "221": {
        "b1_ens": 2.504746157481428e-21,
        "b2_ens": 2.504746157481428e-21,
        "b3_ens": 2.504746157481428e-21,
        "b1_cost": 471.80236115054055,
        "b2_cost": 471.80236115054055,
        "b3_cost": 471.80236115054055,
        "b1_curt": 2.623574704642367e-21,
        "b2_curt": 2.623574704642367e-21,
        "b3_curt": 2.623574704642367e-21
      },
      "237": {
        "b1_ens": 2.9483435404295877e-21,
        "b2_ens": 2.9483435404295877e-21,
        "b3_ens": 2.9483435404295877e-21,
        "b1_cost": 528.6667133980592,
        "b2_cost": 528.6667133980592,
        "b3_cost": 528.6667133980592,
        "b1_curt": 3.1339589414141837e-21,
        "b2_curt": 3.1339589414141837e-21,
        "b3_curt": 3.1339589414141837e-21
      },
      "253": {
        "b1_ens": 1.952477541280395e-21,
        "b2_ens": 1.952477541280395e-21,
        "b3_ens": 1.952477541280395e-21,
        "b1_cost": 382.213934901608,
        "b2_cost": 382.213934901608,
        "b3_cost": 382.213934901608,
        "b1_curt": 1.661043985377353e-21,
        "b2_curt": 1.661043985377353e-21,
        "b3_curt": 1.661043985377353e-21
      },
      "269": {
        "b1_ens": 1.61396333650552e-21,
        "b2_ens": 1.61396333650552e-21,
        "b3_ens": 1.61396333650552e-21,
        "b1_cost": 382.827658561176,
        "b2_cost": 382.827658561176,
        "b3_cost": 382.827658561176,
        "b1_curt": 1.6193954714782416e-21,
        "b2_curt": 1.6193954714782416e-21,
        "b3_curt": 1.6193954714782416e-21
      },
      "285": {
        "b1_ens": 2.2590296818764457e-21,
        "b2_ens": 2.2590296818764457e-21,
        "b3_ens": 2.2590296818764457e-21,
        "b1_cost": 326.04949678538986,
        "b2_cost": 326.04949678538986,
        "b3_cost": 326.04949678538986,
        "b1_curt": 2.200049072748982e-21,
        "b2_curt": 2.200049072748982e-21,
        "b3_curt": 2.200049072748982e-21
      },
      "301": {
        "b1_ens": 9.485824849952506e-22,
        "b2_ens": 9.485824849952506e-22,
        "b3_ens": 9.485824849952506e-22,
        "b1_cost": 259.5759308231868,
        "b2_cost": 259.5759308231868,
        "b3_cost": 259.5759308231868,
        "b1_curt": 7.173515583074816e-22,
        "b2_curt": 7.173515583074816e-22,
        "b3_curt": 7.173515583074816e-22
      },
      "317": {
        "b1_ens": 1.0078152539665506e-21,
        "b2_ens": 1.0078152539665506e-21,
        "b3_ens": 1.0078152539665506e-21,
        "b1_cost": 333.4360487159179,
        "b2_cost": 333.4360487159179,
        "b3_cost": 333.4360487159179,
        "b1_curt": 1.1615911472357401e-21,
        "b2_curt": 1.1615911472357401e-21,
        "b3_curt": 1.1615911472357401e-21
      },
      "333": {
        "b1_ens": 2.187863863581097e-21,
        "b2_ens": 2.187863863581097e-21,
        "b3_ens": 2.187863863581097e-21,
        "b1_cost": 331.8540511366913,
        "b2_cost": 331.8540511366913,
        "b3_cost": 331.8540511366913,
        "b1_curt": 2.0959384732380096e-21,
        "b2_curt": 2.0959384732380096e-21,
        "b3_curt": 2.0959384732380096e-21
      },
      "349": {
        "b1_ens": 4.5085650796056035e-21,
        "b2_ens": 4.5085650796056035e-21,
        "b3_ens": 4.5085650796056035e-21,
        "b1_cost": 624.2989824684236,
        "b2_cost": 624.2989824684236,
        "b3_cost": 624.2989824684236,
        "b1_curt": 4.158150922534388e-21,
        "b2_curt": 4.158150922534388e-21,
        "b3_curt": 4.158150922534388e-21
      },
      "365": {
        "b1_ens": 2.7863903244990006e-21,
        "b2_ens": 2.7863903244990006e-21,
        "b3_ens": 2.7863903244990006e-21,
        "b1_cost": 494.59528718227705,
        "b2_cost": 494.59528718227705,
        "b3_cost": 494.59528718227705,
        "b1_curt": 2.7308791593395545e-21,
        "b2_curt": 2.7308791593395545e-21,
        "b3_curt": 2.7308791593395545e-21
      }
    },
    "loss_only": {
      "42": {
        "b1_ens": 5.029887914563046e-21,
        "b2_ens": 5.25036693701806e-21,
        "b3_ens": 5.2503818958133905e-21,
        "b1_cost": 1518.104284910224,
        "b2_cost": 1498.3305229995674,
        "b3_cost": 1498.330510979124,
        "b1_curt": 74.48982915920948,
        "b2_curt": 69.54638868154537,
        "b3_curt": 69.54638567643444
      },
      "57": {
        "b1_ens": 5.55463134384598,
        "b2_ens": 7.598799402329195,
        "b3_ens": 7.598799520617844,
        "b1_cost": 7360.9978743441,
        "b2_cost": 9554.374361610962,
        "b3_cost": 9554.374492910272,
        "b1_curt": 120.66192537375198,
        "b2_curt": 157.28269059126853,
        "b3_curt": 157.2826938735842
      },
      "70": {
        "b1_ens": 20.70119318453462,
        "b2_ens": 166.26161243938654,
        "b3_ens": 166.2615293833448,
        "b1_cost": 22472.642122375524,
        "b2_cost": 168233.76600586475,
        "b3_cost": 168233.68301543145,
        "b1_curt": 126.6785445639976,
        "b2_curt": 183.07815817033648,
        "b3_curt": 183.07815787886065
      },
      "100": {
        "b1_ens": 4.430190027910883e-21,
        "b2_ens": 5.227907004434601e-21,
        "b3_ens": 5.228145371744815e-21,
        "b1_cost": 828.0408190169402,
        "b2_cost": 857.6697402322659,
        "b3_cost": 857.6720732262032,
        "b1_curt": 12.139053797915583,
        "b2_curt": 12.736650741415755,
        "b3_curt": 12.737233990119186
      },
      "123": {
        "b1_ens": 8.866988020652514,
        "b2_ens": 169.60152105568872,
        "b3_ens": 169.6005226709879,
        "b1_cost": 10399.598864947659,
        "b2_cost": 171149.53776729412,
        "b3_cost": 171148.54038113746,
        "b1_curt": 81.86574941406005,
        "b2_curt": 92.23994838082697,
        "b3_curt": 92.23994838077351
      },
      "141": {
        "b1_ens": 2.3358914898115586,
        "b2_ens": 6.618702556990158,
        "b3_ens": 6.617818897898573,
        "b1_cost": 3909.477483800435,
        "b2_cost": 8322.391907536097,
        "b3_cost": 8326.080375501155,
        "b1_curt": 84.14849988502704,
        "b2_curt": 112.92007301451756,
        "b3_curt": 114.0630826893413
      },
      "157": {
        "b1_ens": 5.42942681245528,
        "b2_ens": 98.09219311112196,
        "b3_ens": 98.09219836948157,
        "b1_cost": 6715.210769405629,
        "b2_cost": 99460.50662634354,
        "b3_cost": 99460.53616933398,
        "b1_curt": 60.99571640922454,
        "b2_curt": 80.64203264048567,
        "b3_curt": 80.64810511278645
      },
      "173": {
        "b1_ens": 44.08990278791096,
        "b2_ens": 22.88463890930577,
        "b3_ens": 22.884641432030143,
        "b1_cost": 46129.34750152887,
        "b2_cost": 24873.902284953172,
        "b3_cost": 24873.904975078745,
        "b1_curt": 147.42243942482787,
        "b2_curt": 129.57578896255063,
        "b3_curt": 129.57583144353228
      },
      "189": {
        "b1_ens": 0.07498584282275213,
        "b2_ens": 70.06446490317495,
        "b3_ens": 70.06446490317495,
        "b1_cost": 1284.5322684959588,
        "b2_cost": 71372.25336794298,
        "b3_cost": 71372.25337743358,
        "b1_curt": 47.50686974315976,
        "b2_curt": 60.74695015603869,
        "b3_curt": 60.74695252868408
      },
      "205": {
        "b1_ens": 40.71571614434473,
        "b2_ens": 328.95661351302175,
        "b3_ens": 328.95661351308,
        "b1_cost": 42727.82363683,
        "b2_cost": 330718.36151781713,
        "b3_cost": 330718.3614756108,
        "b1_curt": 154.1270763367308,
        "b2_curt": 141.08503268316775,
        "b3_curt": 141.08502211707741
      },
      "221": {
        "b1_ens": 4.95091333056596,
        "b2_ens": 79.61857993579082,
        "b3_ens": 79.61857993579082,
        "b1_cost": 6520.321824068622,
        "b2_cost": 81044.70418096827,
        "b3_cost": 81044.70418096827,
        "b1_curt": 83.08087666569574,
        "b2_curt": 58.652388801352096,
        "b3_curt": 58.652388801352096
      },
      "237": {
        "b1_ens": 19.38271089159486,
        "b2_ens": 69.37305508883755,
        "b3_ens": 69.37305508883755,
        "b1_cost": 20768.66614800681,
        "b2_cost": 70724.92362907539,
        "b3_cost": 70724.92362913946,
        "b1_curt": 74.54698176559347,
        "b2_curt": 78.60677926298949,
        "b3_curt": 78.60677924922035
      },
      "253": {
        "b1_ens": 1.5062574398011674,
        "b2_ens": 181.424602956615,
        "b3_ens": 181.4642653804329,
        "b1_cost": 3244.358481666513,
        "b2_cost": 183439.25336826855,
        "b3_cost": 183478.87449022263,
        "b1_curt": 122.7147558998842,
        "b2_curt": 214.67131468647239,
        "b3_curt": 214.67090483031987
      },
      "269": {
        "b1_ens": 27.877491365345563,
        "b2_ens": 39.82737159058476,
        "b3_ens": 39.826909160633406,
        "b1_cost": 30064.499670863952,
        "b2_cost": 42027.29546161923,
        "b3_cost": 42026.83349017534,
        "b1_curt": 194.35421467333458,
        "b2_curt": 200.5705761086622,
        "b3_curt": 200.5705751280414
      },
      "285": {
        "b1_ens": 4.872746021518492e-08,
        "b2_ens": 56.36444093026708,
        "b3_ens": 56.36444093026708,
        "b1_cost": 1099.2570591386407,
        "b2_cost": 57583.75862137051,
        "b3_cost": 57583.760310348014,
        "b1_curt": 32.25838136365924,
        "b2_curt": 48.97967410071095,
        "b3_curt": 48.98009634509004
      },
      "301": {
        "b1_ens": 11.669977545081972,
        "b2_ens": 28.186844153926483,
        "b3_ens": 28.186844153926483,
        "b1_cost": 13162.352130371784,
        "b2_cost": 29507.278776881158,
        "b3_cost": 29507.278776880547,
        "b1_curt": 72.595211106328,
        "b2_curt": 31.809267949623685,
        "b3_curt": 31.809267949470776
      },
      "317": {
        "b1_ens": 8.280473847422844,
        "b2_ens": 143.03852795733144,
        "b3_ens": 143.0385279573287,
        "b1_cost": 9869.944199242738,
        "b2_cost": 144556.32059706704,
        "b3_cost": 144556.32059632504,
        "b1_curt": 89.40469086290679,
        "b2_curt": 78.63032084946313,
        "b3_curt": 78.6303206646529
      },
      "333": {
        "b1_ens": 4.480222500967747,
        "b2_ens": 71.97566418617639,
        "b3_ens": 71.92792826091697,
        "b1_cost": 6213.118667433988,
        "b2_cost": 73626.15319083031,
        "b3_cost": 73578.3065057071,
        "b1_curt": 109.38370213173374,
        "b2_curt": 80.55045183075842,
        "b3_curt": 80.51082788349794
      },
      "349": {
        "b1_ens": 55.26475273745588,
        "b2_ens": 148.0286974597999,
        "b3_ens": 148.0286974597999,
        "b1_cost": 57288.790616542756,
        "b2_cost": 150146.12400578364,
        "b3_cost": 150146.12401010504,
        "b1_curt": 148.2185704374191,
        "b2_curt": 175.23979522280422,
        "b3_curt": 175.23979630315222
      },
      "365": {
        "b1_ens": 12.241145597180473,
        "b2_ens": 69.83938102622285,
        "b3_ens": 69.83937050886706,
        "b1_cost": 14198.613213833616,
        "b2_cost": 71688.88482392496,
        "b3_cost": 71688.87429996277,
        "b1_curt": 143.14293725119597,
        "b2_curt": 122.41669034897947,
        "b3_curt": 122.41668606873696
      }
    }
  },
  "paired_deltas": {
    "loss_only": {
      "delta_b3_b2_ens": {
        "values": [
          1.4958795330110847e-26,
          1.1828864820984109e-07,
          -8.305604174552172e-05,
          2.383673102137017e-25,
          -0.0009983847008072644,
          -0.0008836590915848319,
          5.25835960729637e-06,
          2.5227243725112203e-06,
          0.0,
          5.826450433232822e-11,
          0.0,
          0.0,
          0.039662423817901526,
          -0.00046242995135514775,
          0.0,
          0.0,
          -2.7284841053187847e-12,
          -0.047735925259416945,
          0.0,
          -1.0517355789829708e-05
        ],
        "mean": -0.0005251824577316988,
        "std": 0.013871388901287926,
        "n": 20,
        "n_nonzero": 12,
        "wilcoxon_stat": 38.0,
        "wilcoxon_p": 0.3626859408352129,
        "ttest_stat": -0.16503158237891002,
        "ttest_p": 0.8706623155590583
      },
      "delta_b3_b1_ens": {
        "values": [
          2.204939812503443e-22,
          2.044168176771864,
          145.56033619881018,
          7.9795534383393135e-22,
          160.7335346503354,
          4.281927408087014,
          92.66277155702629,
          -21.205261355880815,
          69.9894790603522,
          288.24089736873526,
          74.66766660522487,
          49.990344197242685,
          179.95800794063172,
          11.949417795287843,
          56.36444088153962,
          16.51686660884451,
          134.75805410990586,
          67.44770575994923,
          92.76394472234402,
          57.598224911686586
        ],
        "mean": 74.21612632984473,
        "std": 75.02855349751282,
        "n": 20,
        "n_nonzero": 18,
        "wilcoxon_stat": 7.0,
        "wilcoxon_p": 3.62396240234375e-05,
        "ttest_stat": 4.311699740600295,
        "ttest_p": 0.00037621599076963723
      },
      "delta_b3_b2_cost": {
        "values": [
          -1.2020443364235689e-05,
          0.0001312993099418236,
          -0.08299043329316191,
          0.0023329939373297748,
          -0.9973861566686537,
          3.688467965057498,
          0.02954299043631181,
          0.002690125573280966,
          9.490599040873349e-06,
          -4.2206316720694304e-05,
          0.0,
          6.407208275049925e-08,
          39.62112195408554,
          -0.4619714438886149,
          0.0016889775070012547,
          -6.111804395914078e-10,
          -7.420021574944258e-07,
          -47.84668512320786,
          4.321394953876734e-06,
          -0.0105239621916553
        ],
        "mean": -0.3026810953325196,
        "std": 13.914250149515537,
        "n": 20,
        "n_nonzero": 19,
        "wilcoxon_stat": 93.0,
        "wilcoxon_p": 0.9358520318812181,
        "ttest_stat": -0.09482051080708727,
        "ttest_p": 0.9254502703857088
      },
      "delta_b3_b1_cost": {
        "values": [
          -19.773773931099868,
          2193.3766185661725,
          145761.04089305594,
          29.631254209263034,
          160748.9415161898,
          4416.60289170072,
          92745.32539992835,
          -21255.442526450126,
          70087.72110893762,
          287990.5378387808,
          74524.38235689964,
          49956.25748113265,
          180234.51600855612,
          11962.333819311389,
          56484.503251209375,
          16344.926646508762,
          134686.3763970823,
          67365.18783827312,
          92857.33339356228,
          57490.261086129154
        ],
        "mean": 74230.2019749826,
        "std": 75017.84454370105,
        "n": 20,
        "n_nonzero": 20,
        "wilcoxon_stat": 8.0,
        "wilcoxon_p": 4.76837158203125e-05,
        "ttest_stat": 4.313133107671122,
        "ttest_p": 0.0003749896887190473
      },
      "delta_b3_b2_curt": {
        "values": [
          -3.0051109263240505e-06,
          3.282315674368874e-06,
          -2.914758283623087e-07,
          0.000583248703431849,
          -5.346123543858994e-11,
          1.1430096748237446,
          0.006072472300786558,
          4.248098164794101e-05,
          2.3726453903805123e-06,
          -1.056609033867062e-05,
          0.0,
          -1.376913871808938e-08,
          -0.00040985615251543095,
          -9.806207970086689e-07,
          0.0004222443790879993,
          -1.5290879673557356e-10,
          -1.848102328949608e-07,
          -0.03962394726048046,
          1.0803479995047383e-06,
          -4.280242507093135e-06
        ],
        "mean": 0.05550418653793141,
        "std": 0.24964619392311874,
        "n": 20,
        "n_nonzero": 19,
        "wilcoxon_stat": 85.0,
        "wilcoxon_p": 0.6873736155096972,
        "ttest_stat": 0.9691200825468258,
        "ttest_p": 0.3446610908863673
      },
      "delta_b3_b1_curt": {
        "values": [
          -4.943443482775038,
          36.620768499832224,
          56.399613314863046,
          0.5981801922036034,
          10.374198966713465,
          29.914582804314264,
          19.65238870356191,
          -17.84660798129559,
          13.240082785524322,
          -13.04205421965338,
          -24.428487864343644,
          4.05979748362688,
          91.95614893043567,
          6.21636045470683,
          16.7217149814308,
          -40.785943156857215,
          -10.77437019825389,
          -28.872874248235803,
          27.02122586573313,
          -20.72625118245901
        ],
        "mean": 7.567751532453627,
        "std": 30.50767665523808,
        "n": 20,
        "n_nonzero": 20,
        "wilcoxon_stat": 84.0,
        "wilcoxon_p": 0.4523754119873047,
        "ttest_stat": 1.0812709382156982,
        "ttest_p": 0.29311026943498125
      }
    }
  }
}
