# Supplementary material for: Resilient distributed model predictive control for cooperative microgrids under communication loss with demand response integration
Source: PLoS One. 2026 Apr 8;21(4):e0345857. doi: 10.1371/journal.pone.0345857 (PMC13061206; doi:10.1371/journal.pone.0345857)
Supplement: S1 Data — ZIP archive (S1_Data.zip) containing the processed result summaries (JSON) used to generate the manuscript figures and tables (Path A/B, S6, S7), including paired deltas, confidence intervals, and p-values. (S1_Data.ZIP) [file pone.0345857.s002.zip › data/pathb_burst_loss_phase_summary.json]

{
  "source_file": "data/results/2026-01-28_clarabel_pathb/pathb_burst/burnin_contract_20260128_170325.json",
  "config": {
    "timestamp": "2026-01-28T16:11:20.784214",
    "seeds": [
      42,
      57,
      70,
      100,
      123,
      141,
      157,
      173,
      189,
      205,
      221,
      237,
      253,
      269,
      285,
      301,
      317,
      333,
      349,
      365
    ],
    "burn_in": 3,
    "steps": 8,
    "p_loss": 0.3,
    "pattern": "receiver_tight_mid",
    "include_b1": true
  },
  "aggregate": {
    "total": {
      "b1_ens": 88.59603327137202,
      "b2_ens": 1012.0341446107306,
      "b3_ens": 951.208616099025,
      "b1_cost": 126078.9509255064,
      "b2_cost": 1051013.0115399612,
      "b3_cost": 990218.3086399841,
      "b1_curt": 1282.2817030595459,
      "b2_curt": 1764.9959883369418,
      "b3_curt": 1756.3328190457146
    },
    "burn_in": {
      "b1_ens": 4.484392544707894e-20,
      "b2_ens": 4.484392544707894e-20,
      "b3_ens": 4.484392544707894e-20,
      "b1_cost": 7886.581468897859,
      "b2_cost": 7886.581468897859,
      "b3_cost": 7886.581468897859,
      "b1_curt": 4.3663391139816955e-20,
      "b2_curt": 4.3663391139816955e-20,
      "b3_curt": 4.3663391139816955e-20
    },
    "loss_only": {
      "b1_ens": 88.59603327137202,
      "b2_ens": 1012.0341446107306,
      "b3_ens": 951.208616099025,
      "b1_cost": 118192.36945660853,
      "b2_cost": 1043126.4300710633,
      "b3_cost": 982331.7271710861,
      "b1_curt": 1282.2817030595459,
      "b2_curt": 1764.9959883369418,
      "b3_curt": 1756.3328190457146
    }
  },
  "per_seed": {
    "total": {
      "42": {
        "b1_ens": 8.509615702253213e-21,
        "b2_ens": 127.18548192675885,
        "b3_ens": 65.25674086224704,
        "b1_cost": 1851.0494598279288,
        "b2_cost": 129378.04592127111,
        "b3_cost": 67426.55084943617,
        "b1_curt": 49.81443311488239,
        "b2_curt": 166.00333728030478,
        "b3_curt": 144.83264229283319
      },
      "57": {
        "b1_ens": 9.390333747644864e-21,
        "b2_ens": 45.81569999526939,
        "b3_ens": 45.95888020591915,
        "b1_cost": 2132.4520663748185,
        "b2_cost": 48168.42116840523,
        "b3_cost": 48310.87153637373,
        "b1_curt": 79.8730192359712,
        "b2_curt": 139.20395017969986,
        "b3_curt": 139.05725959410393
      },
      "70": {
        "b1_ens": 6.249564345688125,
        "b2_ens": 72.47799288133953,
        "b3_ens": 72.75056670584998,
        "b1_cost": 8208.53838477073,
        "b2_cost": 74339.37806612362,
        "b3_cost": 74611.68128203962,
        "b1_curt": 96.34655112752635,
        "b2_curt": 88.5064446868082,
        "b3_curt": 88.50693599432164
      },
      "100": {
        "b1_ens": 5.300748637844353e-21,
        "b2_ens": 8.456787934459636e-21,
        "b3_ens": 8.163399273730814e-21,
        "b1_cost": 1127.4494356813798,
        "b2_cost": 1166.9576499968164,
        "b3_cost": 1165.59951260682,
        "b1_curt": 9.075125414926223,
        "b2_curt": 8.333622537818878e-21,
        "b3_curt": 8.373300784476396e-21
      },
      "123": {
        "b1_ens": 8.120980063539172,
        "b2_ens": 22.8415489650789,
        "b3_ens": 22.4073057615539,
        "b1_cost": 10009.099079521548,
        "b2_cost": 24832.68318865498,
        "b3_cost": 24399.27140935664,
        "b1_curt": 49.626763971923154,
        "b2_curt": 74.5297670643465,
        "b3_curt": 74.62874919733126
      },
      "141": {
        "b1_ens": 7.816607079063788e-21,
        "b2_ens": 8.564650941176096e-21,
        "b3_ens": 8.453729591338537e-21,
        "b1_cost": 1509.875703970794,
        "b2_cost": 1586.918870237863,
        "b3_cost": 1586.9188701198118,
        "b1_curt": 14.454251867597403,
        "b2_curt": 33.715043434364674,
        "b3_curt": 33.71504340485184
      },
      "157": {
        "b1_ens": 4.159602951228352,
        "b2_ens": 9.407165377056873e-21,
        "b3_ens": 8.732545650663488e-21,
        "b1_cost": 5725.195158256739,
        "b2_cost": 1436.2314190747195,
        "b3_cost": 1489.1782263152893,
        "b1_curt": 49.57716570469343,
        "b2_curt": 11.466706443378882,
        "b3_curt": 23.363941044237883
      },
      "173": {
        "b1_ens": 6.042342046949685,
        "b2_ens": 72.94120166195901,
        "b3_ens": 72.94120166310488,
        "b1_cost": 8471.885805083912,
        "b2_cost": 75347.10429781143,
        "b3_cost": 75347.16323158525,
        "b1_curt": 112.1252463756995,
        "b2_curt": 115.91650304153973,
        "b3_curt": 115.93137812036869
      },
      "189": {
        "b1_ens": 9.769293576736059e-09,
        "b2_ens": 9.191131613894394e-21,
        "b3_ens": 9.185792284754452e-21,
        "b1_cost": 1432.9466797453283,
        "b2_cost": 1440.8568515125119,
        "b3_cost": 1441.913571153404,
        "b1_curt": 34.473916183797165,
        "b2_curt": 26.641052275859245,
        "b3_curt": 26.905343504970496
      },
      "205": {
        "b1_ens": 16.261279612900843,
        "b2_ens": 102.47021716926479,
        "b3_ens": 102.27471531356088,
        "b1_cost": 18591.480061344108,
        "b2_cost": 104723.85683169376,
        "b3_cost": 104528.13496141136,
        "b1_curt": 142.8999819185615,
        "b2_curt": 131.4128068855686,
        "b3_curt": 131.32528554118983
      },
      "221": {
        "b1_ens": 9.387611082932664e-21,
        "b2_ens": 110.74662213641916,
        "b3_ens": 110.514716638989,
        "b1_cost": 1911.0003302863333,
        "b2_cost": 113015.72291630335,
        "b3_cost": 112784.58421800844,
        "b1_curt": 49.29051724133689,
        "b2_curt": 161.2678923034788,
        "b3_curt": 161.40162944251858
      },
      "237": {
        "b1_ens": 9.925883539588515e-21,
        "b2_ens": 1.0021850186571139e-20,
        "b3_ens": 1.0021650151171334e-20,
        "b1_cost": 1721.7014603612467,
        "b2_cost": 1805.675486398232,
        "b3_cost": 1805.7034603557895,
        "b1_curt": 21.471176686647425,
        "b2_curt": 28.57750683715129,
        "b3_curt": 28.57750690683811
      },
      "253": {
        "b1_ens": 6.7250930316560175e-21,
        "b2_ens": 57.02411868005275,
        "b3_ens": 57.909611983526275,
        "b1_cost": 1909.9581884403813,
        "b2_cost": 59202.11308418207,
        "b3_cost": 60084.41014912918,
        "b1_curt": 69.74899445829077,
        "b2_curt": 148.90420280393656,
        "b3_curt": 148.32651649715675
      },
      "269": {
        "b1_ens": 3.4207742786933863,
        "b2_ens": 8.319410554484403,
        "b3_ens": 8.319410553218855,
        "b1_cost": 5590.91122567635,
        "b2_cost": 10426.589180581956,
        "b3_cost": 10429.99143804247,
        "b1_curt": 95.94520723190311,
        "b2_curt": 74.48809939476465,
        "b3_curt": 75.33866407624794
      },
      "285": {
        "b1_ens": 4.544806555756958,
        "b2_ens": 21.265077958225902,
        "b3_ens": 21.210078558986027,
        "b1_cost": 5989.02072119126,
        "b2_cost": 22879.76177155032,
        "b3_cost": 22824.936473194663,
        "b1_curt": 42.46772546708159,
        "b2_curt": 76.58591087517081,
        "b3_curt": 76.58591087517081
      },
      "301": {
        "b1_ens": 4.716798511394023,
        "b2_ens": 136.74575489902102,
        "b3_ens": 136.69338219913408,
        "b1_cost": 6408.847443355976,
        "b2_cost": 138407.65599636856,
        "b3_cost": 138355.33388455695,
        "b1_curt": 56.33879316336201,
        "b2_curt": 77.61329942635814,
        "b3_curt": 77.6133197969308
      },
      "317": {
        "b1_ens": 7.611053466618144e-21,
        "b2_ens": 37.78868638589006,
        "b3_ens": 37.897530508426705,
        "b1_cost": 1799.0050042163857,
        "b2_cost": 39675.512111622906,
        "b3_cost": 39783.79101560777,
        "b1_curt": 56.35922332119425,
        "b2_curt": 83.40837813705284,
        "b3_curt": 83.2942845218201
      },
      "333": {
        "b1_ens": 3.5539572922524396,
        "b2_ens": 28.337726462102324,
        "b3_ens": 28.993465540167307,
        "b1_cost": 5375.754231641476,
        "b2_cost": 30127.53393856714,
        "b3_cost": 30784.1423604822,
        "b1_curt": 48.41381627608074,
        "b2_curt": 44.981081862237744,
        "b3_curt": 45.219118862227575
      },
      "349": {
        "b1_ens": 22.05239420822884,
        "b2_ens": 152.46632908881344,
        "b3_ens": 152.47273358204325,
        "b1_cost": 24640.702854651936,
        "b2_cost": 155228.0985905449,
        "b3_cost": 155234.23781543985,
        "b1_curt": 124.90842702206201,
        "b2_curt": 199.0837587053244,
        "b3_curt": 199.0190428017366
      },
      "365": {
        "b1_ens": 9.473533394970893,
        "b2_ens": 15.608275846051004,
        "b3_ens": 15.60827602229772,
        "b1_cost": 11672.077631107777,
        "b2_cost": 17823.894199059723,
        "b3_cost": 17823.89437476875,
        "b1_curt": 79.07136727600897,
        "b2_curt": 82.6902466995957,
        "b3_curt": 82.69024657085835
      }
    },
    "burn_in": {
      "42": {
        "b1_ens": 1.8068179645636247e-21,
        "b2_ens": 1.8068179645636247e-21,
        "b3_ens": 1.8068179645636247e-21,
        "b1_cost": 431.6467590950131,
        "b2_cost": 431.6467590950131,
        "b3_cost": 431.6467590950131,
        "b1_curt": 2.0208760421090276e-21,
        "b2_curt": 2.0208760421090276e-21,
        "b3_curt": 2.0208760421090276e-21
      },
      "57": {
        "b1_ens": 3.1157929578809124e-21,
        "b2_ens": 3.1157929578809124e-21,
        "b3_ens": 3.1157929578809124e-21,
        "b1_cost": 483.68652908397615,
        "b2_cost": 483.68652908397615,
        "b3_cost": 483.68652908397615,
        "b1_curt": 2.7107350133057866e-21,
        "b2_curt": 2.7107350133057866e-21,
        "b3_curt": 2.7107350133057866e-21
      },
      "70": {
        "b1_ens": 3.0325150006352212e-21,
        "b2_ens": 3.0325150006352212e-21,
        "b3_ens": 3.0325150006352212e-21,
        "b1_cost": 294.40144614873947,
        "b2_cost": 294.40144614873947,
        "b3_cost": 294.40144614873947,
        "b1_curt": 2.9581249692497672e-21,
        "b2_curt": 2.9581249692497672e-21,
        "b3_curt": 2.9581249692497672e-21
      },
      "100": {
        "b1_ens": 1.3441294450690135e-21,
        "b2_ens": 1.3441294450690135e-21,
        "b3_ens": 1.3441294450690135e-21,
        "b1_cost": 316.54332281278687,
        "b2_cost": 316.54332281278687,
        "b3_cost": 316.54332281278687,
        "b1_curt": 1.4343350578604144e-21,
        "b2_curt": 1.4343350578604144e-21,
        "b3_curt": 1.4343350578604144e-21
      },
      "123": {
        "b1_ens": 2.954944054502597e-21,
        "b2_ens": 2.954944054502597e-21,
        "b3_ens": 2.954944054502597e-21,
        "b1_cost": 485.97977120350237,
        "b2_cost": 485.97977120350237,
        "b3_cost": 485.97977120350237,
        "b1_curt": 2.6739188374660366e-21,
        "b2_curt": 2.6739188374660366e-21,
        "b3_curt": 2.6739188374660366e-21
      },
      "141": {
        "b1_ens": 6.901563259935022e-22,
        "b2_ens": 6.901563259935022e-22,
        "b3_ens": 6.901563259935022e-22,
        "b1_cost": 224.76214809746043,
        "b2_cost": 224.76214809746043,
        "b3_cost": 224.76214809746043,
        "b1_curt": 2.762142798362075e-22,
        "b2_curt": 2.762142798362075e-22,
        "b3_curt": 2.762142798362075e-22
      },
      "157": {
        "b1_ens": 2.256952299027992e-21,
        "b2_ens": 2.256952299027992e-21,
        "b3_ens": 2.256952299027992e-21,
        "b1_cost": 331.21151367801446,
        "b2_cost": 331.21151367801446,
        "b3_cost": 331.21151367801446,
        "b1_curt": 2.38339408788023e-21,
        "b2_curt": 2.38339408788023e-21,
        "b3_curt": 2.38339408788023e-21
      },
      "173": {
        "b1_ens": 2.7277871606356264e-21,
        "b2_ens": 2.7277871606356264e-21,
        "b3_ens": 2.7277871606356264e-21,
        "b1_cost": 493.24025597187557,
        "b2_cost": 493.24025597187557,
        "b3_cost": 493.24025597187557,
        "b1_curt": 2.8960553248706624e-21,
        "b2_curt": 2.8960553248706624e-21,
        "b3_curt": 2.8960553248706624e-21
      },
      "189": {
        "b1_ens": 2.7263911796357948e-21,
        "b2_ens": 2.7263911796357948e-21,
        "b3_ens": 2.7263911796357948e-21,
        "b1_cost": 314.7324209491253,
        "b2_cost": 314.7324209491253,
        "b3_cost": 314.7324209491253,
        "b1_curt": 2.544644106015992e-21,
        "b2_curt": 2.544644106015992e-21,
        "b3_curt": 2.544644106015992e-21
      },
      "205": {
        "b1_ens": 1.470661794913778e-21,
        "b2_ens": 1.470661794913778e-21,
        "b3_ens": 1.470661794913778e-21,
        "b1_cost": 375.0568367340959,
        "b2_cost": 375.0568367340959,
        "b3_cost": 375.0568367340959,
        "b1_curt": 1.6631599849065286e-21,
        "b2_curt": 1.6631599849065286e-21,
        "b3_curt": 1.6631599849065286e-21
      },
      "221": {
        "b1_ens": 2.504746157481428e-21,
        "b2_ens": 2.504746157481428e-21,
        "b3_ens": 2.504746157481428e-21,
        "b1_cost": 471.80236115054055,
        "b2_cost": 471.80236115054055,
        "b3_cost": 471.80236115054055,
        "b1_curt": 2.623574704642367e-21,
        "b2_curt": 2.623574704642367e-21,
        "b3_curt": 2.623574704642367e-21
      },
      "237": {
        "b1_ens": 2.9483435404295877e-21,
        "b2_ens": 2.9483435404295877e-21,
        "b3_ens": 2.9483435404295877e-21,
        "b1_cost": 528.6667133980592,
        "b2_cost": 528.6667133980592,
        "b3_cost": 528.6667133980592,
        "b1_curt": 3.1339589414141837e-21,
        "b2_curt": 3.1339589414141837e-21,
        "b3_curt": 3.1339589414141837e-21
      },
      "253": {
        "b1_ens": 1.952477541280395e-21,
        "b2_ens": 1.952477541280395e-21,
        "b3_ens": 1.952477541280395e-21,
        "b1_cost": 382.213934901608,
        "b2_cost": 382.213934901608,
        "b3_cost": 382.213934901608,
        "b1_curt": 1.661043985377353e-21,
        "b2_curt": 1.661043985377353e-21,
        "b3_curt": 1.661043985377353e-21
      },
      "269": {
        "b1_ens": 1.61396333650552e-21,
        "b2_ens": 1.61396333650552e-21,
        "b3_ens": 1.61396333650552e-21,
        "b1_cost": 382.827658561176,
        "b2_cost": 382.827658561176,
        "b3_cost": 382.827658561176,
        "b1_curt": 1.6193954714782416e-21,
        "b2_curt": 1.6193954714782416e-21,
        "b3_curt": 1.6193954714782416e-21
      },
      "285": {
        "b1_ens": 2.2590296818764457e-21,
        "b2_ens": 2.2590296818764457e-21,
        "b3_ens": 2.2590296818764457e-21,
        "b1_cost": 326.04949678538986,
        "b2_cost": 326.04949678538986,
        "b3_cost": 326.04949678538986,
        "b1_curt": 2.200049072748982e-21,
        "b2_curt": 2.200049072748982e-21,
        "b3_curt": 2.200049072748982e-21
      },
      "301": {
        "b1_ens": 9.485824849952506e-22,
        "b2_ens": 9.485824849952506e-22,
        "b3_ens": 9.485824849952506e-22,
        "b1_cost": 259.5759308231868,
        "b2_cost": 259.5759308231868,
        "b3_cost": 259.5759308231868,
        "b1_curt": 7.173515583074816e-22,
        "b2_curt": 7.173515583074816e-22,
        "b3_curt": 7.173515583074816e-22
      },
      "317": {
        "b1_ens": 1.0078152539665506e-21,
        "b2_ens": 1.0078152539665506e-21,
        "b3_ens": 1.0078152539665506e-21,
        "b1_cost": 333.4360487159179,
        "b2_cost": 333.4360487159179,
        "b3_cost": 333.4360487159179,
        "b1_curt": 1.1615911472357401e-21,
        "b2_curt": 1.1615911472357401e-21,
        "b3_curt": 1.1615911472357401e-21
      },
      "333": {
        "b1_ens": 2.187863863581097e-21,
        "b2_ens": 2.187863863581097e-21,
        "b3_ens": 2.187863863581097e-21,
        "b1_cost": 331.8540511366913,
        "b2_cost": 331.8540511366913,
        "b3_cost": 331.8540511366913,
        "b1_curt": 2.0959384732380096e-21,
        "b2_curt": 2.0959384732380096e-21,
        "b3_curt": 2.0959384732380096e-21
      },
      "349": {
        "b1_ens": 4.5085650796056035e-21,
        "b2_ens": 4.5085650796056035e-21,
        "b3_ens": 4.5085650796056035e-21,
        "b1_cost": 624.2989824684236,
        "b2_cost": 624.2989824684236,
        "b3_cost": 624.2989824684236,
        "b1_curt": 4.158150922534388e-21,
        "b2_curt": 4.158150922534388e-21,
        "b3_curt": 4.158150922534388e-21
      },
      "365": {
        "b1_ens": 2.7863903244990006e-21,
        "b2_ens": 2.7863903244990006e-21,
        "b3_ens": 2.7863903244990006e-21,
        "b1_cost": 494.59528718227705,
        "b2_cost": 494.59528718227705,
        "b3_cost": 494.59528718227705,
        "b1_curt": 2.7308791593395545e-21,
        "b2_curt": 2.7308791593395545e-21,
        "b3_curt": 2.7308791593395545e-21
      }
    },
    "loss_only": {
      "42": {
        "b1_ens": 6.7027977376895885e-21,
        "b2_ens": 127.18548192675885,
        "b3_ens": 65.25674086224704,
        "b1_cost": 1419.4027007329157,
        "b2_cost": 128946.3991621761,
        "b3_cost": 66994.90409034115,
        "b1_curt": 49.81443311488239,
        "b2_curt": 166.00333728030478,
        "b3_curt": 144.83264229283319
      },
      "57": {
        "b1_ens": 6.274540789763951e-21,
        "b2_ens": 45.81569999526939,
        "b3_ens": 45.95888020591915,
        "b1_cost": 1648.7655372908423,
        "b2_cost": 47684.73463932126,
        "b3_cost": 47827.18500728975,
        "b1_curt": 79.8730192359712,
        "b2_curt": 139.20395017969986,
        "b3_curt": 139.05725959410393
      },
      "70": {
        "b1_ens": 6.249564345688125,
        "b2_ens": 72.47799288133953,
        "b3_ens": 72.75056670584998,
        "b1_cost": 7914.136938621992,
        "b2_cost": 74044.97661997488,
        "b3_cost": 74317.27983589086,
        "b1_curt": 96.34655112752635,
        "b2_curt": 88.5064446868082,
        "b3_curt": 88.50693599432164
      },
      "100": {
        "b1_ens": 3.956619192775339e-21,
        "b2_ens": 7.112658489390622e-21,
        "b3_ens": 6.8192698286618e-21,
        "b1_cost": 810.9061128685928,
        "b2_cost": 850.4143271840295,
        "b3_cost": 849.0561897940332,
        "b1_curt": 9.075125414926223,
        "b2_curt": 6.899287479958464e-21,
        "b3_curt": 6.938965726615982e-21
      },
      "123": {
        "b1_ens": 8.120980063539172,
        "b2_ens": 22.8415489650789,
        "b3_ens": 22.4073057615539,
        "b1_cost": 9523.119308318046,
        "b2_cost": 24346.703417451477,
        "b3_cost": 23913.291638153136,
        "b1_curt": 49.626763971923154,
        "b2_curt": 74.5297670643465,
        "b3_curt": 74.62874919733126
      },
      "141": {
        "b1_ens": 7.126450753070285e-21,
        "b2_ens": 7.874494615182594e-21,
        "b3_ens": 7.763573265345035e-21,
        "b1_cost": 1285.1135558733336,
        "b2_cost": 1362.1567221404025,
        "b3_cost": 1362.1567220223512,
        "b1_curt": 14.454251867597403,
        "b2_curt": 33.715043434364674,
        "b3_curt": 33.71504340485184
      },
      "157": {
        "b1_ens": 4.159602951228352,
        "b2_ens": 7.150213078028881e-21,
        "b3_ens": 6.475593351635496e-21,
        "b1_cost": 5393.983644578724,
        "b2_cost": 1105.019905396705,
        "b3_cost": 1157.966712637275,
        "b1_curt": 49.57716570469343,
        "b2_curt": 11.466706443378882,
        "b3_curt": 23.363941044237883
      },
      "173": {
        "b1_ens": 6.042342046949685,
        "b2_ens": 72.94120166195901,
        "b3_ens": 72.94120166310488,
        "b1_cost": 7978.645549112036,
        "b2_cost": 74853.86404183955,
        "b3_cost": 74853.92297561337,
        "b1_curt": 112.1252463756995,
        "b2_curt": 115.91650304153973,
        "b3_curt": 115.93137812036869
      },
      "189": {
        "b1_ens": 9.769293576733332e-09,
        "b2_ens": 6.464740434258599e-21,
        "b3_ens": 6.459401105118658e-21,
        "b1_cost": 1118.2142587962032,
        "b2_cost": 1126.1244305633866,
        "b3_cost": 1127.1811502042788,
        "b1_curt": 34.473916183797165,
        "b2_curt": 26.641052275859245,
        "b3_curt": 26.905343504970496
      },
      "205": {
        "b1_ens": 16.261279612900843,
        "b2_ens": 102.47021716926479,
        "b3_ens": 102.27471531356088,
        "b1_cost": 18216.42322461001,
        "b2_cost": 104348.79999495967,
        "b3_cost": 104153.07812467727,
        "b1_curt": 142.8999819185615,
        "b2_curt": 131.4128068855686,
        "b3_curt": 131.32528554118983
      },
      "221": {
        "b1_ens": 6.882864925451235e-21,
        "b2_ens": 110.74662213641916,
        "b3_ens": 110.514716638989,
        "b1_cost": 1439.1979691357926,
        "b2_cost": 112543.92055515281,
        "b3_cost": 112312.7818568579,
        "b1_curt": 49.29051724133689,
        "b2_curt": 161.2678923034788,
        "b3_curt": 161.40162944251858
      },
      "237": {
        "b1_ens": 6.977539999158927e-21,
        "b2_ens": 7.073506646141551e-21,
        "b3_ens": 7.073306610741747e-21,
        "b1_cost": 1193.0347469631874,
        "b2_cost": 1277.0087730001728,
        "b3_cost": 1277.0367469577304,
        "b1_curt": 21.471176686647425,
        "b2_curt": 28.57750683715129,
        "b3_curt": 28.57750690683811
      },
      "253": {
        "b1_ens": 4.7726154903756224e-21,
        "b2_ens": 57.02411868005275,
        "b3_ens": 57.909611983526275,
        "b1_cost": 1527.7442535387731,
        "b2_cost": 58819.899149280456,
        "b3_cost": 59702.19621422757,
        "b1_curt": 69.74899445829077,
        "b2_curt": 148.90420280393656,
        "b3_curt": 148.32651649715675
      },
      "269": {
        "b1_ens": 3.4207742786933863,
        "b2_ens": 8.319410554484403,
        "b3_ens": 8.319410553218855,
        "b1_cost": 5208.0835671151735,
        "b2_cost": 10043.761522020779,
        "b3_cost": 10047.163779481296,
        "b1_curt": 95.94520723190311,
        "b2_curt": 74.48809939476465,
        "b3_curt": 75.33866407624794
      },
      "285": {
        "b1_ens": 4.544806555756958,
        "b2_ens": 21.265077958225902,
        "b3_ens": 21.210078558986027,
        "b1_cost": 5662.97122440587,
        "b2_cost": 22553.712274764926,
        "b3_cost": 22498.88697640927,
        "b1_curt": 42.46772546708159,
        "b2_curt": 76.58591087517081,
        "b3_curt": 76.58591087517081
      },
      "301": {
        "b1_ens": 4.716798511394023,
        "b2_ens": 136.74575489902102,
        "b3_ens": 136.69338219913408,
        "b1_cost": 6149.271512532789,
        "b2_cost": 138148.08006554536,
        "b3_cost": 138095.7579537338,
        "b1_curt": 56.33879316336201,
        "b2_curt": 77.61329942635814,
        "b3_curt": 77.6133197969308
      },
      "317": {
        "b1_ens": 6.603238212651594e-21,
        "b2_ens": 37.78868638589006,
        "b3_ens": 37.897530508426705,
        "b1_cost": 1465.5689555004678,
        "b2_cost": 39342.07606290699,
        "b3_cost": 39450.35496689186,
        "b1_curt": 56.35922332119425,
        "b2_curt": 83.40837813705284,
        "b3_curt": 83.2942845218201
      },
      "333": {
        "b1_ens": 3.5539572922524396,
        "b2_ens": 28.337726462102324,
        "b3_ens": 28.993465540167307,
        "b1_cost": 5043.900180504784,
        "b2_cost": 29795.679887430448,
        "b3_cost": 30452.28830934551,
        "b1_curt": 48.41381627608074,
        "b2_curt": 44.981081862237744,
        "b3_curt": 45.219118862227575
      },
      "349": {
        "b1_ens": 22.05239420822884,
        "b2_ens": 152.46632908881344,
        "b3_ens": 152.47273358204325,
        "b1_cost": 24016.403872183513,
        "b2_cost": 154603.79960807646,
        "b3_cost": 154609.9388329714,
        "b1_curt": 124.90842702206201,
        "b2_curt": 199.0837587053244,
        "b3_curt": 199.0190428017366
      },
      "365": {
        "b1_ens": 9.473533394970893,
        "b2_ens": 15.608275846051004,
        "b3_ens": 15.60827602229772,
        "b1_cost": 11177.4823439255,
        "b2_cost": 17329.298911877446,
        "b3_cost": 17329.299087586474,
        "b1_curt": 79.07136727600897,
        "b2_curt": 82.6902466995957,
        "b3_curt": 82.69024657085835
      }
    }
  },
  "loss_rates": {
    "loss_only": {
      "directed_mean": 0.41125,
      "handshake_mean": 0.5025
    }
  }
}
