# Supplementary material for: Resilient distributed model predictive control for cooperative microgrids under communication loss with demand response integration
Source: PLoS One. 2026 Apr 8;21(4):e0345857. doi: 10.1371/journal.pone.0345857 (PMC13061206; doi:10.1371/journal.pone.0345857)
Supplement: S1 Data — ZIP archive (S1_Data.zip) containing the processed result summaries (JSON) used to generate the manuscript figures and tables (Path A/B, S6, S7), including paired deltas, confidence intervals, and p-values. (S1_Data.ZIP) [file pone.0345857.s002.zip › data/s7_dr_ablation_summary.json]

{
  "config": {
    "seeds": [
      42,
      57,
      70,
      100,
      123,
      141,
      157,
      173,
      189,
      205,
      221,
      237,
      253,
      269,
      285,
      301,
      317,
      333,
      349,
      365
    ],
    "burn_in": 3,
    "steps": 8,
    "p_loss": 0.3,
    "pattern": "receiver_tight_mid",
    "include_b3_nodr": true
  },
  "aggregate": {
    "loss_only": {
      "b1_ens": 84.7558224401046,
      "b2_ens": 1688.332733527321,
      "b3_ens": 1731.185064444529,
      "b3_nodr_ens": 10254.131099014907,
      "b1_cost": 114132.67640318559,
      "b2_cost": 1719216.894971541,
      "b3_cost": 1762015.8977750817,
      "b3_nodr_cost": 10282239.488128746,
      "b1_curt": 1225.4283356019148,
      "b2_curt": 1809.8511447304613,
      "b3_curt": 1805.7374318510167,
      "b3_nodr_curt": 0.00011591199772356709,
      "b3_spill": 7.6608322141159e-06,
      "b3_nodr_spill": 0.0005125276012271331
    }
  },
  "per_seed": {
    "42": {
      "b3_ens": 130.65753531273918,
      "b3_nodr_ens": 490.7907048832402,
      "b3_cost": 132596.71239442844,
      "b3_nodr_cost": 492267.03255589027,
      "b3_curt": 204.68306940718173,
      "b3_nodr_curt": 2.210444734283336e-06,
      "b3_spill": 7.7567092103907395e-22,
      "b3_nodr_spill": 3.440567696299786e-05
    },
    "57": {
      "b3_ens": 15.657562138508865,
      "b3_nodr_ens": 309.2994193222691,
      "b3_cost": 17300.519672285176,
      "b3_nodr_cost": 310991.5666880929,
      "b3_curt": 81.14302434297096,
      "b3_nodr_curt": 8.380387749004247e-07,
      "b3_spill": 5.738997922250265e-10,
      "b3_nodr_spill": 1.791364310892064e-05
    },
    "70": {
      "b3_ens": 114.86619044264701,
      "b3_nodr_ens": 697.9434811712654,
      "b3_cost": 116688.93431486891,
      "b3_nodr_cost": 699299.7952064394,
      "b3_curt": 131.0926245774868,
      "b3_nodr_curt": 9.567780858187889e-06,
      "b3_spill": 3.3520956800034345e-22,
      "b3_nodr_spill": 3.9400852528468714e-05
    },
    "100": {
      "b3_ens": 5.207139102051911e-21,
      "b3_nodr_ens": 203.44996779577832,
      "b3_cost": 832.8381837179613,
      "b3_nodr_cost": 204708.47619301412,
      "b3_curt": 3.8092889088410153,
      "b3_nodr_curt": 1.000437107214215e-06,
      "b3_spill": 4.328872493317446e-22,
      "b3_nodr_spill": 9.221979404782629e-06
    },
    "123": {
      "b3_ens": 8.861173013513936e-21,
      "b3_nodr_ens": 329.36632445150383,
      "b3_cost": 1287.9591515370937,
      "b3_nodr_cost": 330909.08925579384,
      "b3_curt": 17.419486222197023,
      "b3_nodr_curt": 5.115305921870642e-06,
      "b3_spill": 2.543965883200166e-22,
      "b3_nodr_spill": 2.085480005526624e-05
    },
    "141": {
      "b3_ens": 4.923096850155287e-21,
      "b3_nodr_ens": 483.6171353488811,
      "b3_cost": 1515.3320515122925,
      "b3_nodr_cost": 485039.61999033246,
      "b3_curt": 69.64685057222255,
      "b3_nodr_curt": 6.882961377236071e-06,
      "b3_spill": 6.51196075271612e-22,
      "b3_nodr_spill": 2.7894409807655036e-05
    },
    "157": {
      "b3_ens": 6.872827955547187e-21,
      "b3_nodr_ens": 388.9230360069866,
      "b3_cost": 1117.214696473016,
      "b3_nodr_cost": 390317.81586833735,
      "b3_curt": 14.579576189270561,
      "b3_nodr_curt": 5.6124085233037565e-06,
      "b3_spill": 5.792203963668706e-22,
      "b3_nodr_spill": 2.1010942462699636e-05
    },
    "173": {
      "b3_ens": 31.160773472673313,
      "b3_nodr_ens": 960.9516841464736,
      "b3_cost": 32848.24954684418,
      "b3_nodr_cost": 962152.4490159741,
      "b3_curt": 56.19799723425892,
      "b3_nodr_curt": 1.7037397841957294e-05,
      "b3_spill": 4.781243515503724e-22,
      "b3_nodr_spill": 3.372670288283059e-05
    },
    "189": {
      "b3_ens": 87.12815660577947,
      "b3_nodr_ens": 642.2490573185121,
      "b3_cost": 88574.59198000762,
      "b3_nodr_cost": 643345.3688018094,
      "b3_curt": 104.50370553502705,
      "b3_nodr_curt": 2.306639503559269e-06,
      "b3_spill": 9.031786629401834e-22,
      "b3_nodr_spill": 2.365301680438449e-05
    },
    "205": {
      "b3_ens": 162.79053726981982,
      "b3_nodr_ens": 812.0822628394136,
      "b3_cost": 164693.8544682928,
      "b3_nodr_cost": 813345.0388454675,
      "b3_curt": 153.8252696035869,
      "b3_nodr_curt": 4.979302522002487e-06,
      "b3_spill": 2.1220290695241832e-22,
      "b3_nodr_spill": 2.209400855110596e-05
    },
    "221": {
      "b3_ens": 19.905393219493952,
      "b3_nodr_ens": 360.8806896180473,
      "b3_cost": 21324.637214787817,
      "b3_nodr_cost": 362431.9592708547,
      "b3_curt": 45.777924236639954,
      "b3_nodr_curt": 1.9522735750152643e-06,
      "b3_spill": 1.0469719712027394e-22,
      "b3_nodr_spill": 1.3931342116355254e-05
    },
    "237": {
      "b3_ens": 137.33720806807236,
      "b3_nodr_ens": 349.6246231002791,
      "b3_cost": 138652.3654363306,
      "b3_nodr_cost": 351075.00077128795,
      "b3_curt": 63.460694978403914,
      "b3_nodr_curt": 7.746089437539369e-06,
      "b3_spill": 6.378273892643972e-22,
      "b3_nodr_spill": 1.4273554715051296e-05
    },
    "253": {
      "b3_ens": 84.5397108632546,
      "b3_nodr_ens": 493.42509504917473,
      "b3_cost": 86312.42763030443,
      "b3_nodr_cost": 494852.1198962768,
      "b3_curt": 151.14876869127826,
      "b3_nodr_curt": 2.3382430250096327e-05,
      "b3_spill": 1.6481158587732932e-22,
      "b3_nodr_spill": 2.3549591968342083e-05
    },
    "269": {
      "b3_ens": 68.26328033860311,
      "b3_nodr_ens": 616.4448229783966,
      "b3_cost": 70299.33814291349,
      "b3_nodr_cost": 617900.5973785591,
      "b3_curt": 167.40077603458133,
      "b3_nodr_curt": 1.5319579065421188e-06,
      "b3_spill": 8.399705934070383e-22,
      "b3_nodr_spill": 2.9934178732790803e-05
    },
    "285": {
      "b3_ens": 24.172563097530823,
      "b3_nodr_ens": 328.56527720983087,
      "b3_cost": 25337.788486479607,
      "b3_nodr_cost": 329842.0453507058,
      "b3_curt": 55.73103736865666,
      "b3_nodr_curt": 1.3698372133115542e-06,
      "b3_spill": 1.2181493766257422e-22,
      "b3_nodr_spill": 2.620407775895035e-05
    },
    "301": {
      "b3_ens": 473.28049328075247,
      "b3_nodr_ens": 594.0766091320235,
      "b3_cost": 474692.21152072214,
      "b3_nodr_cost": 595418.0062243401,
      "b3_curt": 144.04807525074605,
      "b3_nodr_curt": 6.733410612813358e-06,
      "b3_spill": 7.660258314323668e-06,
      "b3_nodr_spill": 3.318454293967552e-05
    },
    "317": {
      "b3_ens": 6.4780971161559374e-21,
      "b3_nodr_ens": 367.226844175745,
      "b3_cost": 1380.007748391473,
      "b3_nodr_cost": 368759.6673916904,
      "b3_curt": 34.96892154394555,
      "b3_nodr_curt": 3.3783627237684597e-06,
      "b3_spill": 3.554746282686217e-22,
      "b3_nodr_spill": 1.728704828126452e-05
    },
    "333": {
      "b3_ens": 8.997768008695308,
      "b3_nodr_ens": 363.11465182888264,
      "b3_cost": 10539.471243632213,
      "b3_nodr_cost": 364717.091048356,
      "b3_curt": 62.62564512478359,
      "b3_nodr_curt": 1.300653917942422e-06,
      "b3_spill": 5.459751584145649e-22,
      "b3_nodr_spill": 2.2105062253516747e-05
    },
    "349": {
      "b3_ens": 356.81961600380987,
      "b3_nodr_ens": 955.0208973164988,
      "b3_cost": 358795.466543212,
      "b3_nodr_cost": 956215.8153114446,
      "b3_curt": 190.59310389467558,
      "b3_nodr_curt": 1.2168627996081503e-05,
      "b3_spill": 4.882125739823966e-22,
      "b3_nodr_spill": 4.835221165352088e-05
    },
    "365": {
      "b3_ens": 15.60827632214863,
      "b3_nodr_ens": 507.07851532170304,
      "b3_cost": 17225.977348340253,
      "b3_nodr_cost": 508650.9330640789,
      "b3_curt": 53.081592134262664,
      "b3_nodr_curt": 7.976369259413542e-07,
      "b3_spill": 2.2399433513229255e-22,
      "b3_nodr_spill": 3.352995823855382e-05
    }
  },
  "paired_deltas": {
    "loss_only": {
      "ens": {
        "delta_b3_minus_b3nodr": [
          -360.133169570501,
          -293.64185718376024,
          -583.0772907286183,
          -203.44996779577832,
          -329.36632445150383,
          -483.6171353488811,
          -388.9230360069866,
          -929.7909106738002,
          -555.1209007127326,
          -649.2917255695938,
          -340.9752963985534,
          -212.28741503220675,
          -408.88538418592015,
          -548.1815426397935,
          -304.39271411230004,
          -120.796115851271,
          -367.226844175745,
          -354.11688382018735,
          -598.2012813126889,
          -491.4702389995544
        ],
        "mean": -426.14730172851887,
        "std": 180.1457760915996,
        "ci_95": [
          -508.86752329957864,
          -350.78851709634034
        ],
        "n": 20,
        "n_nonzero": 20,
        "wilcoxon_stat": 0.0,
        "wilcoxon_p": 1.9073486328125e-06,
        "ttest_stat": -10.311277142310797,
        "ttest_p": 3.2048757191638132e-09
      },
      "cost": {
        "delta_b3_minus_b3nodr": [
          -359670.32016146183,
          -293691.0470158077,
          -582610.8608915706,
          -203875.63800929618,
          -329621.13010425674,
          -483524.28793882014,
          -389200.6011718643,
          -929304.1994691299,
          -554770.7768218018,
          -648651.1843771747,
          -341107.3220560669,
          -212422.63533495733,
          -408539.6922659724,
          -547601.2592356455,
          -304504.2568642262,
          -120725.79470361792,
          -367379.65964329895,
          -354177.61980472377,
          -597420.3487682326,
          -491424.95571573864
        ],
        "mean": -426011.1795176832,
        "std": 179905.76484354536,
        "ci_95": [
          -508594.6718946577,
          -350771.38389589917
        ],
        "n": 20,
        "n_nonzero": 20,
        "wilcoxon_stat": 0.0,
        "wilcoxon_p": 1.9073486328125e-06,
        "ttest_stat": -10.321735281529357,
        "ttest_p": 3.1524915971591154e-09
      },
      "curt": {
        "delta_b3_minus_b3nodr": [
          204.683067196737,
          81.14302350493219,
          131.09261500970592,
          3.809287908403908,
          17.4194811068911,
          69.64684368926117,
          14.579570576862038,
          56.19798019686108,
          104.50370322838755,
          153.82526462428436,
          45.777922284366376,
          63.46068723231448,
          151.14874530884802,
          167.40077450262342,
          55.73103599881944,
          144.04806851733545,
          34.96891816558283,
          62.62564382412967,
          190.5930917260476,
          53.081591336625735
        ],
        "mean": 90.28686579695096,
        "std": 59.535164546951,
        "ci_95": [
          65.31571705146662,
          116.7075316969353
        ],
        "n": 20,
        "n_nonzero": 20,
        "wilcoxon_stat": 0.0,
        "wilcoxon_p": 1.9073486328125e-06,
        "ttest_stat": 6.610401213010222,
        "ttest_p": 2.5172712662835076e-06
      },
      "spill": {
        "delta_b3_minus_b3nodr": [
          -3.440567696299786e-05,
          -1.7913069209128415e-05,
          -3.9400852528468714e-05,
          -9.221979404782629e-06,
          -2.085480005526624e-05,
          -2.7894409807655036e-05,
          -2.1010942462699636e-05,
          -3.372670288283059e-05,
          -2.365301680438449e-05,
          -2.209400855110596e-05,
          -1.3931342116355254e-05,
          -1.4273554715051296e-05,
          -2.3549591968342083e-05,
          -2.9934178732790803e-05,
          -2.620407775895035e-05,
          -2.552428462535185e-05,
          -1.728704828126452e-05,
          -2.2105062253516747e-05,
          -4.835221165352088e-05,
          -3.352995823855382e-05
        ],
        "mean": -2.524333845065086e-05,
        "std": 9.14720582649887e-06,
        "ci_95": [
          -2.9361348762535306e-05,
          -2.1422370837223646e-05
        ],
        "n": 20,
        "n_nonzero": 20,
        "wilcoxon_stat": 0.0,
        "wilcoxon_p": 1.9073486328125e-06,
        "ttest_stat": -12.02915550289933,
        "ttest_p": 2.486824508894969e-10
      }
    }
  },
  "win_lose_counts": {
    "ens": {
      "b3_better": 20,
      "tie": 0,
      "b3_nodr_better": 0
    },
    "cost": {
      "b3_better": 20,
      "tie": 0,
      "b3_nodr_better": 0
    }
  },
  "n_seeds": 20,
  "interpretation": {
    "ens_delta_negative_means": "B3 (with DR) has lower ENS than B3-noDR",
    "cost_delta_negative_means": "B3 (with DR) has lower cost than B3-noDR",
    "expected_direction": "B3 should have lower ENS/cost than B3-noDR (DR provides flexibility)"
  }
}
