# Supplementary material for: Resilient distributed model predictive control for cooperative microgrids under communication loss with demand response integration
Source: PLoS One. 2026 Apr 8;21(4):e0345857. doi: 10.1371/journal.pone.0345857 (PMC13061206; doi:10.1371/journal.pone.0345857)
Supplement: S1 Data — ZIP archive (S1_Data.zip) containing the processed result summaries (JSON) used to generate the manuscript figures and tables (Path A/B, S6, S7), including paired deltas, confidence intervals, and p-values. (S1_Data.ZIP) [file pone.0345857.s002.zip › data/patha_summary.json]

{
  "timestamp": "2026-01-28T17:06:33.364901",
  "config": {
    "n_seeds": 50,
    "n_mgs": 5,
    "topology": "LINE",
    "grid_limit": 100.0,
    "tieline_limit": 100.0,
    "solver_options": {
      "use_fallback": false,
      "solver": "CLARABEL"
    }
  },
  "cost_vs_ploss": {
    "p_loss": [
      0.1,
      0.2,
      0.3,
      0.4,
      0.5
    ],
    "b2_excess_mean": [
      85.54469080249433,
      160.9628530309281,
      273.63666978696426,
      396.0874748079493,
      523.0438027421887
    ],
    "b2_excess_std": [
      66.57453612583978,
      104.61650758910028,
      148.57506563510987,
      181.28586164452935,
      219.18230747494837
    ],
    "b3_excess_mean": [
      85.54468434403154,
      160.96284384353584,
      273.63668253525566,
      396.0874700862597,
      523.0437858833691
    ],
    "b3_excess_std": [
      66.57453226483413,
      104.61649802525841,
      148.57505547013187,
      181.28585873740536,
      219.18230896781506
    ],
    "b3_improvement_pct": [
      7.549811372058101e-06,
      5.707771743538744e-06,
      -4.658838837899224e-06,
      1.1920825374103689e-06,
      3.223213724603113e-06
    ],
    "tieline_reduction_b2": [
      24.98990441267744,
      47.87184653626835,
      64.17679077366434,
      78.50148181072646,
      89.70400394701763
    ],
    "tieline_reduction_b3": [
      24.989904073848248,
      47.87184949298641,
      64.17679115010223,
      78.50148126389738,
      89.70400388331088
    ]
  },
  "cost_vs_mmax": {
    "b2_excess_mean": [
      42.933296097210004,
      248.38485175231511,
      253.80999332979263,
      273.63666978696426,
      272.22638946498006
    ],
    "b2_excess_std": [
      112.18057972401051,
      135.7805563386069,
      111.87677958788022,
      148.57506563510987,
      187.26275578013784
    ],
    "b3_excess_mean": [
      42.93329112618552,
      248.3849227089483,
      253.80998767329714,
      273.63668253525566,
      272.2263980985968
    ],
    "b3_excess_std": [
      112.18057335396858,
      135.7805589694782,
      111.87677786441152,
      148.57505547013187,
      187.26270228022108
    ],
    "b3_improvement_pct": [
      1.1578483214563779e-05,
      -2.8567214421166504e-05,
      2.2286338882050513e-06,
      -4.658838837899224e-06,
      -3.1714841250216645e-06
    ],
    "tieline_reduction_b2": [
      71.43782655975477,
      59.54995146355419,
      62.96936198104331,
      64.17679077366434,
      73.79082221486856
    ],
    "tieline_reduction_b3": [
      71.43782553394709,
      59.5499507342767,
      62.96936138189264,
      64.17679115010223,
      73.79081668276443
    ],
    "M_max": [
      5,
      10,
      15,
      20,
      30
    ]
  },
  "headline": {
    "p_loss": 0.3,
    "M_max": 20,
    "b2_excess_mean": 273.63666978696426,
    "b3_excess_mean": 273.63668253525566,
    "b3_improvement_pct": -4.658838837899224e-06,
    "b2_tail_prob": 0.96,
    "b3_tail_prob": 0.96
  }
}
