# Supplementary material for: Resilient distributed model predictive control for cooperative microgrids under communication loss with demand response integration
Source: PLoS One. 2026 Apr 8;21(4):e0345857. doi: 10.1371/journal.pone.0345857 (PMC13061206; doi:10.1371/journal.pone.0345857)
Supplement: S1 Data — ZIP archive (S1_Data.zip) containing the processed result summaries (JSON) used to generate the manuscript figures and tables (Path A/B, S6, S7), including paired deltas, confidence intervals, and p-values. (S1_Data.ZIP) [file pone.0345857.s002.zip › data/pathb_burst_paired_deltas.json]

{
  "source": "data/results/2026-01-28_clarabel_pathb/pathb_burst/burnin_contract_20260128_170325_loss_phase_summary.json",
  "n_seeds": 20,
  "seeds": [
    42,
    57,
    70,
    100,
    123,
    141,
    157,
    173,
    189,
    205,
    221,
    237,
    253,
    269,
    285,
    301,
    317,
    333,
    349,
    365
  ],
  "loss_only": {
    "ens": {
      "b2_total": 1012.0341446107306,
      "b3_total": 951.208616099025,
      "delta_b3_minus_b2": [
        -61.92874106451181,
        0.14318021064975994,
        0.2725738245104452,
        -2.9338866072882146e-22,
        -0.4342432035249999,
        -1.1092134983755896e-22,
        -6.746197263933854e-22,
        1.1458638482508832e-09,
        -5.33932913994117e-24,
        -0.19550185570390965,
        -0.2319054974301622,
        -2.000353998043722e-25,
        0.885493303473524,
        -1.2655476666623144e-09,
        -0.0549993992398754,
        -0.05237269988694493,
        0.10884412253664522,
        0.6557390780649826,
        0.00640449322980885,
        1.762467150001612e-07
      ],
      "delta_mean": -3.0412764255852753,
      "delta_median": -5.813033948875006e-23,
      "fraction_b3_better": 0.6,
      "n": 20,
      "n_nonzero": 15,
      "wilcoxon_stat": 101.0,
      "wilcoxon_p": 0.8983173370361328,
      "ttest_stat": -0.9810584109162425,
      "ttest_p": 0.33889203157156345
    },
    "exec_cost": {
      "b2_total": 1043126.4300710633,
      "b3_total": 982331.7271710861,
      "delta_b3_minus_b2": [
        -61951.49507183494,
        142.45036796849308,
        272.3032159159775,
        -1.3581373899962728,
        -433.41177929834157,
        -1.1805127542174887e-07,
        52.9468072405698,
        0.058933773820172064,
        1.0567196408921973,
        -195.72187028240296,
        -231.13869829491887,
        0.0279739575576059,
        882.2970649471172,
        3.402257460516921,
        -54.82529835565583,
        -52.32211181157618,
        108.27890398486488,
        656.6084219150616,
        6.139224894955987,
        0.0001757090285536833
      ],
      "delta_mean": -3039.735144998851,
      "delta_median": 0.04345386568888898,
      "fraction_b3_better": 0.4,
      "n": 20,
      "n_nonzero": 20,
      "wilcoxon_stat": 93.0,
      "wilcoxon_p": 0.6742229461669922,
      "ttest_stat": -0.9801582909974595,
      "ttest_p": 0.33932465772005327
    },
    "curtail_kwh": {
      "b2_total": 1764.9959883369418,
      "b3_total": 1756.3328190457146,
      "delta_b3_minus_b2": [
        -21.17069498747159,
        -0.14669058559593395,
        0.0004913075134425071,
        3.967824665751786e-23,
        0.09898213298475866,
        -2.9512833066291932e-08,
        11.897234600859,
        0.01487507882896466,
        0.2642912291112509,
        -0.08752134437878567,
        0.13373713903979478,
        6.968681987018499e-08,
        -0.5776863067798104,
        0.8505646814832915,
        0.0,
        2.0370572656247532e-05,
        -0.11409361523273276,
        0.23803699998983063,
        -0.06471590358782464,
        -1.2873735499852046e-07
      ],
      "delta_mean": -0.4331584645613528,
      "delta_median": 3.4843409935092515e-08,
      "fraction_b3_better": 0.4,
      "n": 20,
      "n_nonzero": 18,
      "wilcoxon_stat": 82.0,
      "wilcoxon_p": 0.6008710115741303,
      "ttest_stat": -0.3484398679032427,
      "ttest_p": 0.7313410096985877
    }
  }
}
