# Supplementary material for: Resilient distributed model predictive control for cooperative microgrids under communication loss with demand response integration
Source: PLoS One. 2026 Apr 8;21(4):e0345857. doi: 10.1371/journal.pone.0345857 (PMC13061206; doi:10.1371/journal.pone.0345857)
Supplement: S2 Code — ZIP archive (S2_Code.zip) containing the simulation code and experiment scripts used to generate the raw result files and processed summaries reported in the manuscript. (S2_Code.ZIP) [file pone.0345857.s003.zip]

Archive with 89 entries (76 files):
- journal.pone.0345857.s003/
- journal.pone.0345857.s003/LICENSE
- journal.pone.0345857.s003/simulation/
- journal.pone.0345857.s003/simulation/config/
- journal.pone.0345857.s003/simulation/config/parameters.py
- journal.pone.0345857.s003/simulation/config/__init__.py
- journal.pone.0345857.s003/simulation/models/
- journal.pone.0345857.s003/simulation/models/network.py
- journal.pone.0345857.s003/simulation/models/pricing.py
- journal.pone.0345857.s003/simulation/models/__init__.py
- journal.pone.0345857.s003/simulation/models/demand_response.py
- journal.pone.0345857.s003/simulation/models/microgrid.py
- journal.pone.0345857.s003/simulation/requirements.txt
- journal.pone.0345857.s003/simulation/data/
- journal.pone.0345857.s003/simulation/data/ouammi_profiles/
- journal.pone.0345857.s003/simulation/control/
- journal.pone.0345857.s003/simulation/control/resilience.py
- journal.pone.0345857.s003/simulation/control/local_mpc.py
- journal.pone.0345857.s003/simulation/control/admm_coordinator.py
- journal.pone.0345857.s003/simulation/control/__init__.py
- journal.pone.0345857.s003/simulation/control/execution_policy.py
- journal.pone.0345857.s003/simulation/tests/
- journal.pone.0345857.s003/simulation/tests/test_staleness.py
- journal.pone.0345857.s003/simulation/tests/test_admm_singleton.py
- journal.pone.0345857.s003/simulation/tests/__init__.py
- journal.pone.0345857.s003/simulation/communication/
- journal.pone.0345857.s003/simulation/communication/__init__.py
- journal.pone.0345857.s003/simulation/communication/failure_models.py
- journal.pone.0345857.s003/simulation/experiments/
- journal.pone.0345857.s003/simulation/experiments/expanded_comparison_grid.py
- journal.pone.0345857.s003/simulation/experiments/asymmetry_helpers.py
- journal.pone.0345857.s003/simulation/experiments/grid_limit_sweep.py
- journal.pone.0345857.s003/simulation/experiments/summarize_burnin_contract.py
- journal.pone.0345857.s003/simulation/experiments/economic_resilience.py
- journal.pone.0345857.s003/simulation/experiments/test_reserves.py
- journal.pone.0345857.s003/simulation/experiments/b2_b3_compare.py
- journal.pone.0345857.s003/simulation/experiments/quick_test.py
- journal.pone.0345857.s003/simulation/experiments/tune_asymmetric_params.py
- journal.pone.0345857.s003/simulation/experiments/single_seed_analysis.py
- journal.pone.0345857.s003/simulation/experiments/test_directionality.py
- journal.pone.0345857.s003/simulation/experiments/coordination_critical_asymmetric.py
- journal.pone.0345857.s003/simulation/experiments/diagnostics.py
- journal.pone.0345857.s003/simulation/experiments/test_dual_freeze.py
- journal.pone.0345857.s003/simulation/experiments/comparison_grid.py
- journal.pone.0345857.s003/simulation/experiments/coordination_critical_regime.py
- journal.pone.0345857.s003/simulation/experiments/asymmetric_regime.py
- journal.pone.0345857.s003/simulation/experiments/anytime_sensitivity_refined.py
- journal.pone.0345857.s003/simulation/experiments/sanity_checks.py
- journal.pone.0345857.s003/simulation/experiments/b3_validation.py
- journal.pone.0345857.s003/simulation/experiments/rdmpc_integration_test.py
- journal.pone.0345857.s003/simulation/experiments/anytime_sensitivity.py
- journal.pone.0345857.s003/simulation/experiments/test_reserve_timing.py
- journal.pone.0345857.s003/simulation/experiments/dual_freeze_diagnostic.py
- journal.pone.0345857.s003/simulation/experiments/residual_bound_debug.py
- journal.pone.0345857.s003/simulation/experiments/burnin_contract_test.py
- journal.pone.0345857.s003/simulation/experiments/find_coordination_regime.py
- journal.pone.0345857.s003/simulation/experiments/quick_b2_b3_comparison.py
- journal.pone.0345857.s003/simulation/experiments/centralized_oracle.py
- journal.pone.0345857.s003/simulation/experiments/regime_sweep.py
- journal.pone.0345857.s003/simulation/experiments/staleness_diagnostic.py
- journal.pone.0345857.s003/simulation/experiments/runner.py
- journal.pone.0345857.s003/simulation/experiments/quick_validation.py
- journal.pone.0345857.s003/simulation/experiments/__init__.py
- journal.pone.0345857.s003/simulation/experiments/economic_metrics.py
- journal.pone.0345857.s003/simulation/experiments/coordination_critical_phase1.py
- journal.pone.0345857.s003/simulation/experiments/find_coordination_regime_v2.py
- journal.pone.0345857.s003/simulation/experiments/validate_seeds.py
- journal.pone.0345857.s003/simulation/experiments/reserve_diagnostic.py
- journal.pone.0345857.s003/simulation/experiments/run_cost_vs_ploss_only.py
- journal.pone.0345857.s003/simulation/experiments/summarize_dr_ablation.py
- journal.pone.0345857.s003/simulation/experiments/validate_reserve_fix.py
- journal.pone.0345857.s003/simulation/experiments/solver_sweep_single_seed.py
- journal.pone.0345857.s003/simulation/experiments/coordination_analysis.py
- journal.pone.0345857.s003/simulation/analysis/
- journal.pone.0345857.s003/simulation/analysis/metrics.py
- journal.pone.0345857.s003/simulation/analysis/__init__.py
- journal.pone.0345857.s003/simulation/__init__.py
- journal.pone.0345857.s003/simulation/baselines/
- journal.pone.0345857.s003/simulation/baselines/naive_dmpc.py
- journal.pone.0345857.s003/simulation/baselines/__init__.py
- journal.pone.0345857.s003/simulation/baselines/rdmpc.py
- journal.pone.0345857.s003/simulation/baselines/non_resilient_dmpc.py
- journal.pone.0345857.s003/simulation/baselines/centralized_mpc.py
- journal.pone.0345857.s003/simulation/solvers/
- journal.pone.0345857.s003/simulation/solvers/cvxpy_solver.py
- journal.pone.0345857.s003/simulation/solvers/__init__.py
- journal.pone.0345857.s003/simulation/solvers/base_solver.py
- journal.pone.0345857.s003/README.txt
- journal.pone.0345857.s003/requirements_pinned.txt
