# Supplementary material for: Resilient distributed model predictive control for cooperative microgrids under communication loss with demand response integration
Source: PLoS One. 2026 Apr 8;21(4):e0345857. doi: 10.1371/journal.pone.0345857 (PMC13061206; doi:10.1371/journal.pone.0345857)
Supplement: S2 Code — ZIP archive (S2_Code.zip) containing the simulation code and experiment scripts used to generate the raw result files and processed summaries reported in the manuscript. (S2_Code.ZIP) [file pone.0345857.s003.zip › journal.pone.0345857.s003/simulation/config/parameters.py]

"""
Parameter definitions for the RDMPC simulation package.

Reference: Ouammi et al. (2015) IEEE TSG
"""

from dataclasses import dataclass, field
from enum import Enum
from typing import Dict, List


# =============================================================================
# Temporal Parameters (1-hour base case)
# =============================================================================

DT = 1.0              # Time step [hours]
H = 24                # Prediction horizon [steps] -> 24 hours
T_SIM = 24            # Simulation duration [steps] -> 1 day

# Quick test case (for <30s validation runs)
DT_QUICK = 1.0
H_QUICK = 6
T_SIM_QUICK = 12
N_QUICK = 2


# =============================================================================
# Network Parameters
# =============================================================================

class Topology(Enum):
    """Network topology types."""
    LINE = "line"     # P_5: MG0-MG1-MG2-MG3-MG4 (main stress test)
    RING = "ring"     # C_5: MG0-MG1-MG2-MG3-MG4-MG0 (redundancy comparison)
    TREE = "tree"     # Hub with extension
    CUSTOM = "custom"


N_MICROGRIDS = 5              # Number of microgrids (base case)
TIELINE_LIMIT = 100.0         # kW (baseline, sweep {50, 100, 200})
P_BASE = 100.0                # Base power for per-unit normalization [kW]


# =============================================================================
# ESS Parameters (from Ouammi et al. 2015)
# =============================================================================

ESS_CAPACITY = 500.0          # kWh
ESS_POWER_MAX = 250.0         # kW (0.5C rate)
ESS_SOC_MIN = 0.2             # 20%
ESS_SOC_MAX = 0.9             # 90%
ESS_ETA_CH = 0.95             # Charge efficiency
ESS_ETA_DIS = 0.95            # Discharge efficiency
ESS_INITIAL_SOC = 0.5         # 50% initial state
ESS_WEAR_COST = 1.0           # $/kWh cycling cost


# =============================================================================
# Renewable Generation (from Ouammi et al. 2015)
# =============================================================================

PV_CAPACITY = 200.0           # kW rated
WIND_CAPACITY = 150.0         # kW rated


# =============================================================================
# Grid Connection (from Ouammi et al. 2015)
# =============================================================================

GRID_IMPORT_MAX = 100.0       # kW max import from DNO
GRID_EXPORT_MAX = 100.0       # kW max export to DNO


# =============================================================================
# Load Parameters
# =============================================================================

LOAD_BASE_MIN = 100.0         # kW minimum base load
LOAD_BASE_MAX = 300.0         # kW maximum base load


# =============================================================================
# Demand Response Parameters
# =============================================================================

# Fractions of total load
DR_SHIFTABLE_FRACTION = 0.15      # 15% of load is shiftable
DR_CURTAILABLE_FRACTION = 0.10    # 10% of load is curtailable

# Shift window
DR_SHIFT_WINDOW = 6               # Maximum shift window [hours]

# Cost penalties tuned to keep DR responsive in the reported scenarios.
DR_CURTAILMENT_PENALTY = 5.0      # $/kWh
DR_SHIFT_PENALTY = 0.1            # $/kWh deviation from preference


# =============================================================================
# Slack Variable Penalties
# =============================================================================

LAMBDA_LS = 1000.0                # $/kWh load shedding (VoLL)
LAMBDA_SP = 10.0                  # $/kWh spillage
LAMBDA_SPILL_RENEWABLE = 0.01     # $/kWh renewable waste


# =============================================================================
# Pricing (Ontario TOU from Ouammi et al. 2015)
# =============================================================================

@dataclass
class TOUPricing:
    """Time-of-Use electricity pricing."""
    # Buy prices (grid -> MG)
    off_peak_buy: float = 0.072   # $/kWh, 7PM-7AM
    mid_peak_buy: float = 0.109   # $/kWh, 11AM-5PM
    on_peak_buy: float = 0.129    # $/kWh, 7-11AM, 5-7PM

    # Sell prices (MG -> grid), estimated ~70-80% of buy
    off_peak_sell: float = 0.050  # $/kWh
    mid_peak_sell: float = 0.080  # $/kWh
    on_peak_sell: float = 0.100   # $/kWh

    def get_buy_price(self, hour: int) -> float:
        """Get grid buy price for given hour (0-23)."""
        if 19 <= hour or hour < 7:  # 7PM-7AM
            return self.off_peak_buy
        elif 11 <= hour < 17:       # 11AM-5PM
            return self.mid_peak_buy
        else:                        # 7-11AM, 5-7PM
            return self.on_peak_buy

    def get_sell_price(self, hour: int) -> float:
        """Get grid sell price for given hour (0-23)."""
        if 19 <= hour or hour < 7:
            return self.off_peak_sell
        elif 11 <= hour < 17:
            return self.mid_peak_sell
        else:
            return self.on_peak_sell

    def get_mg_trading_price(self, hour: int) -> float:
        """
        Get MG-to-MG trading price (time-varying midpoint).

        CRITICAL: Do NOT use fixed $0.10/kWh - that makes off-peak
        MG trading MORE expensive than grid ($0.072)!
        """
        return (self.get_buy_price(hour) + self.get_sell_price(hour)) / 2


# Default pricing instance
TOU_PRICES = TOUPricing()


# =============================================================================
# ADMM Parameters
# =============================================================================

@dataclass
class ADMMParameters:
    """ADMM coordination parameters."""
    rho: float = 5.0              # Penalty parameter (per-unit, P_base=100kW)
    rho_min: float = 0.5          # Min after adaptive scaling
    rho_max: float = 50.0         # Max after adaptive scaling
    max_iterations: int = 100     # M_max

    # Tolerance in kW rather than per-unit watts.
    eps_abs: float = 1.0          # Absolute tolerance [kW]
    eps_rel: float = 1e-3         # Relative tolerance

    # Adaptive rho tuning
    adaptive_rho: bool = True
    adaptive_ratio: float = 10.0  # r > ratio*s -> increase rho

    # Normalization
    p_base: float = P_BASE        # Base power for per-unit [kW]


# Default ADMM parameters
ADMM_PARAMS = ADMMParameters()


# =============================================================================
# Resilience Parameters
# =============================================================================

# Standalone constants for imports
W_BAR_BASE = 0.0           # Base mismatch bound [kW]
W_BAR_MAX = 50.0           # Maximum mismatch bound [kW]
ALPHA_STALE = 1.0          # Staleness growth rate [kW per iteration]
TAU_MAX = 10               # Max staleness before link considered down
RESERVE_FRACTION = 1.0     # Fraction of mismatch bound to reserve

# When message received: w̄_ij = min(W_MAX, max(κ*|r_ij|/2, η*w̄_prev))
# When message lost: w̄_ij = min(W_MAX, w̄_prev + ALPHA_STALE)
# Only activate if |r_ij|/2 > W_BAR_MIN (threshold to avoid chatter)
KAPPA_RESIDUAL = 1.2       # Scaling factor for residual-based bound
W_BAR_MIN = 2.0            # Minimum threshold to activate reserves [kW]
ETA_SMOOTH = 0.8           # Smoothing decay factor [0-1]


@dataclass
class ResilienceParameters:
    """Resilience mechanism parameters."""
    w_bar_base: float = W_BAR_BASE      # Base mismatch bound [kW]
    w_bar_max: float = W_BAR_MAX        # Maximum mismatch bound [kW]
    w_bar_min: float = W_BAR_MIN        # Minimum threshold to activate [kW]
    alpha_stale: float = ALPHA_STALE    # Staleness growth rate [kW/iteration]
    beta_decay: float = 0.9             # Decay factor for stale estimates
    eta_smooth: float = ETA_SMOOTH      # Smoothing decay factor
    tau_max: int = TAU_MAX              # Cap staleness to prevent explosion
    reserve_fraction: float = RESERVE_FRACTION
    kappa_residual: float = KAPPA_RESIDUAL  # Residual-based bound scaling


# Default resilience parameters
RESILIENCE_PARAMS = ResilienceParameters()


# =============================================================================
# Failure Scenarios (S1-S6)
# =============================================================================

class FailureScenario(Enum):
    """Communication failure scenarios."""
    S1_NO_FAILURES = "S1"             # Baseline, p_loss = 0
    S2_RANDOM_LOSS = "S2"             # Bernoulli, p = 0.1
    S3_BURST_FAILURE = "S3"           # Gilbert-Elliott
    S4_LINK_FAILURE = "S4"            # MG2-MG3 down for 2 hours
    S5_NODE_ISOLATION = "S5"          # MG3 isolated for 1 hour
    S6_TOPOLOGY_CHANGE = "S6"         # Link removed permanently


@dataclass
class ScenarioConfig:
    """Configuration for a failure scenario."""
    scenario: FailureScenario

    # S2: Bernoulli parameters
    p_loss: float = 0.1

    # S3: Gilbert-Elliott parameters
    p_good_to_bad: float = 0.1
    p_bad_to_good: float = 0.3
    p_loss_in_bad: float = 0.5

    # S4: Link failure parameters
    failed_link: tuple = (1, 2)       # (MG1, MG2) -> edge index
    failure_start: int = 8            # Start at t=8
    failure_duration: int = 2         # 2 hours

    # S5: Node isolation parameters
    isolated_node: int = 2            # MG2 (central in line)
    isolation_start: int = 8
    isolation_duration: int = 1       # 1 hour


# =============================================================================
# Microgrid Configuration
# =============================================================================

@dataclass
class MicrogridConfig:
    """Configuration for a single microgrid."""
    id: int

    # ESS
    ess_capacity: float = ESS_CAPACITY
    ess_power_max: float = ESS_POWER_MAX
    ess_soc_min: float = ESS_SOC_MIN
    ess_soc_max: float = ESS_SOC_MAX
    ess_eta_ch: float = ESS_ETA_CH
    ess_eta_dis: float = ESS_ETA_DIS
    ess_initial_soc: float = ESS_INITIAL_SOC

    # Renewables
    pv_capacity: float = PV_CAPACITY
    wind_capacity: float = WIND_CAPACITY

    # Grid
    grid_import_max: float = GRID_IMPORT_MAX
    grid_export_max: float = GRID_EXPORT_MAX

    # DR
    dr_shiftable_fraction: float = DR_SHIFTABLE_FRACTION
    dr_curtailable_fraction: float = DR_CURTAILABLE_FRACTION
    dr_shift_window: int = DR_SHIFT_WINDOW

    # Neighbors (set by network)
    neighbor_ids: List[int] = field(default_factory=list)
    tieline_limits: Dict[int, float] = field(default_factory=dict)


# =============================================================================
# Simulation Configuration
# =============================================================================

@dataclass
class SimulationConfig:
    """Complete simulation configuration."""
    # Temporal
    dt: float = DT
    horizon: int = H
    t_sim: int = T_SIM

    # Network
    n_microgrids: int = N_MICROGRIDS
    topology: Topology = Topology.LINE
    tieline_limit: float = TIELINE_LIMIT

    # Solver
    solver_type: str = "cvxpy"  # "cvxpy" (QP) or "pyomo" (MIQP)

    # Scenario
    scenario: FailureScenario = FailureScenario.S1_NO_FAILURES

    # Output
    output_dir: str = "data/results"
    save_trajectory: bool = True
    verbose: bool = True
