# Supplementary material for: Resilient distributed model predictive control for cooperative microgrids under communication loss with demand response integration
Source: PLoS One. 2026 Apr 8;21(4):e0345857. doi: 10.1371/journal.pone.0345857 (PMC13061206; doi:10.1371/journal.pone.0345857)
Supplement: S2 Code — ZIP archive (S2_Code.zip) containing the simulation code and experiment scripts used to generate the raw result files and processed summaries reported in the manuscript. (S2_Code.ZIP) [file pone.0345857.s003.zip › journal.pone.0345857.s003/simulation/models/network.py]

"""
Network topology management using NetworkX.

Implements Line (P_n) and Ring (C_n) topologies for microgrid networks.
"""

from typing import Dict, List, Tuple, Optional
import networkx as nx
import numpy as np

from ..config.parameters import (
    Topology, MicrogridConfig, TIELINE_LIMIT, N_MICROGRIDS
)


class MicrogridNetwork:
    """
    Manages the network of interconnected microgrids.

    Uses NetworkX for topology management and provides interfaces for:
    - Neighbor queries
    - Edge enumeration
    - Tie-line limit management
    """

    def __init__(
        self,
        n_microgrids: int = N_MICROGRIDS,
        topology: Topology = Topology.LINE,
        tieline_limit: float = TIELINE_LIMIT
    ):
        """
        Initialize microgrid network.

        Args:
            n_microgrids: Number of microgrids (N)
            topology: Network topology type (LINE, RING, TREE)
            tieline_limit: Default tie-line power limit [kW]
        """
        self.n = n_microgrids
        self.topology = topology
        self.tieline_limit = tieline_limit

        # Create graph
        self.graph: nx.Graph = self._create_topology()

        # Store microgrid configurations
        self.microgrids: Dict[int, MicrogridConfig] = {}

        # Initialize microgrids with neighbor info
        self._initialize_microgrids()

    def _create_topology(self) -> nx.Graph:
        """Create NetworkX graph based on topology type."""
        if self.topology == Topology.LINE:
            # Path graph P_n: 0-1-2-...(n-1)
            # Diameter = n-1, Edges = n-1
            G = nx.path_graph(self.n)

        elif self.topology == Topology.RING:
            # Cycle graph C_n: 0-1-2-...(n-1)-0
            # Diameter = n//2, Edges = n
            G = nx.cycle_graph(self.n)

        elif self.topology == Topology.TREE:
            # Star with extension: hub at 0, extension from node n-2
            # Example for n=5: 0-{1,2,3}, 3-4
            G = nx.Graph()
            if self.n >= 2:
                # Connect all nodes to hub (node 0)
                for i in range(1, self.n - 1):
                    G.add_edge(0, i)
                # Add extension from second-to-last node
                if self.n > 2:
                    G.add_edge(self.n - 2, self.n - 1)

        elif self.topology == Topology.CUSTOM:
            # Fully connected (for Ouammi comparison)
            G = nx.complete_graph(self.n)

        else:
            raise ValueError(f"Unknown topology: {self.topology}")

        return G

    def _initialize_microgrids(self) -> None:
        """Initialize microgrid configurations with neighbor info."""
        for i in range(self.n):
            config = MicrogridConfig(id=i)
            config.neighbor_ids = list(self.graph.neighbors(i))
            config.tieline_limits = {
                j: self.tieline_limit for j in config.neighbor_ids
            }
            self.microgrids[i] = config

    def get_neighbors(self, mg_id: int) -> List[int]:
        """Get list of neighbor IDs for a microgrid."""
        return list(self.graph.neighbors(mg_id))

    def get_edges(self) -> List[Tuple[int, int]]:
        """
        Get all edges as (i, j) pairs with i < j.

        Returns ordered pairs to avoid duplicates (edge (0,1) not (1,0)).
        """
        return [(min(u, v), max(u, v)) for u, v in self.graph.edges()]

    def get_all_edges_directed(self) -> List[Tuple[int, int]]:
        """
        Get all directed edges (both (i,j) and (j,i)).

        Useful for ADMM where each direction has separate variables.
        """
        edges = []
        for u, v in self.graph.edges():
            edges.append((u, v))
            edges.append((v, u))
        return edges

    def num_edges(self) -> int:
        """Get number of undirected edges."""
        return self.graph.number_of_edges()

    def get_diameter(self) -> int:
        """
        Get network diameter (maximum shortest path length).

        For LINE: diameter = n-1
        For RING: diameter = n//2
        """
        if not nx.is_connected(self.graph):
            return float('inf')
        return nx.diameter(self.graph)

    def get_degree(self, mg_id: int) -> int:
        """Get degree (number of neighbors) for a microgrid."""
        return self.graph.degree(mg_id)

    def is_neighbor(self, i: int, j: int) -> bool:
        """Check if two microgrids are neighbors."""
        return self.graph.has_edge(i, j)

    def set_tieline_limit(self, i: int, j: int, limit: float) -> None:
        """Set tie-line limit for a specific edge."""
        if self.is_neighbor(i, j):
            self.microgrids[i].tieline_limits[j] = limit
            self.microgrids[j].tieline_limits[i] = limit

    def set_all_tieline_limits(self, limit: float) -> None:
        """Set tie-line limit for all edges."""
        self.tieline_limit = limit
        for mg in self.microgrids.values():
            for neighbor_id in mg.neighbor_ids:
                mg.tieline_limits[neighbor_id] = limit

    def get_tieline_limit(self, i: int, j: int) -> float:
        """Get tie-line limit between two microgrids."""
        if not self.is_neighbor(i, j):
            return 0.0
        return self.microgrids[i].tieline_limits.get(j, self.tieline_limit)

    def remove_edge(self, i: int, j: int, microgrids: Optional[Dict[int, 'Microgrid']] = None) -> None:
        """
        Remove an edge (for topology change scenarios).

        Updates neighbor lists in both config and optionally in Microgrid objects.

        Args:
            i, j: Microgrid IDs of the edge to remove
            microgrids: Optional dict of Microgrid instances to update.
                       If provided, updates their neighbor_ids and tieline_limits
                       in addition to the config. This is needed because
                       Microgrid.neighbor_ids is a copy from config, not a reference.
        """
        if self.graph.has_edge(i, j):
            self.graph.remove_edge(i, j)
            # Update config neighbor lists
            if j in self.microgrids[i].neighbor_ids:
                self.microgrids[i].neighbor_ids.remove(j)
                del self.microgrids[i].tieline_limits[j]
            if i in self.microgrids[j].neighbor_ids:
                self.microgrids[j].neighbor_ids.remove(i)
                del self.microgrids[j].tieline_limits[i]

            # Also update Microgrid objects if provided
            if microgrids is not None:
                if i in microgrids and j in microgrids[i].neighbor_ids:
                    microgrids[i].neighbor_ids.remove(j)
                    if j in microgrids[i].tieline_limits:
                        del microgrids[i].tieline_limits[j]
                if j in microgrids and i in microgrids[j].neighbor_ids:
                    microgrids[j].neighbor_ids.remove(i)
                    if i in microgrids[j].tieline_limits:
                        del microgrids[j].tieline_limits[i]

    def add_edge(self, i: int, j: int, limit: Optional[float] = None) -> None:
        """
        Add an edge (for topology recovery scenarios).

        Args:
            i, j: Microgrid IDs
            limit: Tie-line limit (uses default if None)
        """
        if not self.graph.has_edge(i, j):
            self.graph.add_edge(i, j)
            limit = limit or self.tieline_limit
            # Update neighbor lists
            self.microgrids[i].neighbor_ids.append(j)
            self.microgrids[i].tieline_limits[j] = limit
            self.microgrids[j].neighbor_ids.append(i)
            self.microgrids[j].tieline_limits[i] = limit

    def get_adjacency_matrix(self) -> np.ndarray:
        """Get adjacency matrix as numpy array."""
        return nx.adjacency_matrix(self.graph).toarray()

    def get_incidence_matrix(self) -> np.ndarray:
        """
        Get node-edge incidence matrix.

        Entry (i, e) is +1 if node i is the source of edge e,
        -1 if node i is the target, 0 otherwise.
        """
        return nx.incidence_matrix(self.graph, oriented=True).toarray()

    def copy(self) -> 'MicrogridNetwork':
        """Create a deep copy of the network."""
        new_network = MicrogridNetwork(
            n_microgrids=self.n,
            topology=self.topology,
            tieline_limit=self.tieline_limit
        )
        # Copy graph structure
        new_network.graph = self.graph.copy()
        # Reinitialize microgrids with current structure
        new_network._initialize_microgrids()
        return new_network

    def __repr__(self) -> str:
        return (
            f"MicrogridNetwork(n={self.n}, topology={self.topology.value}, "
            f"edges={self.num_edges()}, diameter={self.get_diameter()})"
        )


def create_line_network(n: int = 5, tieline_limit: float = 100.0) -> MicrogridNetwork:
    """Create a line (path) network: MG0-MG1-MG2-...-MG(n-1)."""
    return MicrogridNetwork(n, Topology.LINE, tieline_limit)


def create_ring_network(n: int = 5, tieline_limit: float = 100.0) -> MicrogridNetwork:
    """Create a ring (cycle) network: MG0-MG1-...-MG(n-1)-MG0."""
    return MicrogridNetwork(n, Topology.RING, tieline_limit)


def create_test_network(tieline_limit: float = 100.0) -> MicrogridNetwork:
    """Create a small test network: 2 MGs connected."""
    return MicrogridNetwork(2, Topology.LINE, tieline_limit)
