# Supplementary material for: Resilient distributed model predictive control for cooperative microgrids under communication loss with demand response integration
Source: PLoS One. 2026 Apr 8;21(4):e0345857. doi: 10.1371/journal.pone.0345857 (PMC13061206; doi:10.1371/journal.pone.0345857)
Supplement: S2 Code — ZIP archive (S2_Code.zip) containing the simulation code and experiment scripts used to generate the raw result files and processed summaries reported in the manuscript. (S2_Code.ZIP) [file pone.0345857.s003.zip › journal.pone.0345857.s003/simulation/models/pricing.py]

"""
Electricity pricing models: Ontario TOU and MG-to-MG trading.

Reference: Ouammi et al. (2015) IEEE TSG, Table I
MG-to-MG trading uses a time-varying midpoint rather than a fixed $0.10/kWh value.
"""

from typing import Optional
import numpy as np

from ..config.parameters import TOU_PRICES, TOUPricing


class PricingModel:
    """
    Electricity pricing model for grid and MG-to-MG trading.

    Grid prices follow Ontario Time-of-Use (TOU) structure.
    MG-to-MG trading uses time-varying midpoint to ensure cooperation
    is always incentivized.
    """

    def __init__(self, tou: Optional[TOUPricing] = None):
        """
        Initialize pricing model.

        Args:
            tou: TOU pricing parameters (uses default if None)
        """
        self.tou = tou or TOU_PRICES

    def get_grid_buy_price(self, hour: int) -> float:
        """
        Get grid import price for given hour.

        Args:
            hour: Hour of day (0-23)

        Returns:
            Price in $/kWh
        """
        return self.tou.get_buy_price(hour)

    def get_grid_sell_price(self, hour: int) -> float:
        """
        Get grid export price for given hour.

        Args:
            hour: Hour of day (0-23)

        Returns:
            Price in $/kWh
        """
        return self.tou.get_sell_price(hour)

    def get_mg_trading_price(self, hour: int) -> float:
        """
        Get MG-to-MG trading price for given hour.

        Uses time-varying midpoint: (buy + sell) / 2

        CRITICAL: Do NOT use fixed price!
        - Off-peak buy: $0.072/kWh
        - Fixed $0.10 makes MG trading MORE expensive than grid off-peak
        - This kills cooperation during off-peak hours

        Args:
            hour: Hour of day (0-23)

        Returns:
            Price in $/kWh
        """
        return self.tou.get_mg_trading_price(hour)

    def get_price_vectors(self, horizon: int, start_hour: int = 0) -> dict:
        """
        Get price vectors for the prediction horizon.

        Args:
            horizon: Number of time steps (hours)
            start_hour: Starting hour of day (0-23)

        Returns:
            Dict with 'grid_buy', 'grid_sell', 'mg_trading' arrays
        """
        hours = np.array([(start_hour + k) % 24 for k in range(horizon)])

        prices = {
            'grid_buy': np.array([self.get_grid_buy_price(h) for h in hours]),
            'grid_sell': np.array([self.get_grid_sell_price(h) for h in hours]),
            'mg_trading': np.array([self.get_mg_trading_price(h) for h in hours])
        }

        return prices

    def get_cost_rate(
        self,
        hour: int,
        p_grid_import: float,
        p_grid_export: float,
        p_mg_import: float = 0.0,
        p_mg_export: float = 0.0
    ) -> float:
        """
        Calculate instantaneous cost rate [$/h].

        Note: This is c_i(k), the cost RATE. Multiply by dt to get cost.

        Args:
            hour: Hour of day (0-23)
            p_grid_import: Power imported from grid [kW]
            p_grid_export: Power exported to grid [kW]
            p_mg_import: Power imported from neighbors [kW]
            p_mg_export: Power exported to neighbors [kW]

        Returns:
            Cost rate [$/h]
        """
        # Grid cost: pay for import, receive for export
        grid_cost = (
            self.get_grid_buy_price(hour) * p_grid_import
            - self.get_grid_sell_price(hour) * p_grid_export
        )

        # MG trading cost: pay for import, receive for export
        mg_price = self.get_mg_trading_price(hour)
        mg_cost = mg_price * (p_mg_import - p_mg_export)

        return grid_cost + mg_cost


class OuammiPricing(PricingModel):
    """
    Pricing model replicating Ouammi et al. (2015) exactly.

    From Table I of the paper:
    - Off-peak: 7 PM - 7 AM, $0.072/kWh
    - Mid-peak: 11 AM - 5 PM, $0.109/kWh
    - On-peak: 7 AM - 11 AM and 5 PM - 7 PM, $0.129/kWh
    """

    def __init__(self):
        # Use default TOU prices which match Ouammi
        super().__init__(TOU_PRICES)


def create_price_profile(
    horizon: int,
    start_hour: int = 0,
    price_type: str = "grid_buy"
) -> np.ndarray:
    """
    Convenience function to create a price profile.

    Args:
        horizon: Number of time steps
        start_hour: Starting hour (0-23)
        price_type: "grid_buy", "grid_sell", or "mg_trading"

    Returns:
        Price array [$/kWh]
    """
    pricing = PricingModel()
    prices = pricing.get_price_vectors(horizon, start_hour)
    return prices[price_type]


def visualize_prices(horizon: int = 24, start_hour: int = 0) -> None:
    """
    Print price profile for debugging.

    Args:
        horizon: Number of hours to show
        start_hour: Starting hour
    """
    pricing = PricingModel()

    print(f"{'Hour':<6} {'Buy':>8} {'Sell':>8} {'MG':>8} {'Period':<10}")
    print("-" * 44)

    for k in range(horizon):
        hour = (start_hour + k) % 24
        buy = pricing.get_grid_buy_price(hour)
        sell = pricing.get_grid_sell_price(hour)
        mg = pricing.get_mg_trading_price(hour)

        if 19 <= hour or hour < 7:
            period = "Off-peak"
        elif 11 <= hour < 17:
            period = "Mid-peak"
        else:
            period = "On-peak"

        print(f"{hour:<6} ${buy:>6.3f} ${sell:>6.3f} ${mg:>6.3f} {period:<10}")


if __name__ == "__main__":
    # Demo pricing
    print("Ontario TOU Pricing (Ouammi et al. 2015)")
    print("=" * 44)
    visualize_prices(24, start_hour=0)
