# Supplementary material for: Resilient distributed model predictive control for cooperative microgrids under communication loss with demand response integration
Source: PLoS One. 2026 Apr 8;21(4):e0345857. doi: 10.1371/journal.pone.0345857 (PMC13061206; doi:10.1371/journal.pone.0345857)
Supplement: S2 Code — ZIP archive (S2_Code.zip) containing the simulation code and experiment scripts used to generate the raw result files and processed summaries reported in the manuscript. (S2_Code.ZIP) [file pone.0345857.s003.zip › journal.pone.0345857.s003/simulation/models/__init__.py]

"""
Models package: Microgrid components, network topology, and pricing.
"""

from .microgrid import (
    Microgrid,
    ESS,
    RenewableGenerator,
    Load,
    ESSState,
    MicrogridState
)
from .network import (
    MicrogridNetwork,
    create_line_network,
    create_ring_network,
    create_test_network
)
from .pricing import (
    PricingModel,
    OuammiPricing,
    create_price_profile
)
from .demand_response import (
    ShiftableLoad,
    CurtailableLoad,
    DemandResponseAggregator
)
from ..config.parameters import Topology

__all__ = [
    # Microgrid
    'Microgrid',
    'ESS',
    'RenewableGenerator',
    'Load',
    'ESSState',
    'MicrogridState',
    # Network
    'MicrogridNetwork',
    'Topology',
    'create_line_network',
    'create_ring_network',
    'create_test_network',
    # Pricing
    'PricingModel',
    'OuammiPricing',
    'create_price_profile',
    # Demand Response
    'ShiftableLoad',
    'CurtailableLoad',
    'DemandResponseAggregator',
]
