# Supplementary material for: Resilient distributed model predictive control for cooperative microgrids under communication loss with demand response integration
Source: PLoS One. 2026 Apr 8;21(4):e0345857. doi: 10.1371/journal.pone.0345857 (PMC13061206; doi:10.1371/journal.pone.0345857)
Supplement: S2 Code — ZIP archive (S2_Code.zip) containing the simulation code and experiment scripts used to generate the raw result files and processed summaries reported in the manuscript. (S2_Code.ZIP) [file pone.0345857.s003.zip › journal.pone.0345857.s003/simulation/models/demand_response.py]

"""
Demand Response models for RDMPC.

Implements:
- Shiftable loads with backlog model and deadline constraints
- Curtailable loads with discomfort costs
- DR aggregator for a microgrid

Key insight from - DR costs must be 0.5-10 $/kWh (NOT 50-200 - that kills DR activation)
- Shiftable loads need backlog tracking to prevent horizon-rolling artifacts
"""

from dataclasses import dataclass, field
from typing import Dict, List, Optional, Tuple
import numpy as np

from ..config.parameters import (
    DT, H, DR_SHIFTABLE_FRACTION, DR_CURTAILABLE_FRACTION,
    DR_SHIFT_WINDOW, DR_CURTAILMENT_PENALTY, DR_SHIFT_PENALTY
)


@dataclass
class ShiftableLoadState:
    """State of shiftable load with backlog model."""

    # Backlog: energy that must be served by deadline [kWh]
    backlog: float = 0.0

    # Time until deadline [steps]
    time_to_deadline: int = DR_SHIFT_WINDOW

    # Maximum power that can be served [kW]
    max_power: float = 0.0

    # Preferred schedule (what user wanted) [kW per step]
    preferred_schedule: Optional[np.ndarray] = None


class ShiftableLoad:
    """
    Shiftable load model with backlog tracking.

    Shiftable loads (e.g., EV charging, laundry, dishwasher) can be
    deferred within a window but must be served before deadline.

    The backlog model:
    - B(t+1) = B(t) + P_arrive(t) - P_served(t)
    - Constraint: B must reach 0 by deadline
    - Penalty for deviating from preferred schedule
    """

    def __init__(
        self,
        max_power: float,
        shift_window: int = DR_SHIFT_WINDOW,
        penalty: float = DR_SHIFT_PENALTY,
        dt: float = DT
    ):
        """
        Initialize shiftable load.

        Args:
            max_power: Maximum shiftable power [kW]
            shift_window: Maximum shift window [steps]
            penalty: Penalty for deviation from preference [$/kWh]
            dt: Time step [hours]
        """
        self.max_power = max_power
        self.shift_window = shift_window
        self.penalty = penalty
        self.dt = dt

        # State
        self.state = ShiftableLoadState(max_power=max_power)

        # History
        self.served_history: List[float] = []
        self.backlog_history: List[float] = []

    def reset(self) -> None:
        """Reset shiftable load state."""
        self.state = ShiftableLoadState(max_power=self.max_power)
        self.served_history = []
        self.backlog_history = []

    def add_load_request(
        self,
        energy: float,
        deadline_steps: Optional[int] = None,
        preferred: Optional[np.ndarray] = None
    ) -> None:
        """
        Add new shiftable load request.

        Args:
            energy: Energy to be served [kWh]
            deadline_steps: Steps until deadline (default: shift_window)
            preferred: Preferred serving schedule [kW per step]
        """
        self.state.backlog += energy
        self.state.time_to_deadline = deadline_steps or self.shift_window
        if preferred is not None:
            self.state.preferred_schedule = preferred.copy()

    def generate_daily_requests(
        self,
        horizon: int,
        base_load: np.ndarray,
        seed: Optional[int] = None
    ) -> Tuple[np.ndarray, float]:
        """
        Generate shiftable load arrivals for simulation day.

        Args:
            horizon: Number of time steps
            base_load: Base load profile [kW]
            seed: Random seed

        Returns:
            (shiftable_max_per_step, total_shiftable_energy)
        """
        rng = np.random.default_rng(seed)

        # Shiftable load peaks during certain hours (morning, evening)
        # Model as fraction of base load with time variation
        time_weight = np.ones(horizon)
        for k in range(horizon):
            hour = k % 24
            if 6 <= hour < 9:    # Morning peak
                time_weight[k] = 1.5
            elif 17 <= hour < 21:  # Evening peak
                time_weight[k] = 1.5
            elif 0 <= hour < 6:    # Night (low)
                time_weight[k] = 0.3

        # Shiftable capacity at each step
        shiftable_max = np.minimum(
            self.max_power * time_weight,
            base_load * 0.3  # Cap at 30% of base load
        )

        # Add some noise
        shiftable_max *= (1 + 0.1 * rng.standard_normal(horizon))
        shiftable_max = np.maximum(shiftable_max, 0)

        # Total energy that must be served
        total_energy = shiftable_max.sum() * self.dt

        return shiftable_max, total_energy

    def serve_load(self, power: float) -> float:
        """
        Serve shiftable load.

        Args:
            power: Power served this step [kW]

        Returns:
            Actual power served (may be less if backlog exhausted)
        """
        energy_served = power * self.dt
        actual_served = min(energy_served, self.state.backlog)
        self.state.backlog -= actual_served

        # Update deadline
        self.state.time_to_deadline = max(0, self.state.time_to_deadline - 1)

        # Record history
        self.served_history.append(actual_served / self.dt)  # Convert back to kW
        self.backlog_history.append(self.state.backlog)

        return actual_served / self.dt

    def get_minimum_power(self) -> float:
        """
        Get minimum power needed to clear backlog by deadline.

        Returns:
            Minimum average power [kW]
        """
        if self.state.time_to_deadline <= 0:
            return self.max_power if self.state.backlog > 0 else 0.0

        return self.state.backlog / (self.state.time_to_deadline * self.dt)

    def get_constraint_parameters(
        self,
        horizon: int
    ) -> Dict:
        """
        Get parameters for MPC constraint formulation.

        Returns:
            Dict with max_power, min_energy, deadline info
        """
        return {
            'max_power': self.max_power,
            'backlog': self.state.backlog,
            'time_to_deadline': self.state.time_to_deadline,
            'min_power_avg': self.get_minimum_power(),
            'penalty': self.penalty
        }


@dataclass
class CurtailableLoadState:
    """State of curtailable load."""
    # Current curtailment level [kW]
    curtailed: float = 0.0

    # Cumulative curtailment [kWh]
    total_curtailed: float = 0.0


class CurtailableLoad:
    """
    Curtailable load model.

    Curtailable loads (e.g., HVAC setpoint adjustment, lighting dimming)
    can be reduced with user discomfort cost.

    Key insight: curtailment cost must be 0.5-10 $/kWh to be useful.
    At 50-200 $/kWh, curtailment is 400-3000x more expensive than
    grid energy, so it never activates!
    """

    def __init__(
        self,
        max_curtailment: float,
        penalty: float = DR_CURTAILMENT_PENALTY,
        dt: float = DT
    ):
        """
        Initialize curtailable load.

        Args:
            max_curtailment: Maximum curtailable power [kW]
            penalty: Discomfort penalty [$/kWh]
            dt: Time step [hours]
        """
        self.max_curtailment = max_curtailment
        self.penalty = penalty
        self.dt = dt

        # State
        self.state = CurtailableLoadState()

        # History
        self.curtailment_history: List[float] = []

    def reset(self) -> None:
        """Reset curtailable load state."""
        self.state = CurtailableLoadState()
        self.curtailment_history = []

    def generate_curtailable_capacity(
        self,
        horizon: int,
        base_load: np.ndarray,
        seed: Optional[int] = None
    ) -> np.ndarray:
        """
        Generate curtailable capacity for simulation.

        Args:
            horizon: Number of time steps
            base_load: Base load profile [kW]
            seed: Random seed

        Returns:
            Curtailable capacity per step [kW]
        """
        rng = np.random.default_rng(seed)

        # Curtailable is typically HVAC + lighting
        # Higher during occupied hours
        time_weight = np.ones(horizon)
        for k in range(horizon):
            hour = k % 24
            if 8 <= hour < 18:   # Business hours
                time_weight[k] = 1.2
            elif 0 <= hour < 6:  # Night
                time_weight[k] = 0.5

        curtailable = np.minimum(
            self.max_curtailment * time_weight,
            base_load * 0.2  # Cap at 20% of base load
        )

        # Add small noise
        curtailable *= (1 + 0.05 * rng.standard_normal(horizon))
        curtailable = np.maximum(curtailable, 0)

        return curtailable

    def curtail(self, power: float) -> float:
        """
        Apply curtailment.

        Args:
            power: Curtailment amount [kW]

        Returns:
            Actual curtailment (capped at max)
        """
        actual = min(power, self.max_curtailment)
        self.state.curtailed = actual
        self.state.total_curtailed += actual * self.dt

        self.curtailment_history.append(actual)
        return actual

    def get_discomfort_cost(self) -> float:
        """Get total discomfort cost so far [$]."""
        return self.state.total_curtailed * self.penalty


class DemandResponseAggregator:
    """
    Aggregates DR resources for a microgrid.

    Combines shiftable and curtailable loads with unified interface.
    """

    def __init__(
        self,
        base_load_peak: float,
        shiftable_fraction: float = DR_SHIFTABLE_FRACTION,
        curtailable_fraction: float = DR_CURTAILABLE_FRACTION,
        shift_window: int = DR_SHIFT_WINDOW,
        curtail_penalty: float = DR_CURTAILMENT_PENALTY,
        shift_penalty: float = DR_SHIFT_PENALTY,
        dt: float = DT
    ):
        """
        Initialize DR aggregator.

        Args:
            base_load_peak: Peak base load [kW]
            shiftable_fraction: Fraction of load that is shiftable
            curtailable_fraction: Fraction of load that is curtailable
            shift_window: Maximum shift window [steps]
            curtail_penalty: Curtailment penalty [$/kWh]
            shift_penalty: Shift deviation penalty [$/kWh]
            dt: Time step [hours]
        """
        self.base_load_peak = base_load_peak
        self.dt = dt

        # Create components
        self.shiftable = ShiftableLoad(
            max_power=base_load_peak * shiftable_fraction,
            shift_window=shift_window,
            penalty=shift_penalty,
            dt=dt
        )

        self.curtailable = CurtailableLoad(
            max_curtailment=base_load_peak * curtailable_fraction,
            penalty=curtail_penalty,
            dt=dt
        )

    def reset(self) -> None:
        """Reset all DR resources."""
        self.shiftable.reset()
        self.curtailable.reset()

    def get_dr_capacity(
        self,
        horizon: int,
        base_load: np.ndarray,
        seed: Optional[int] = None
    ) -> Dict[str, np.ndarray]:
        """
        Get DR capacity for MPC.

        Args:
            horizon: Prediction horizon
            base_load: Base load profile [kW]
            seed: Random seed

        Returns:
            Dict with 'shiftable_max', 'curtailable_max', 'shift_energy'
        """
        shift_max, shift_energy = self.shiftable.generate_daily_requests(
            horizon, base_load, seed
        )
        curt_max = self.curtailable.generate_curtailable_capacity(
            horizon, base_load, seed
        )

        return {
            'shiftable_max': shift_max,
            'curtailable_max': curt_max,
            'shiftable_energy_required': shift_energy,
            'shift_penalty': self.shiftable.penalty,
            'curtail_penalty': self.curtailable.penalty
        }

    def apply_dr_actions(
        self,
        p_shift: float,
        p_curtail: float
    ) -> Dict[str, float]:
        """
        Apply DR actions.

        Args:
            p_shift: Shiftable load served [kW]
            p_curtail: Load curtailed [kW]

        Returns:
            Dict with actual actions applied
        """
        actual_shift = self.shiftable.serve_load(p_shift)
        actual_curtail = self.curtailable.curtail(p_curtail)

        return {
            'shift_served': actual_shift,
            'curtailed': actual_curtail,
            'shift_backlog': self.shiftable.state.backlog,
            'total_curtailed': self.curtailable.state.total_curtailed
        }

    def get_dr_status(self) -> Dict:
        """
        Get current DR status.

        Returns:
            Dict with backlog, curtailment, costs
        """
        return {
            'shift_backlog': self.shiftable.state.backlog,
            'shift_deadline': self.shiftable.state.time_to_deadline,
            'shift_min_power': self.shiftable.get_minimum_power(),
            'total_curtailed': self.curtailable.state.total_curtailed,
            'discomfort_cost': self.curtailable.get_discomfort_cost()
        }


def compute_dr_benefit(
    cost_with_dr: float,
    cost_without_dr: float,
    dr_discomfort: float
) -> Dict[str, float]:
    """
    Compute benefit of DR participation.

    Args:
        cost_with_dr: Total cost with DR enabled [$]
        cost_without_dr: Total cost without DR [$]
        dr_discomfort: Total DR discomfort cost [$]

    Returns:
        Dict with savings, net benefit, benefit ratio
    """
    gross_savings = cost_without_dr - cost_with_dr
    net_benefit = gross_savings - dr_discomfort

    return {
        'gross_savings': gross_savings,
        'dr_discomfort': dr_discomfort,
        'net_benefit': net_benefit,
        'benefit_ratio': net_benefit / dr_discomfort if dr_discomfort > 0 else float('inf')
    }
