# Supplementary material for: Resilient distributed model predictive control for cooperative microgrids under communication loss with demand response integration
Source: PLoS One. 2026 Apr 8;21(4):e0345857. doi: 10.1371/journal.pone.0345857 (PMC13061206; doi:10.1371/journal.pone.0345857)
Supplement: S2 Code — ZIP archive (S2_Code.zip) containing the simulation code and experiment scripts used to generate the raw result files and processed summaries reported in the manuscript. (S2_Code.ZIP) [file pone.0345857.s003.zip › journal.pone.0345857.s003/simulation/models/microgrid.py]

"""
Microgrid component models: ESS, PV, Wind, and Load dynamics.

Implements the component models used in the simulation package.
"""

from dataclasses import dataclass, field
from typing import Dict, List, Optional, Tuple
import numpy as np

from ..config.parameters import (
    MicrogridConfig, ESS_CAPACITY, ESS_POWER_MAX, ESS_SOC_MIN, ESS_SOC_MAX,
    ESS_ETA_CH, ESS_ETA_DIS, ESS_INITIAL_SOC, PV_CAPACITY, WIND_CAPACITY,
    GRID_IMPORT_MAX, GRID_EXPORT_MAX, DR_SHIFTABLE_FRACTION,
    DR_CURTAILABLE_FRACTION, DR_SHIFT_WINDOW, DT
)


@dataclass
class ESSState:
    """Energy Storage System state."""
    soc: float              # State of charge [0, 1]
    energy: float           # Energy stored [kWh]


@dataclass
class MicrogridState:
    """Complete microgrid state at a time step."""
    ess: ESSState
    # DR backlog tracking
    shiftable_backlog: float = 0.0   # Remaining shiftable energy [kWh]
    shiftable_deadline: int = 0      # Steps until deadline


class ESS:
    """
    Energy Storage System model.

    Dynamics: E(k+1) = E(k) + eta_ch * P_ch(k) * dt - P_dis(k) * dt / eta_dis

    Constraints (MIQP with binary mode selection):
        0 <= P_ch(k) <= z(k) * P_ch_max
        0 <= P_dis(k) <= (1 - z(k)) * P_dis_max
        z(k) in {0, 1}
        E_min <= E(k) <= E_max
    """

    def __init__(
        self,
        capacity: float = ESS_CAPACITY,
        power_max: float = ESS_POWER_MAX,
        soc_min: float = ESS_SOC_MIN,
        soc_max: float = ESS_SOC_MAX,
        eta_ch: float = ESS_ETA_CH,
        eta_dis: float = ESS_ETA_DIS,
        initial_soc: float = ESS_INITIAL_SOC
    ):
        """
        Initialize ESS.

        Args:
            capacity: Total energy capacity [kWh]
            power_max: Maximum charge/discharge power [kW]
            soc_min: Minimum state of charge [0-1]
            soc_max: Maximum state of charge [0-1]
            eta_ch: Charging efficiency [0-1]
            eta_dis: Discharging efficiency [0-1]
            initial_soc: Initial state of charge [0-1]
        """
        self.capacity = capacity
        self.power_max = power_max
        self.soc_min = soc_min
        self.soc_max = soc_max
        self.eta_ch = eta_ch
        self.eta_dis = eta_dis

        # State
        self.soc = initial_soc
        self.energy = initial_soc * capacity

    @property
    def energy_min(self) -> float:
        """Minimum energy [kWh]."""
        return self.soc_min * self.capacity

    @property
    def energy_max(self) -> float:
        """Maximum energy [kWh]."""
        return self.soc_max * self.capacity

    @property
    def charge_max(self) -> float:
        """Maximum charge power [kW]."""
        return self.power_max

    @property
    def discharge_max(self) -> float:
        """Maximum discharge power [kW]."""
        return self.power_max

    def get_charge_headroom(self) -> float:
        """Available charging headroom [kW] given current SoC."""
        energy_headroom = self.energy_max - self.energy
        # Max power that can be absorbed without exceeding E_max
        return min(self.charge_max, energy_headroom / (self.eta_ch * DT))

    def get_discharge_headroom(self) -> float:
        """Available discharging headroom [kW] given current SoC."""
        energy_headroom = self.energy - self.energy_min
        # Max power that can be delivered without going below E_min
        return min(self.discharge_max, energy_headroom * self.eta_dis / DT)

    def update(self, p_ch: float, p_dis: float, dt: float = DT) -> None:
        """
        Apply ESS dynamics for one time step.

        Args:
            p_ch: Charging power [kW]
            p_dis: Discharging power [kW]
            dt: Time step [hours]
        """
        # Energy change: gain from charging, loss from discharging
        delta_e = self.eta_ch * p_ch * dt - p_dis * dt / self.eta_dis
        self.energy = np.clip(self.energy + delta_e, self.energy_min, self.energy_max)
        self.soc = self.energy / self.capacity

    def reset(self, soc: Optional[float] = None) -> None:
        """Reset ESS to initial or specified state."""
        if soc is not None:
            self.soc = soc
        else:
            self.soc = ESS_INITIAL_SOC
        self.energy = self.soc * self.capacity

    def get_state(self) -> ESSState:
        """Get current ESS state."""
        return ESSState(soc=self.soc, energy=self.energy)


class RenewableGenerator:
    """
    Renewable generation model (PV or Wind).

    Provides forecasted power profiles. Actual generation may be curtailed
    via spillage variable P_spill.

    Constraint: 0 <= P_spill(k) <= P_forecast(k)
    """

    def __init__(self, capacity: float, generation_type: str = "pv"):
        """
        Initialize renewable generator.

        Args:
            capacity: Rated capacity [kW]
            generation_type: "pv" or "wind"
        """
        self.capacity = capacity
        self.generation_type = generation_type
        self._forecast: Optional[np.ndarray] = None

    def set_forecast(self, forecast: np.ndarray) -> None:
        """
        Set generation forecast for horizon.

        Args:
            forecast: Power forecast [kW] for each time step
        """
        self._forecast = np.clip(forecast, 0, self.capacity)

    def get_forecast(self, k: Optional[int] = None) -> np.ndarray:
        """
        Get generation forecast.

        Args:
            k: Time step index (None returns full horizon)
        """
        if self._forecast is None:
            raise ValueError("Forecast not set")
        if k is not None:
            return self._forecast[k]
        return self._forecast

    def generate_synthetic_forecast(self, horizon: int, seed: Optional[int] = None) -> np.ndarray:
        """
        Generate synthetic forecast for testing.

        Args:
            horizon: Number of time steps
            seed: Random seed for reproducibility

        Returns:
            Forecast array [kW]
        """
        if seed is not None:
            np.random.seed(seed)

        if self.generation_type == "pv":
            # PV: bell curve during day (hours 6-18)
            hours = np.arange(horizon) % 24
            # Peak at noon (hour 12)
            pv_profile = np.maximum(0, np.sin(np.pi * (hours - 6) / 12))
            pv_profile[hours < 6] = 0
            pv_profile[hours >= 18] = 0
            # Add noise
            noise = 0.1 * np.random.randn(horizon)
            forecast = self.capacity * pv_profile * (0.7 + 0.3 * np.random.rand()) + noise
        else:
            # Wind: more random, with some autocorrelation
            forecast = np.zeros(horizon)
            forecast[0] = self.capacity * np.random.rand() * 0.5
            for k in range(1, horizon):
                forecast[k] = 0.8 * forecast[k-1] + 0.2 * self.capacity * np.random.rand()
                forecast[k] += 0.05 * self.capacity * np.random.randn()

        forecast = np.clip(forecast, 0, self.capacity)
        self._forecast = forecast
        return forecast


class Load:
    """
    Load model with base, shiftable, and curtailable components.

    Total load: P_load = P_base + P_shift + (P_curt_base - P_curt)

    Where:
    - P_base: Fixed uncontrollable load [kW]
    - P_shift: Shiftable load being served [kW]
    - P_curt: Curtailed portion of curtailable load [kW]
    """

    def __init__(
        self,
        base_load_profile: Optional[np.ndarray] = None,
        shiftable_fraction: float = DR_SHIFTABLE_FRACTION,
        curtailable_fraction: float = DR_CURTAILABLE_FRACTION,
        shift_window: int = DR_SHIFT_WINDOW
    ):
        """
        Initialize load model.

        Args:
            base_load_profile: Fixed load profile [kW] for horizon
            shiftable_fraction: Fraction of total load that is shiftable
            curtailable_fraction: Fraction of total load that is curtailable
            shift_window: Maximum hours to shift load
        """
        self.shiftable_fraction = shiftable_fraction
        self.curtailable_fraction = curtailable_fraction
        self.shift_window = shift_window

        self._base_profile: Optional[np.ndarray] = None
        self._total_profile: Optional[np.ndarray] = None

        if base_load_profile is not None:
            self.set_profile(base_load_profile)

    def set_profile(self, total_load_profile: np.ndarray) -> None:
        """
        Set load profile and decompose into components.

        Args:
            total_load_profile: Total load [kW] for each time step
        """
        self._total_profile = total_load_profile.copy()

        # Decompose into components
        # Base load = (1 - shiftable - curtailable) * total
        base_fraction = 1 - self.shiftable_fraction - self.curtailable_fraction
        self._base_profile = base_fraction * total_load_profile

    def get_base_load(self, k: Optional[int] = None) -> np.ndarray:
        """Get fixed (uncontrollable) load component."""
        if self._base_profile is None:
            raise ValueError("Load profile not set")
        if k is not None:
            return self._base_profile[k]
        return self._base_profile

    def get_shiftable_max(self, k: Optional[int] = None) -> np.ndarray:
        """Get maximum shiftable load at each step."""
        if self._total_profile is None:
            raise ValueError("Load profile not set")
        shiftable = self.shiftable_fraction * self._total_profile
        if k is not None:
            return shiftable[k]
        return shiftable

    def get_curtailable_max(self, k: Optional[int] = None) -> np.ndarray:
        """Get baseline curtailable load (maximum available curtailment) at each step."""
        if self._total_profile is None:
            raise ValueError("Load profile not set")
        curtailable = self.curtailable_fraction * self._total_profile
        if k is not None:
            return curtailable[k]
        return curtailable

    def get_shiftable_energy_requirement(self, horizon: int) -> float:
        """
        Get total shiftable energy that must be served within horizon.

        This is the E_shift,req in the paper:
        sum_{k=0}^{H-1} P_shift(k) * dt = E_shift,req
        """
        if self._total_profile is None:
            return 0.0
        shiftable = self.shiftable_fraction * self._total_profile[:horizon]
        return np.sum(shiftable) * DT

    def generate_synthetic_profile(
        self,
        horizon: int,
        base_min: float = 100.0,
        base_max: float = 300.0,
        seed: Optional[int] = None
    ) -> np.ndarray:
        """
        Generate synthetic load profile.

        Args:
            horizon: Number of time steps
            base_min: Minimum load [kW]
            base_max: Maximum load [kW]
            seed: Random seed

        Returns:
            Total load profile [kW]
        """
        if seed is not None:
            np.random.seed(seed)

        # Create daily pattern with morning and evening peaks
        hours = np.arange(horizon) % 24

        # Base pattern: lower at night, peaks at 8am and 7pm
        pattern = 0.5 + 0.3 * np.sin(2 * np.pi * (hours - 6) / 24)
        pattern += 0.2 * np.exp(-((hours - 8) ** 2) / 8)  # Morning peak
        pattern += 0.3 * np.exp(-((hours - 19) ** 2) / 8)  # Evening peak

        # Scale to range
        profile = base_min + (base_max - base_min) * pattern

        # Add noise
        noise = 0.05 * (base_max - base_min) * np.random.randn(horizon)
        profile = np.clip(profile + noise, base_min, base_max)

        self.set_profile(profile)
        return profile


class Microgrid:
    """
    Complete microgrid model with all components.

    Components:
    - ESS: Energy storage with charge/discharge
    - PV: Photovoltaic generation
    - Wind: Wind turbine generation
    - Load: Base + shiftable + curtailable
    - Grid: Import/export to main grid
    - Tie-lines: Exchange with neighbors
    """

    def __init__(self, config: MicrogridConfig):
        """
        Initialize microgrid from configuration.

        Args:
            config: Microgrid configuration
        """
        self.config = config
        self.id = config.id

        # Initialize components
        self.ess = ESS(
            capacity=config.ess_capacity,
            power_max=config.ess_power_max,
            soc_min=config.ess_soc_min,
            soc_max=config.ess_soc_max,
            eta_ch=config.ess_eta_ch,
            eta_dis=config.ess_eta_dis,
            initial_soc=config.ess_initial_soc
        )

        self.pv = RenewableGenerator(config.pv_capacity, "pv")
        self.wind = RenewableGenerator(config.wind_capacity, "wind")
        self.load = Load(
            shiftable_fraction=config.dr_shiftable_fraction,
            curtailable_fraction=config.dr_curtailable_fraction,
            shift_window=config.dr_shift_window
        )

        # Grid connection limits
        self.grid_import_max = config.grid_import_max
        self.grid_export_max = config.grid_export_max

        # Neighbor info (set by network)
        self.neighbor_ids = config.neighbor_ids
        self.tieline_limits = config.tieline_limits

        # DR state tracking
        self.shiftable_backlog = 0.0
        self.shiftable_deadline = 0

    def set_forecasts(
        self,
        pv_forecast: np.ndarray,
        wind_forecast: np.ndarray,
        load_forecast: np.ndarray
    ) -> None:
        """Set all forecasts for the horizon."""
        self.pv.set_forecast(pv_forecast)
        self.wind.set_forecast(wind_forecast)
        self.load.set_profile(load_forecast)

    def generate_synthetic_forecasts(
        self,
        horizon: int,
        seed: Optional[int] = None
    ) -> Dict[str, np.ndarray]:
        """
        Generate synthetic forecasts for all components.

        Args:
            horizon: Number of time steps
            seed: Base random seed

        Returns:
            Dict with 'pv', 'wind', 'load' forecasts
        """
        forecasts = {}
        base_seed = seed if seed is not None else self.id * 1000

        forecasts['pv'] = self.pv.generate_synthetic_forecast(
            horizon, seed=base_seed
        )
        forecasts['wind'] = self.wind.generate_synthetic_forecast(
            horizon, seed=base_seed + 1
        )
        forecasts['load'] = self.load.generate_synthetic_profile(
            horizon, seed=base_seed + 2
        )

        return forecasts

    def get_renewable_forecast(self, k: Optional[int] = None) -> np.ndarray:
        """Get total renewable generation forecast (PV + Wind)."""
        pv = self.pv.get_forecast(k)
        wind = self.wind.get_forecast(k)
        return pv + wind

    def get_state(self) -> MicrogridState:
        """Get current microgrid state."""
        return MicrogridState(
            ess=self.ess.get_state(),
            shiftable_backlog=self.shiftable_backlog,
            shiftable_deadline=self.shiftable_deadline
        )

    def apply_actions(
        self,
        p_ch: float,
        p_dis: float,
        p_shift_served: float,
        dt: float = DT
    ) -> None:
        """
        Apply control actions and update state.

        Args:
            p_ch: ESS charging power [kW]
            p_dis: ESS discharging power [kW]
            p_shift_served: Shiftable load served [kW]
            dt: Time step [hours]
        """
        # Update ESS
        self.ess.update(p_ch, p_dis, dt)

        # Update shiftable backlog
        self.shiftable_backlog = max(
            0, self.shiftable_backlog - p_shift_served * dt
        )
        self.shiftable_deadline = max(0, self.shiftable_deadline - 1)

    def reset(self, initial_soc: Optional[float] = None) -> None:
        """Reset microgrid to initial state."""
        self.ess.reset(initial_soc)
        self.shiftable_backlog = 0.0
        self.shiftable_deadline = 0

    def __repr__(self) -> str:
        return f"Microgrid(id={self.id}, soc={self.ess.soc:.2f})"
