# Supplementary material for: Resilient distributed model predictive control for cooperative microgrids under communication loss with demand response integration
Source: PLoS One. 2026 Apr 8;21(4):e0345857. doi: 10.1371/journal.pone.0345857 (PMC13061206; doi:10.1371/journal.pone.0345857)
Supplement: S2 Code — ZIP archive (S2_Code.zip) containing the simulation code and experiment scripts used to generate the raw result files and processed summaries reported in the manuscript. (S2_Code.ZIP) [file pone.0345857.s003.zip › journal.pone.0345857.s003/simulation/requirements.txt]

# RDMPC Simulation Framework Dependencies
# Install: pip install -r requirements.txt

# Core numerical computing
numpy>=1.21
scipy>=1.7

# Optimization
cvxpy>=1.2
# Optional MIQP solvers (uncomment if needed):
# pyomo>=6.4
# gurobipy  # Requires license

# Network topology
networkx>=2.6

# Data handling
pandas>=1.3

# Visualization
matplotlib>=3.4

# Testing
pytest>=7.0

# Type hints (Python 3.9+)
typing_extensions>=4.0
