# Supplementary material for: Resilient distributed model predictive control for cooperative microgrids under communication loss with demand response integration
Source: PLoS One. 2026 Apr 8;21(4):e0345857. doi: 10.1371/journal.pone.0345857 (PMC13061206; doi:10.1371/journal.pone.0345857)
Supplement: S2 Code — ZIP archive (S2_Code.zip) containing the simulation code and experiment scripts used to generate the raw result files and processed summaries reported in the manuscript. (S2_Code.ZIP) [file pone.0345857.s003.zip › journal.pone.0345857.s003/simulation/control/resilience.py]

"""
Resilience mechanism for RDMPC.

Implements:
- Staleness tracking: τ_ij increments on packet loss
- Mismatch bound: w̄_ij = w̄_base + α_stale × τ
- Two-sided reserves: R_up, R_down based on disconnected neighbors
- Dual freeze under packet loss
"""

from dataclasses import dataclass, field
from typing import Dict, List, Optional, Set, Tuple
import numpy as np

from ..config.parameters import (
    H, W_BAR_BASE, W_BAR_MAX, W_BAR_MIN, ALPHA_STALE, TAU_MAX, RESERVE_FRACTION,
    KAPPA_RESIDUAL, ETA_SMOOTH
)


@dataclass
class StalenessState:
    """Staleness tracking for one edge."""
    tau: int = 0                    # Staleness counter
    last_received: Optional[np.ndarray] = None  # Last received trajectory
    last_residual_k0: float = 0.0   # Last known reciprocity residual at k=0
    prev_w_bar: float = 0.0         # Previous mismatch bound for fallback


@dataclass
class ResilienceState:
    """Overall resilience mechanism state."""

    # Staleness per directed edge
    staleness: Dict[Tuple[int, int], StalenessState] = field(default_factory=dict)

    # Mismatch bounds per edge
    w_bar: Dict[Tuple[int, int], float] = field(default_factory=dict)

    # Reserve requirements per MG
    reserve_up: Dict[int, np.ndarray] = field(default_factory=dict)
    reserve_down: Dict[int, np.ndarray] = field(default_factory=dict)

    # Currently disconnected neighbors per MG
    disconnected: Dict[int, Set[int]] = field(default_factory=dict)


class ResilienceHandler:
    """
    Resilience mechanism manager.

    Tracks staleness, computes mismatch bounds, and determines reserve requirements.
    """

    def __init__(
        self,
        mg_ids: List[int],
        neighbors: Dict[int, List[int]],
        horizon: int = H,
        w_bar_base: float = W_BAR_BASE,
        w_bar_max: float = W_BAR_MAX,
        w_bar_min: float = W_BAR_MIN,
        alpha_stale: float = ALPHA_STALE,
        tau_max: int = TAU_MAX,
        kappa_residual: float = KAPPA_RESIDUAL,
        eta_smooth: float = ETA_SMOOTH,
        use_residual_based_bound: bool = True
    ):
        """
        Initialize resilience handler.

        Args:
            mg_ids: List of microgrid IDs
            neighbors: Dict mapping mg_id -> list of neighbor IDs
            horizon: Prediction horizon
            w_bar_base: Base mismatch bound [kW]
            w_bar_max: Maximum mismatch bound cap [kW]
            w_bar_min: Minimum threshold to activate reserves [kW]
            alpha_stale: Staleness growth factor [kW per step]
            tau_max: Maximum staleness before link considered down
            kappa_residual: Scaling factor for residual-based bound
            eta_smooth: Smoothing decay factor
            use_residual_based_bound: If True, use residual-based w̄; else τ-based
        """
        self.mg_ids = mg_ids
        self.neighbors = neighbors
        self.horizon = horizon
        self.w_bar_base = w_bar_base
        self.w_bar_max = w_bar_max  # cap mismatch bound
        self.w_bar_min = w_bar_min  # threshold to avoid chatter
        self.alpha_stale = alpha_stale
        self.tau_max = tau_max
        self.kappa_residual = kappa_residual  # /#14
        self.eta_smooth = eta_smooth  # smoothing
        self.use_residual_based_bound = use_residual_based_bound  # # Initialize state
        self.state = self._initialize_state()

    def _initialize_state(self) -> ResilienceState:
        """Initialize resilience state."""
        state = ResilienceState()

        # Initialize staleness for all directed edges
        for i in self.mg_ids:
            for j in self.neighbors.get(i, []):
                state.staleness[(i, j)] = StalenessState()
                state.w_bar[(i, j)] = self.w_bar_base

        # Initialize reserves
        for mg_id in self.mg_ids:
            state.reserve_up[mg_id] = np.zeros(self.horizon)
            state.reserve_down[mg_id] = np.zeros(self.horizon)
            state.disconnected[mg_id] = set()

        return state

    def reset(self) -> None:
        """Reset resilience state."""
        self.state = self._initialize_state()

    def remove_edge(self, i: int, j: int) -> None:
        """
        Remove edge from resilience tracking (topology change).

        Args:
            i, j: Microgrid IDs of the edge to remove
        """
        # Update neighbors dict
        if i in self.neighbors and j in self.neighbors[i]:
            self.neighbors[i].remove(j)
        if j in self.neighbors and i in self.neighbors[j]:
            self.neighbors[j].remove(i)

        # Remove staleness and mismatch bound tracking
        for edge in [(i, j), (j, i)]:
            if edge in self.state.staleness:
                del self.state.staleness[edge]
            if edge in self.state.w_bar:
                del self.state.w_bar[edge]

    def update_staleness(
        self,
        comm_state: Optional[Dict[Tuple[int, int], bool]] = None,
        received_trajectories: Optional[Dict[Tuple[int, int], np.ndarray]] = None
    ) -> None:
        """
        Update staleness based on communication success.

        On successful receive: reset τ_ij = 0, store trajectory
        On packet loss: increment τ_ij

        Validation safeguards:
        - Fail fast on unknown edges
        - Iterate over known edges, not only the provided comm_state keys
        - Require boolean communication states

        Args:
            comm_state: Dict mapping (i, j) -> True if packet received
                       If None, treated as empty (all packets lost)
            received_trajectories: Dict mapping (i, j) -> P_ji trajectory received
        """
        if comm_state is None:
            comm_state = {}

        received_trajectories = received_trajectories or {}

        # 1) Validate schema (fail fast)
        unknown = set(comm_state.keys()) - set(self.state.staleness.keys())
        if unknown:
            sample = list(unknown)[:5]
            known_sample = list(self.state.staleness.keys())[:5]
            raise ValueError(
                f"comm_state contains unknown edges (sample): {sample}\n"
                f"Known edges (sample): {known_sample}"
            )

        # 2) Update all known edges; missing entries are treated as lost packets.
        for edge, stale in self.state.staleness.items():
            success = comm_state.get(edge, False)  # Missing treated as loss

            # Strong type guard (prevents nested dict/list silently truthy)
            if not isinstance(success, bool):
                raise TypeError(
                    f"comm_state[{edge}] must be bool, got {type(success).__name__}: {success}"
                )

            if success:
                # Reset staleness
                stale.tau = 0
                # Store received trajectory if available
                if edge in received_trajectories:
                    stale.last_received = received_trajectories[edge].copy()
            else:
                # Increment staleness (capped at tau_max)
                stale.tau = min(stale.tau + 1, self.tau_max)

    def update_residuals(
        self,
        local_trajectories: Dict[Tuple[int, int], np.ndarray],
        neighbor_trajectories: Dict[Tuple[int, int], np.ndarray]
    ) -> Dict[Tuple[int, int], float]:
        """
        Update reciprocity residuals r_ij = P_ij + P_ji.

        The residual measures disagreement at k=0. If message received, we can
        compute the actual residual. If lost, we use the previous value + growth.

        Key identity: Δ_ij = P_ij - φ_ij = r_ij / 2 (execution mismatch)

        Args:
            local_trajectories: Dict mapping (i,j) -> P_ij[k] (MG i's planned flow to j)
            neighbor_trajectories: Dict mapping (i,j) -> P_ji[k] (received from neighbor j)

        Returns:
            Dict mapping (i,j) -> |r_ij(k=0)| / 2 (execution mismatch magnitude)
        """
        residuals_k0 = {}

        for edge, stale in self.state.staleness.items():
            i, j = edge

            # Get local trajectory P_ij
            p_ij = local_trajectories.get(edge)
            # Get received neighbor trajectory P_ji
            p_ji = neighbor_trajectories.get(edge)

            if p_ij is not None and p_ji is not None and stale.tau == 0:
                # Message received - compute actual residual at k=0
                r_ij_k0 = p_ij[0] + p_ji[0]  # Reciprocity residual
                stale.last_residual_k0 = abs(r_ij_k0)
                residuals_k0[edge] = abs(r_ij_k0) / 2.0
            else:
                # Message lost - use previous residual (or 0 if never received)
                residuals_k0[edge] = stale.last_residual_k0 / 2.0

        return residuals_k0

    def compute_mismatch_bounds(
        self,
        local_trajectories: Optional[Dict[Tuple[int, int], np.ndarray]] = None,
        neighbor_trajectories: Optional[Dict[Tuple[int, int], np.ndarray]] = None
    ) -> Dict[Tuple[int, int], float]:
        """
        Compute mismatch bounds using staleness or residual-based method.

        Residual-based bound with stabilizers:
        - If message received:
          - raw_w = κ * |r_ij(k=0)| / 2
          - w̄_ij = max(raw_w, η * w̄_prev)  # Smoothing prevents snap to zero
          - Apply only if w̄_ij > w_min      # Threshold avoids chatter
        - If message lost: w̄_ij = min(W_MAX, w̄_prev + α_stale)

        Tau-based fallback bound:
        - w̄_ij = min(w̄_max, w̄_base + α_stale × τ_ij)

        Args:
            local_trajectories: Dict mapping (i,j) -> P_ij[k] (for residual-based)
            neighbor_trajectories: Dict mapping (i,j) -> P_ji[k] (for residual-based)

        Returns:
            Dict mapping (i, j) -> mismatch bound [kW]
        """
        if self.use_residual_based_bound and local_trajectories and neighbor_trajectories:
            # Residual-based mismatch bound with stabilizers
            residuals = self.update_residuals(local_trajectories, neighbor_trajectories)

            for edge, stale in self.state.staleness.items():
                if stale.tau == 0:
                    # Message received - bound based on actual residual
                    raw_w = self.kappa_residual * residuals.get(edge, 0.0)

                    # Smoothing prevents an abrupt return to zero.
                    # w̄ = max(κ|r|/2, η·w̄_prev)
                    smoothed_w = max(raw_w, self.eta_smooth * stale.prev_w_bar)

                    # Only activate if above w_min to prevent chatter from tiny residuals.
                    if smoothed_w < self.w_bar_min:
                        new_w_bar = 0.0
                    else:
                        new_w_bar = smoothed_w
                else:
                    # Message lost - grow from previous bound
                    new_w_bar = stale.prev_w_bar + self.alpha_stale

                # Cap at maximum
                new_w_bar = min(self.w_bar_max, new_w_bar)
                self.state.w_bar[edge] = new_w_bar
                stale.prev_w_bar = new_w_bar
        else:
            # Tau-based fallback bound
            for edge, stale in self.state.staleness.items():
                self.state.w_bar[edge] = min(
                    self.w_bar_max,
                    self.w_bar_base + self.alpha_stale * stale.tau
                )
                stale.prev_w_bar = self.state.w_bar[edge]

        return self.state.w_bar.copy()

    def identify_disconnected(self) -> Dict[int, Set[int]]:
        """
        Identify disconnected neighbors based on staleness.

        A neighbor j is considered disconnected from i if τ_ij >= τ_max.

        Returns:
            Dict mapping mg_id -> set of disconnected neighbor IDs
        """
        for mg_id in self.mg_ids:
            disconnected = set()
            for j in self.neighbors.get(mg_id, []):
                edge = (mg_id, j)
                stale = self.state.staleness.get(edge)
                if stale and stale.tau >= self.tau_max:
                    disconnected.add(j)
            self.state.disconnected[mg_id] = disconnected

        return {k: v.copy() for k, v in self.state.disconnected.items()}

    def compute_reserves(
        self,
        staleness_aware: bool = True,
        use_max_aggregation: bool = True,  # Use max instead of sum by default.
        local_trajectories: Optional[Dict[Tuple[int, int], np.ndarray]] = None,
        neighbor_trajectories: Optional[Dict[Tuple[int, int], np.ndarray]] = None
    ) -> Tuple[Dict[int, np.ndarray], Dict[int, np.ndarray]]:
        """
        Compute reserve requirements based on mismatch bounds.

        Reserve aggregation notes:
        - Use max(w̄_ij) instead of sum by default to limit conservatism.
        - W_BAR_BASE=0 keeps the first lost packet from creating a large reserve jump.
        - Residual-based bounds can use passed trajectories when available.

        Args:
            staleness_aware: If True, trigger on τ>0; if False, only τ>=τ_max
            use_max_aggregation: If True, use max(w̄); if False, use sum
            local_trajectories: Dict mapping (i,j) -> P_ij[k] for residual-based bounds
            neighbor_trajectories: Dict mapping (i,j) -> P_ji[k] for residual-based bounds

        Returns:
            (reserve_up, reserve_down) dicts mapping mg_id -> reserve array [kW]
        """
        # First update mismatch bounds and disconnected sets
        # Pass trajectories for residual-based bound computation when available.
        self.compute_mismatch_bounds(local_trajectories, neighbor_trajectories)
        self.identify_disconnected()

        for mg_id in self.mg_ids:
            w_bar_list = []  # Collect bounds for aggregation

            if staleness_aware:
                # Trigger reserves only when a message is stale (tau > 0).
                # Residual-based w_bar is still computed when available.
                # Use the incoming edge (j, mg_id): uncertainty is assigned to the receiver.
                for j in self.neighbors.get(mg_id, []):
                    edge = (j, mg_id)
                    stale = self.state.staleness.get(edge)
                    w_bar_val = self.state.w_bar.get(edge, self.w_bar_base)

                    # Only include if message was lost (tau > 0)
                    # The w_bar value is still residual-based when available
                    if stale and stale.tau > 0:
                        w_bar_list.append(w_bar_val)
            else:
                # Only disconnected neighbors (τ >= τ_max), using the incoming edge.
                for j in self.state.disconnected[mg_id]:
                    edge = (j, mg_id)
                    w_bar_list.append(self.state.w_bar.get(edge, self.w_bar_base))

            # Use max instead of sum to avoid over-conservatism.
            if w_bar_list:
                if use_max_aggregation:
                    total_w_bar = max(w_bar_list)  # Less conservative
                else:
                    total_w_bar = sum(w_bar_list)  # Original (too conservative)
            else:
                total_w_bar = 0.0

            # Both upward and downward reserves need this margin
            self.state.reserve_up[mg_id] = np.ones(self.horizon) * total_w_bar
            self.state.reserve_down[mg_id] = np.ones(self.horizon) * total_w_bar

        return (
            {k: v.copy() for k, v in self.state.reserve_up.items()},
            {k: v.copy() for k, v in self.state.reserve_down.items()}
        )

    def get_stale_trajectory(
        self,
        edge: Tuple[int, int]
    ) -> Optional[np.ndarray]:
        """
        Get last received trajectory for stale edge.

        Used when packet is lost - use last known value.

        Args:
            edge: (i, j) directed edge

        Returns:
            Last received P_ji trajectory, or None if never received
        """
        stale = self.state.staleness.get(edge)
        if stale and stale.last_received is not None:
            return stale.last_received.copy()
        return None

    def should_freeze_dual(self, edge: Tuple[int, int]) -> bool:
        """
        Check if dual update should be frozen for edge.

        Dual is frozen when packet is lost to prevent explosion.

        Args:
            edge: (i, j) directed edge

        Returns:
            True if dual update should be skipped
        """
        stale = self.state.staleness.get(edge)
        return stale is not None and stale.tau > 0

    def get_status_summary(self) -> Dict:
        """
        Get summary of resilience status.

        Returns:
            Dict with staleness, mismatch, reserve info
        """
        # Count edges with staleness > 0
        edges_with_staleness = sum(
            1 for s in self.state.staleness.values() if s.tau > 0
        )
        total_edges = len(self.state.staleness)

        # Sum of all mismatch bounds for stale edges
        total_mismatch_bound = sum(
            self.state.w_bar.get(edge, 0)
            for edge, stale in self.state.staleness.items()
            if stale.tau > 0
        )

        return {
            'staleness': {
                edge: stale.tau
                for edge, stale in self.state.staleness.items()
            },
            'mismatch_bounds': self.state.w_bar.copy(),
            'disconnected': {
                mg_id: list(disc)
                for mg_id, disc in self.state.disconnected.items()
            },
            'max_staleness': max(
                (s.tau for s in self.state.staleness.values()),
                default=0
            ),
            'edges_with_staleness': edges_with_staleness,
            'total_edges': total_edges,
            'total_mismatch_bound': total_mismatch_bound,
            'total_reserve_up': sum(
                r.sum() for r in self.state.reserve_up.values()
            ),
            'total_reserve_down': sum(
                r.sum() for r in self.state.reserve_down.values()
            ),
            # Per-MG reserve requirements (first step only for summary)
            'reserve_up_per_mg': {
                mg_id: r[0] if len(r) > 0 else 0.0
                for mg_id, r in self.state.reserve_up.items()
            },
            'reserve_down_per_mg': {
                mg_id: r[0] if len(r) > 0 else 0.0
                for mg_id, r in self.state.reserve_down.items()
            }
        }


class ReserveProvider:
    """
    Computes available reserve from MG resources.

    Reserve sources:
    - ESS: charge/discharge headroom
    - Grid: import/export headroom
    - DR: curtailable load (upward), excess shiftable capacity (downward)
    """

    @staticmethod
    def compute_upward_reserve(
        ess_discharge_headroom: np.ndarray,
        grid_import_headroom: np.ndarray,
        curtailable_capacity: np.ndarray
    ) -> np.ndarray:
        """
        Compute available upward reserve (deficit compensation).

        Upward reserve handles positive mismatch (neighbor sends less than expected).

        Args:
            ess_discharge_headroom: Available ESS discharge [kW]
            grid_import_headroom: Available grid import [kW]
            curtailable_capacity: Available DR curtailment [kW]

        Returns:
            Total upward reserve [kW]
        """
        return (
            ess_discharge_headroom +
            grid_import_headroom +
            curtailable_capacity
        )

    @staticmethod
    def compute_downward_reserve(
        ess_charge_headroom: np.ndarray,
        grid_export_headroom: np.ndarray,
        spill_capacity: np.ndarray
    ) -> np.ndarray:
        """
        Compute available downward reserve (surplus compensation).

        Downward reserve handles negative mismatch (neighbor sends more than expected).

        Args:
            ess_charge_headroom: Available ESS charging [kW]
            grid_export_headroom: Available grid export [kW]
            spill_capacity: Available spillage capacity [kW]

        Returns:
            Total downward reserve [kW]
        """
        return (
            ess_charge_headroom +
            grid_export_headroom +
            spill_capacity
        )

    @staticmethod
    def check_reserve_adequacy(
        required_up: np.ndarray,
        required_down: np.ndarray,
        available_up: np.ndarray,
        available_down: np.ndarray
    ) -> Tuple[bool, Dict]:
        """
        Check if available reserves meet requirements.

        Args:
            required_up: Required upward reserve [kW]
            required_down: Required downward reserve [kW]
            available_up: Available upward reserve [kW]
            available_down: Available downward reserve [kW]

        Returns:
            (is_adequate, deficit_info)
        """
        up_deficit = np.maximum(required_up - available_up, 0)
        down_deficit = np.maximum(required_down - available_down, 0)

        is_adequate = up_deficit.sum() < 1e-6 and down_deficit.sum() < 1e-6

        return is_adequate, {
            'up_deficit_total': up_deficit.sum(),
            'down_deficit_total': down_deficit.sum(),
            'up_deficit_max': up_deficit.max(),
            'down_deficit_max': down_deficit.max()
        }
