# Supplementary material for: Resilient distributed model predictive control for cooperative microgrids under communication loss with demand response integration
Source: PLoS One. 2026 Apr 8;21(4):e0345857. doi: 10.1371/journal.pone.0345857 (PMC13061206; doi:10.1371/journal.pone.0345857)
Supplement: S2 Code — ZIP archive (S2_Code.zip) containing the simulation code and experiment scripts used to generate the raw result files and processed summaries reported in the manuscript. (S2_Code.ZIP) [file pone.0345857.s003.zip › journal.pone.0345857.s003/simulation/control/local_mpc.py]

"""
Local MPC controller for a single microgrid.

Wraps the solver and provides interface for ADMM coordination.
"""

from typing import Dict, Optional, Tuple
import numpy as np

from ..models.microgrid import Microgrid
from ..models.pricing import PricingModel
from ..solvers.base_solver import BaseSolver, LocalMPCProblem, LocalMPCResult
from ..solvers.cvxpy_solver import CVXPYSolver
from ..config.parameters import (
    DT, H, LAMBDA_LS, LAMBDA_SP, ESS_WEAR_COST,
    DR_CURTAILMENT_PENALTY, DR_SHIFT_PENALTY, ADMM_PARAMS
)


class LocalMPCController:
    """
    Local MPC controller for a single microgrid.

    Manages:
    - Problem formulation from microgrid state and forecasts
    - Solver interface
    - ADMM variable management (consensus, dual)
    """

    def __init__(
        self,
        microgrid: Microgrid,
        solver: Optional[BaseSolver] = None,
        pricing: Optional[PricingModel] = None,
        horizon: int = H,
        dt: float = DT
    ):
        """
        Initialize local MPC controller.

        Args:
            microgrid: Microgrid instance
            solver: MPC solver (default: CVXPYSolver)
            pricing: Pricing model (default: OuammiPricing)
            horizon: Prediction horizon [steps]
            dt: Time step [hours]
        """
        self.mg = microgrid
        self.solver = solver or CVXPYSolver()
        self.pricing = pricing or PricingModel()
        self.horizon = horizon
        self.dt = dt

        # ADMM state
        self.consensus_vars: Dict[int, np.ndarray] = {}  # φ_ij
        self.dual_vars: Dict[int, np.ndarray] = {}       # μ_ij
        self.rho = ADMM_PARAMS.rho

        # Reserve requirements (from resilience)
        self.reserve_up = np.zeros(horizon)
        self.reserve_down = np.zeros(horizon)

        # Last solution (for warm-starting)
        self.last_result: Optional[LocalMPCResult] = None

        # Current simulation time
        self.current_hour = 0

    def initialize_admm_vars(self) -> None:
        """Initialize ADMM variables to zero.

        Clears any existing entries (important after topology changes) and
        reinitializes based on current neighbor list.
        """
        self.consensus_vars.clear()
        self.dual_vars.clear()
        for j in self.mg.neighbor_ids:
            self.consensus_vars[j] = np.zeros(self.horizon)
            self.dual_vars[j] = np.zeros(self.horizon)

    def set_consensus_vars(self, phi: Dict[int, np.ndarray]) -> None:
        """Set consensus variables from coordinator."""
        self.consensus_vars = phi.copy()

    def set_dual_vars(self, mu: Dict[int, np.ndarray]) -> None:
        """Set dual variables from coordinator."""
        self.dual_vars = mu.copy()

    def set_rho(self, rho: float) -> None:
        """Set ADMM penalty parameter."""
        self.rho = rho

    def set_reserves(self, up: np.ndarray, down: np.ndarray) -> None:
        """Set reserve requirements from resilience handler."""
        self.reserve_up = up.copy()
        self.reserve_down = down.copy()

    def set_current_hour(self, hour: int) -> None:
        """Set current hour for pricing lookups."""
        self.current_hour = hour

    def build_problem(self) -> LocalMPCProblem:
        """
        Build LocalMPCProblem from current state and forecasts.

        Returns:
            LocalMPCProblem ready for solver
        """
        mg = self.mg
        H = self.horizon

        # Get forecasts
        p_renewable = mg.get_renewable_forecast()[:H]
        p_load_base = mg.load.get_base_load()[:H]
        p_load_shift_max = mg.load.get_shiftable_max()[:H]
        p_load_curt_max = mg.load.get_curtailable_max()[:H]

        # Get prices
        prices = self.pricing.get_price_vectors(H, self.current_hour)

        # Shiftable energy requirement
        e_shift_required = mg.load.get_shiftable_energy_requirement(H)

        # Build problem
        problem = LocalMPCProblem(
            mg_id=mg.id,
            horizon=H,

            # State
            ess_energy=mg.ess.energy,

            # Forecasts
            p_renewable=p_renewable,
            p_load_base=p_load_base,
            p_load_shift_max=p_load_shift_max,
            p_load_curt_max=p_load_curt_max,
            e_shift_required=e_shift_required,

            # Prices
            price_grid_buy=prices['grid_buy'],
            price_grid_sell=prices['grid_sell'],
            price_mg_trading=prices['mg_trading'],

            # ESS parameters
            ess_capacity=mg.ess.capacity,
            ess_energy_min=mg.ess.energy_min,
            ess_energy_max=mg.ess.energy_max,
            ess_charge_max=mg.ess.charge_max,
            ess_discharge_max=mg.ess.discharge_max,
            ess_eta_ch=mg.ess.eta_ch,
            ess_eta_dis=mg.ess.eta_dis,

            # Grid parameters
            grid_import_max=mg.grid_import_max,
            grid_export_max=mg.grid_export_max,

            # Neighbor info
            neighbor_ids=mg.neighbor_ids.copy(),
            tieline_limits=mg.tieline_limits.copy(),

            # ADMM
            consensus_vars=self.consensus_vars.copy(),
            dual_vars=self.dual_vars.copy(),
            rho=self.rho,

            # Reserves
            reserve_up=self.reserve_up.copy(),
            reserve_down=self.reserve_down.copy(),

            # Penalties
            lambda_ls=LAMBDA_LS,
            lambda_sp=LAMBDA_SP,
            lambda_ess=ESS_WEAR_COST,
            lambda_curt=DR_CURTAILMENT_PENALTY,
            lambda_shift=DR_SHIFT_PENALTY,

            # Time step
            dt=self.dt
        )

        return problem

    def solve(self) -> LocalMPCResult:
        """
        Solve the local MPC problem.

        Returns:
            LocalMPCResult with optimal decisions
        """
        problem = self.build_problem()
        result = self.solver.solve(problem)
        self.last_result = result
        return result

    def get_tieline_decisions(self) -> Dict[int, np.ndarray]:
        """
        Get tie-line power decisions from last solve.

        Returns:
            Dict mapping neighbor_id -> P_ij array
        """
        if self.last_result is None:
            return {j: np.zeros(self.horizon) for j in self.mg.neighbor_ids}
        return self.last_result.p_tieline

    def get_first_step_actions(self) -> Dict[str, float]:
        """
        Get first-step control actions for execution.

        Returns:
            Dict with action values for k=0
        """
        if self.last_result is None:
            return {
                'p_ch': 0.0,
                'p_dis': 0.0,
                'p_grid_import': 0.0,
                'p_grid_export': 0.0,
                'p_spill': 0.0,
                'p_shift': 0.0,
                'p_curt': 0.0,
                's_ls': 0.0,
                's_sp': 0.0,
                'tieline': {}
            }

        r = self.last_result
        return {
            'p_ch': r.p_ch[0],
            'p_dis': r.p_dis[0],
            'p_grid_import': r.p_grid_import[0],
            'p_grid_export': r.p_grid_export[0],
            'p_spill': r.p_spill[0],
            'p_shift': r.p_shift[0],
            'p_curt': r.p_curt[0],
            's_ls': r.s_ls[0],
            's_sp': r.s_sp[0],
            'tieline': {j: r.p_tieline[j][0] for j in r.p_tieline}
        }

    def apply_first_step(self) -> None:
        """Apply first-step actions to update microgrid state."""
        actions = self.get_first_step_actions()
        self.mg.apply_actions(
            p_ch=actions['p_ch'],
            p_dis=actions['p_dis'],
            p_shift_served=actions['p_shift'],
            dt=self.dt
        )


def create_local_controllers(
    network,
    solver: Optional[BaseSolver] = None,
    pricing: Optional[PricingModel] = None,
    horizon: int = H
) -> Dict[int, LocalMPCController]:
    """
    Create local MPC controllers for all microgrids in network.

    Args:
        network: MicrogridNetwork instance
        solver: Shared solver (or None for default)
        pricing: Shared pricing model
        horizon: Prediction horizon

    Returns:
        Dict mapping mg_id -> LocalMPCController
    """
    controllers = {}
    for mg_id, mg in network.microgrids.items():
        controllers[mg_id] = LocalMPCController(
            microgrid=Microgrid(mg),  # Create Microgrid from config
            solver=solver or CVXPYSolver(),
            pricing=pricing or PricingModel(),
            horizon=horizon
        )
    return controllers
