# Supplementary material for: Resilient distributed model predictive control for cooperative microgrids under communication loss with demand response integration
Source: PLoS One. 2026 Apr 8;21(4):e0345857. doi: 10.1371/journal.pone.0345857 (PMC13061206; doi:10.1371/journal.pone.0345857)
Supplement: S2 Code — ZIP archive (S2_Code.zip) containing the simulation code and experiment scripts used to generate the raw result files and processed summaries reported in the manuscript. (S2_Code.ZIP) [file pone.0345857.s003.zip › journal.pone.0345857.s003/simulation/control/admm_coordinator.py]

"""
ADMM Coordinator for distributed MPC.

Implements the ADMM coordination loop used in the simulation package:
1. Local optimization (parallel across MGs)
2. Communication (with failure handling)
3. Consensus update: φ_ij = (P_ij - P_ji) / 2 (handshake-gated)
4. Dual update: μ_ij += ρ(P_ij - φ_ij) (handshake-gated)
5. Convergence check
"""

from dataclasses import dataclass, field, replace
from typing import Dict, List, Optional, Tuple
import numpy as np

from ..models.network import MicrogridNetwork
from ..config.parameters import ADMMParameters, ADMM_PARAMS, H


@dataclass
class ADMMState:
    """State of ADMM coordination."""

    # Consensus variables: φ_ij for each directed edge
    # Key: (i, j) -> array of length H
    phi: Dict[Tuple[int, int], np.ndarray] = field(default_factory=dict)

    # Dual variables: μ_ij for each directed edge
    mu: Dict[Tuple[int, int], np.ndarray] = field(default_factory=dict)

    # Local tie-line decisions from each MG
    # Key: mg_id -> {neighbor_id: P_ij array}
    p_local: Dict[int, Dict[int, np.ndarray]] = field(default_factory=dict)

    # Iteration counter
    iteration: int = 0

    # Residuals
    primal_residual: float = float('inf')
    dual_residual: float = float('inf')

    # Convergence flag
    converged: bool = False


@dataclass
class ADMMHistory:
    """History of ADMM iterations for analysis."""
    iterations: List[int] = field(default_factory=list)
    primal_residuals: List[float] = field(default_factory=list)
    dual_residuals: List[float] = field(default_factory=list)
    costs: List[float] = field(default_factory=list)
    rho_values: List[float] = field(default_factory=list)


class ADMMCoordinator:
    """
    ADMM-based coordinator for distributed MPC.

    Manages consensus and dual variable updates across all microgrids.
    Supports adaptive penalty parameter tuning.
    """

    def __init__(
        self,
        network: MicrogridNetwork,
        params: Optional[ADMMParameters] = None,
        horizon: int = H
    ):
        """
        Initialize ADMM coordinator.

        Args:
            network: Microgrid network
            params: ADMM parameters
            horizon: Prediction horizon
        """
        self.network = network
        # CRITICAL: Make a COPY of params to avoid mutating the shared singleton
        # The adapt_rho() method modifies self.params.rho, which would otherwise
        # corrupt ADMM_PARAMS for all subsequent runs in the same Python process.
        source_params = params or ADMM_PARAMS
        self.params = replace(source_params)  # Dataclass copy
        self._initial_rho = self.params.rho   # Store initial value for reset
        self.horizon = horizon

        # Current state
        self.state = self._initialize_state()

        # Previous phi for dual residual calculation
        self._phi_prev: Dict[Tuple[int, int], np.ndarray] = {}

        # History for analysis
        self.history = ADMMHistory()

    def _initialize_state(self) -> ADMMState:
        """Initialize ADMM state with zeros."""
        state = ADMMState()

        # Initialize phi and mu for all directed edges
        for i, j in self.network.get_all_edges_directed():
            state.phi[(i, j)] = np.zeros(self.horizon)
            state.mu[(i, j)] = np.zeros(self.horizon)

        # Initialize local decisions
        for mg_id in range(self.network.n):
            state.p_local[mg_id] = {}
            for j in self.network.get_neighbors(mg_id):
                state.p_local[mg_id][j] = np.zeros(self.horizon)

        return state

    def reset(self) -> None:
        """Reset ADMM state for new MPC step."""
        self.state = self._initialize_state()
        self._phi_prev = {}
        self.history = ADMMHistory()
        # Reset rho to initial value (adapt_rho may have changed it)
        self.params.rho = self._initial_rho

    def get_consensus_vars(self, mg_id: int) -> Dict[int, np.ndarray]:
        """
        Get consensus variables for a microgrid.

        Args:
            mg_id: Microgrid ID

        Returns:
            Dict mapping neighbor_id -> φ_ij array
        """
        result = {}
        for j in self.network.get_neighbors(mg_id):
            result[j] = self.state.phi[(mg_id, j)].copy()
        return result

    def get_dual_vars(self, mg_id: int) -> Dict[int, np.ndarray]:
        """
        Get dual variables for a microgrid.

        Args:
            mg_id: Microgrid ID

        Returns:
            Dict mapping neighbor_id -> μ_ij array
        """
        result = {}
        for j in self.network.get_neighbors(mg_id):
            result[j] = self.state.mu[(mg_id, j)].copy()
        return result

    def get_rho(self) -> float:
        """Get current penalty parameter."""
        return self.params.rho

    def update_local_decisions(
        self,
        mg_id: int,
        p_tieline: Dict[int, np.ndarray]
    ) -> None:
        """
        Update local tie-line decisions from a microgrid solve.

        Args:
            mg_id: Microgrid ID
            p_tieline: Tie-line decisions {neighbor_id: P_ij array}
        """
        self.state.p_local[mg_id] = p_tieline.copy()

    def update_consensus(
        self,
        comm_state: Optional[Dict[Tuple[int, int], bool]] = None
    ) -> None:
        """
        Perform consensus update.

        φ_ij = (P_ij - P_ji) / 2

        This ensures φ_ij = -φ_ji (reciprocal by construction).
        Under packet loss, update only if bidirectional handshake succeeds;
        otherwise hold the previous φ_ij.

        Args:
            comm_state: Communication success per edge (default: all success)
        """
        # Store previous phi for dual residual
        self._phi_prev = {k: v.copy() for k, v in self.state.phi.items()}

        # Update consensus for each undirected edge
        for i, j in self.network.get_edges():  # (i, j) with i < j
            if not self._handshake_success(i, j, comm_state):
                # Hold last consensus if handshake failed
                continue
            # Get local decisions (with fallback for missing)
            P_ij = self.state.p_local.get(i, {}).get(j, np.zeros(self.horizon))
            P_ji = self.state.p_local.get(j, {}).get(i, np.zeros(self.horizon))

            # Consensus: average of proposals
            phi_ij = (P_ij - P_ji) / 2

            # Update both directions (reciprocal)
            self.state.phi[(i, j)] = phi_ij
            self.state.phi[(j, i)] = -phi_ij

    def update_duals(
        self,
        comm_state: Optional[Dict[Tuple[int, int], bool]] = None
    ) -> None:
        """
        Perform dual variable update.

        μ_ij += ρ(P_ij - φ_ij)

        Under packet loss (handshake fails): freeze dual update.

        Args:
            comm_state: Communication success per edge (default: all success)
        """
        rho = self.params.rho

        for i, j in self.network.get_all_edges_directed():
            # Check communication state
            if not self._handshake_success(i, j, comm_state):
                # Packet loss: freeze dual (do not update)
                continue

            # Get local decision and consensus
            P_ij = self.state.p_local.get(i, {}).get(j, np.zeros(self.horizon))
            phi_ij = self.state.phi[(i, j)]

            # Dual update
            self.state.mu[(i, j)] += rho * (P_ij - phi_ij)

    def compute_residuals(self) -> Tuple[float, float]:
        """
        Compute primal and dual residuals.

        Primal: r = sqrt(Σ (P_ij + P_ji)²)
        Dual: s = ρ · sqrt(Σ (φ_ij - φ_ij_prev)²)

        Returns:
            (primal_residual, dual_residual) in kW
        """
        primal_sq = 0.0
        dual_sq = 0.0
        rho = self.params.rho

        for i, j in self.network.get_edges():  # Undirected edges
            P_ij = self.state.p_local.get(i, {}).get(j, np.zeros(self.horizon))
            P_ji = self.state.p_local.get(j, {}).get(i, np.zeros(self.horizon))

            # Primal: mismatch between proposals
            # Note: if P_ij = -P_ji (reciprocal), primal = 0
            primal_sq += np.sum((P_ij + P_ji) ** 2)

            # Dual: change in consensus
            if (i, j) in self._phi_prev:
                phi_change = self.state.phi[(i, j)] - self._phi_prev[(i, j)]
                dual_sq += np.sum(phi_change ** 2)

        primal_residual = np.sqrt(primal_sq)
        dual_residual = rho * np.sqrt(dual_sq)

        self.state.primal_residual = primal_residual
        self.state.dual_residual = dual_residual

        return primal_residual, dual_residual

    def check_convergence(self) -> bool:
        """
        Check if ADMM has converged.

        Convergence: r < ε_abs AND s < ε_abs

        Returns:
            True if converged
        """
        r, s = self.compute_residuals()
        eps = self.params.eps_abs

        self.state.converged = (r < eps and s < eps)
        return self.state.converged

    def adapt_rho(self) -> None:
        """
        Adapt penalty parameter based on residual balancing.

        if r > ratio * s: ρ *= 2 (primal too big)
        if s > ratio * r: ρ /= 2 (dual too big)
        """
        if not self.params.adaptive_rho:
            return

        r = self.state.primal_residual
        s = self.state.dual_residual
        ratio = self.params.adaptive_ratio

        if r > ratio * s and s > 1e-10:
            self.params.rho = min(self.params.rho * 2, self.params.rho_max)
        elif s > ratio * r and r > 1e-10:
            self.params.rho = max(self.params.rho / 2, self.params.rho_min)

    def run_iteration(
        self,
        local_results: Dict[int, Dict[int, np.ndarray]],
        comm_state: Optional[Dict[Tuple[int, int], bool]] = None
    ) -> ADMMState:
        """
        Run one ADMM iteration.

        Args:
            local_results: Tie-line decisions from all MGs
                {mg_id: {neighbor_id: P_ij}}
            comm_state: Communication success (None = all success)

        Returns:
            Updated ADMM state
        """
        # Update local decisions
        for mg_id, p_tieline in local_results.items():
            self.update_local_decisions(mg_id, p_tieline)

        # Consensus update
        self.update_consensus(comm_state)

        # Dual update
        self.update_duals(comm_state)

        # Compute residuals and check convergence
        self.check_convergence()

        # Adapt rho
        self.adapt_rho()

        # Increment iteration counter
        self.state.iteration += 1

        # Record history
        self.history.iterations.append(self.state.iteration)
        self.history.primal_residuals.append(self.state.primal_residual)
        self.history.dual_residuals.append(self.state.dual_residual)
        self.history.rho_values.append(self.params.rho)

        return self.state

    def _handshake_success(
        self,
        i: int,
        j: int,
        comm_state: Optional[Dict[Tuple[int, int], bool]]
    ) -> bool:
        """
        Bidirectional handshake success for undirected edge {i, j}.

        If comm_state is None, assume all messages succeed.
        Missing edges are treated as failures.
        """
        if comm_state is None:
            return True
        return bool(comm_state.get((i, j), False)) and bool(comm_state.get((j, i), False))

    def get_implemented_tielines(self) -> Dict[Tuple[int, int], np.ndarray]:
        """
        Get consensus tie-line values for implementation.

        The consensus φ_ij is what gets implemented (always reciprocal).

        Returns:
            Dict mapping (i, j) -> φ_ij array
        """
        return {k: v.copy() for k, v in self.state.phi.items()}

    def get_first_step_tielines(self) -> Dict[Tuple[int, int], float]:
        """
        Get first-step tie-line setpoints for execution.

        Returns:
            Dict mapping (i, j) -> φ_ij[0]
        """
        return {k: v[0] for k, v in self.state.phi.items()}

    def remove_edge(self, i: int, j: int) -> None:
        """
        Remove edge from ADMM state (topology change).

        Deletes phi, mu entries and cleans up p_local references.

        Args:
            i, j: Microgrid IDs of the edge to remove
        """
        for edge in [(i, j), (j, i)]:
            if edge in self.state.phi:
                del self.state.phi[edge]
            if edge in self.state.mu:
                del self.state.mu[edge]
        # Clean up p_local references
        if i in self.state.p_local and j in self.state.p_local[i]:
            del self.state.p_local[i][j]
        if j in self.state.p_local and i in self.state.p_local[j]:
            del self.state.p_local[j][i]
