# Supplementary material for: Resilient distributed model predictive control for cooperative microgrids under communication loss with demand response integration
Source: PLoS One. 2026 Apr 8;21(4):e0345857. doi: 10.1371/journal.pone.0345857 (PMC13061206; doi:10.1371/journal.pone.0345857)
Supplement: S2 Code — ZIP archive (S2_Code.zip) containing the simulation code and experiment scripts used to generate the raw result files and processed summaries reported in the manuscript. (S2_Code.ZIP) [file pone.0345857.s003.zip › journal.pone.0345857.s003/simulation/control/__init__.py]

"""
Control package: MPC and ADMM coordination.
"""

from .local_mpc import LocalMPCController, create_local_controllers
from .admm_coordinator import ADMMCoordinator, ADMMState, ADMMHistory
from .resilience import ResilienceHandler, ResilienceState, ReserveProvider
from .execution_policy import ExecutionPolicy, ExecutionResult, MismatchTracker

__all__ = [
    'LocalMPCController',
    'create_local_controllers',
    'ADMMCoordinator',
    'ADMMState',
    'ADMMHistory',
    'ResilienceHandler',
    'ResilienceState',
    'ReserveProvider',
    'ExecutionPolicy',
    'ExecutionResult',
    'MismatchTracker',
]
