# Supplementary material for: Resilient distributed model predictive control for cooperative microgrids under communication loss with demand response integration
Source: PLoS One. 2026 Apr 8;21(4):e0345857. doi: 10.1371/journal.pone.0345857 (PMC13061206; doi:10.1371/journal.pone.0345857)
Supplement: S2 Code — ZIP archive (S2_Code.zip) containing the simulation code and experiment scripts used to generate the raw result files and processed summaries reported in the manuscript. (S2_Code.ZIP) [file pone.0345857.s003.zip › journal.pone.0345857.s003/simulation/control/execution_policy.py]

"""
Execution Policy for RDMPC.

After ADMM converges (or terminates early), the consensus tie-line values
φ_ij are implemented. Each MG then solves a local feasibility repair
problem to ensure power balance given the fixed tie-line flows.

Key insight: φ_ij = -φ_ji by construction, so reciprocity is guaranteed.
"""

from dataclasses import dataclass
from typing import Dict, List, Optional, Tuple, Set
import numpy as np

from ..solvers.base_solver import BaseSolver, LocalMPCProblem, LocalMPCResult
from ..solvers.cvxpy_solver import CVXPYSolver
from ..config.parameters import (
    H,
    DT,
    LAMBDA_LS,
    LAMBDA_SP,
    LAMBDA_SPILL_RENEWABLE,
    DR_CURTAILMENT_PENALTY,
    DR_SHIFT_PENALTY,
    ESS_WEAR_COST,
)


@dataclass
class ExecutionResult:
    """Result of execution policy for one MG."""
    mg_id: int

    # Fixed tie-line flows (from consensus)
    p_tieline_fixed: Dict[int, float]  # First step only

    # Local repair solution
    p_ch: float
    p_dis: float
    p_grid_import: float
    p_grid_export: float
    p_spill: float
    p_shift: float
    p_curt: float
    s_ls: float      # Load shedding slack
    s_sp: float      # Spillage slack

    # Feasibility
    is_feasible: bool
    repair_cost: float


class ExecutionPolicy:
    """
    Execution policy manager.

    Implements consensus tie-line values and ensures local feasibility
    through repair optimization.
    """

    def __init__(
        self,
        solver: Optional[BaseSolver] = None,
        horizon: int = H,
        dt: float = DT
    ):
        """
        Initialize execution policy.

        Args:
            solver: Solver for repair problems (default: CVXPYSolver)
            horizon: Prediction horizon
            dt: Time step [hours]
        """
        self.solver = solver or CVXPYSolver(verbose=False)
        self.horizon = horizon
        self.dt = dt

    def extract_first_step(
        self,
        phi: Dict[Tuple[int, int], np.ndarray]
    ) -> Dict[Tuple[int, int], float]:
        """
        Extract first-step tie-line setpoints from consensus.

        Args:
            phi: Consensus variables {(i,j): trajectory}

        Returns:
            Dict mapping (i,j) -> φ_ij[0]
        """
        return {edge: traj[0] for edge, traj in phi.items()}

    def get_mg_tieline_setpoints(
        self,
        mg_id: int,
        neighbor_ids: List[int],
        phi_first: Dict[Tuple[int, int], float]
    ) -> Dict[int, float]:
        """
        Get tie-line setpoints for a specific MG.

        Args:
            mg_id: Microgrid ID
            neighbor_ids: List of neighbor IDs
            phi_first: First-step consensus values

        Returns:
            Dict mapping neighbor_id -> P_ij setpoint [kW]
        """
        setpoints = {}
        for j in neighbor_ids:
            edge = (mg_id, j)
            if edge in phi_first:
                setpoints[j] = phi_first[edge]
            else:
                setpoints[j] = 0.0
        return setpoints

    def solve_repair_problem(
        self,
        mg_id: int,
        tieline_fixed: Dict[int, float],
        ess_energy: float,
        p_renewable: float,
        p_load: float,
        p_shift_max: float,
        p_curt_max: float,
        e_shift_required: Optional[float],
        ess_capacity: float,
        ess_energy_min: float,
        ess_energy_max: float,
        ess_charge_max: float,
        ess_discharge_max: float,
        ess_eta_ch: float,
        ess_eta_dis: float,
        grid_import_max: float,
        grid_export_max: float,
        price_grid_buy: float,
        price_grid_sell: float
    ) -> ExecutionResult:
        """
        Solve local feasibility repair problem with fixed tie-lines.

        The repair problem minimizes cost while ensuring power balance
        with the fixed consensus tie-line values.

        Power balance (k=0):
        P_renewable + P_dis - P_ch + P_grid+ - P_grid- - Σ_j P_ij + s_LS - s_SP
            = P_base + P_shift + (P_curt_base - P_curt)

        Args:
            mg_id: Microgrid ID
            tieline_fixed: Fixed tie-line flows {neighbor_id: P_ij}
            ess_energy: Current ESS energy [kWh]
            p_renewable: Renewable generation [kW]
            p_load: Base (non-shiftable, non-curtailable) load [kW]
            ... (other MG parameters)
            e_shift_required: Total shiftable energy requirement [kWh]

        Returns:
            ExecutionResult with repair solution
        """
        import cvxpy as cp

        # Decision variables (single step)
        p_ch = cp.Variable(nonneg=True)
        p_dis = cp.Variable(nonneg=True)
        p_grid_import = cp.Variable(nonneg=True)
        p_grid_export = cp.Variable(nonneg=True)
        p_spill = cp.Variable(nonneg=True)
        p_shift = cp.Variable(nonneg=True)
        p_curt = cp.Variable(nonneg=True)
        s_ls = cp.Variable(nonneg=True)  # Load shedding slack
        s_sp = cp.Variable(nonneg=True)  # Spillage slack (if too much power)
        d_shift_plus = None
        d_shift_minus = None

        # Net tie-line flow (positive = export, negative = import)
        net_tieline = sum(tieline_fixed.values())

        # Constraints
        constraints = []

        # ESS limits
        constraints.append(p_ch <= ess_charge_max)
        constraints.append(p_dis <= ess_discharge_max)

        # ESS energy bounds after this step
        e_next = ess_energy + (ess_eta_ch * p_ch - p_dis / ess_eta_dis) * self.dt
        constraints.append(e_next >= ess_energy_min)
        constraints.append(e_next <= ess_energy_max)

        # Grid limits
        constraints.append(p_grid_import <= grid_import_max)
        constraints.append(p_grid_export <= grid_export_max)

        # DR limits
        constraints.append(p_shift <= p_shift_max)
        constraints.append(p_curt <= p_curt_max)

        # Shift deviation proxy (align with planner cost)
        p_shift_pref = 0.0
        if e_shift_required is not None and self.horizon > 0 and self.dt > 0:
            p_shift_pref = float(e_shift_required) / (self.horizon * self.dt)
            d_shift_plus = cp.Variable(nonneg=True)
            d_shift_minus = cp.Variable(nonneg=True)
            constraints.append(p_shift - p_shift_pref == d_shift_plus - d_shift_minus)

        # Spillage limit (can't spill more than renewable)
        constraints.append(p_spill <= p_renewable)

        # Power balance (CRITICAL)
        # Sources: renewable, discharge, grid import, load shedding slack
        # Sinks: charging, grid export, base+shiftable+curtailable load,
        #        tie-line export, spillage, spillage slack
        # p_curt_max is the baseline curtailable component (max available curtailment)
        effective_load = p_load + p_shift + p_curt_max - p_curt
        p_sources = p_renewable + p_dis + p_grid_import + s_ls
        p_sinks = p_ch + p_grid_export + effective_load + net_tieline + p_spill + s_sp

        constraints.append(p_sources == p_sinks)

        # Objective: minimize cost + slack penalties
        grid_cost = (
            price_grid_buy * p_grid_import * self.dt
            - price_grid_sell * p_grid_export * self.dt
        )
        ess_cost = ESS_WEAR_COST * (p_ch + p_dis) * self.dt
        dr_shift_cost = 0.0
        if d_shift_plus is not None and d_shift_minus is not None:
            dr_shift_cost = DR_SHIFT_PENALTY * (d_shift_plus + d_shift_minus) * self.dt
        dr_cost = dr_shift_cost + DR_CURTAILMENT_PENALTY * p_curt * self.dt
        spill_cost = LAMBDA_SPILL_RENEWABLE * p_spill * self.dt
        slack_cost = LAMBDA_LS * s_ls * self.dt + LAMBDA_SP * s_sp * self.dt
        cost = grid_cost + ess_cost + dr_cost + spill_cost + slack_cost

        # Solve
        problem = cp.Problem(cp.Minimize(cost), constraints)

        osqp_opts = {
            "eps_abs": 1e-6,
            "eps_rel": 1e-6,
            "max_iter": 20000,
            "polish": True,
            "adaptive_rho": True,
        }
        osqp_retry_opts = dict(osqp_opts)
        osqp_retry_opts["max_iter"] = 50000

        def _solve_with(solver, **opts):
            try:
                problem.solve(solver=solver, verbose=False, **opts)
                return problem.status
            except Exception:
                return None

        status = _solve_with(cp.OSQP, **osqp_opts)
        if status == cp.OPTIMAL_INACCURATE:
            status_retry = _solve_with(cp.OSQP, **osqp_retry_opts)
            if status_retry is not None:
                status = status_retry

        if status not in (cp.OPTIMAL, cp.OPTIMAL_INACCURATE):
            for solver in (cp.CLARABEL, cp.SCS):
                status_alt = _solve_with(solver)
                if status_alt is not None:
                    status = status_alt
                    if status in (cp.OPTIMAL, cp.OPTIMAL_INACCURATE):
                        break

        if status in (cp.OPTIMAL, cp.OPTIMAL_INACCURATE):
            return ExecutionResult(
                mg_id=mg_id,
                p_tieline_fixed=tieline_fixed,
                p_ch=float(p_ch.value),
                p_dis=float(p_dis.value),
                p_grid_import=float(p_grid_import.value),
                p_grid_export=float(p_grid_export.value),
                p_spill=float(p_spill.value),
                p_shift=float(p_shift.value),
                p_curt=float(p_curt.value),
                s_ls=float(s_ls.value),
                s_sp=float(s_sp.value),
                is_feasible=True,
                repair_cost=float(problem.value)
            )

        # Infeasible or solver error - return with slack indicating failure
        return ExecutionResult(
            mg_id=mg_id,
            p_tieline_fixed=tieline_fixed,
            p_ch=0.0,
            p_dis=0.0,
            p_grid_import=0.0,
            p_grid_export=0.0,
            p_spill=0.0,
            p_shift=0.0,
            p_curt=0.0,
            s_ls=float('inf'),
            s_sp=0.0,
            is_feasible=False,
            repair_cost=float('inf')
        )


class ContractExecutionPolicy:
    """
    Contract-based execution with stale fallback.

    Physical model: Each edge has a φ^exec_ij (last agreed contract).
    At each time step:
    - If both ends successfully exchange data → φ^exec_ij(t) = φ^final_ij(t)
    - If packet loss → φ^exec_ij(t) = φ^exec_ij(t-1) (stale contract)

    This makes staleness physically meaningful:
    - Packet loss prevents updating tie-line contract
    - Mismatch bound w̄ means: "how far execution could deviate because contract didn't update"
    - B2 plans as if update will happen (ignores risk)
    - B3 plans with reserves for possibility update won't happen

    This formulation preserves reciprocity while making stale contracts the
    source of the execution mismatch modeled by the resilience layer.
    """

    def __init__(self, network, horizon: int = H):
        """
        Initialize contract execution policy.

        Args:
            network: MicrogridNetwork with get_edges() method
            horizon: Prediction horizon
        """
        self.network = network
        self.horizon = horizon

        # Last agreed contract per edge (initialized to zeros)
        # φ^exec_ij: the tie-line flow that was last successfully agreed upon
        self.last_contract: Dict[Tuple[int, int], np.ndarray] = {}

        # Initialize contracts to zeros
        for (i, j) in network.get_edges():
            self.last_contract[(i, j)] = np.zeros(horizon)
            self.last_contract[(j, i)] = np.zeros(horizon)

        # Directed edge set for validation
        self._directed_edges: Set[Tuple[int, int]] = set(self.last_contract.keys())

        # Track whether contract was updated this step (for diagnostics)
        self._contract_updated: Dict[Tuple[int, int], bool] = {}

        # Track staleness in steps (not iterations)
        self._contract_age_steps: Dict[Tuple[int, int], int] = {
            edge: 0 for edge in self.last_contract
        }

    def _shift_contract(self, contract: np.ndarray, steps: int) -> np.ndarray:
        """Shift contract forward in time by `steps` (receding horizon)."""
        if steps <= 0:
            return contract
        if steps >= len(contract):
            return np.zeros_like(contract)
        shifted = contract.copy()
        shifted[:-steps] = contract[steps:]
        shifted[-steps:] = contract[-1]
        return shifted

    def advance_time(self, steps: int = 1) -> None:
        """Advance contract horizon by `steps` and increment staleness counters."""
        if steps <= 0:
            return
        for edge, contract in self.last_contract.items():
            self.last_contract[edge] = self._shift_contract(contract, steps)
            self._contract_age_steps[edge] = self._contract_age_steps.get(edge, 0) + steps

    def _validate_comm_state(
        self,
        comm_state: Dict[Tuple[int, int], bool]
    ) -> None:
        """Validate comm_state schema (fail fast on missing or unexpected edges)."""
        missing = self._directed_edges.difference(comm_state.keys())
        if missing:
            raise ValueError(
                f"comm_state missing {len(missing)} directed edges, e.g. {sorted(missing)[:4]}"
            )

        unexpected = set(comm_state.keys()).difference(self._directed_edges)
        if unexpected:
            raise ValueError(
                f"comm_state has {len(unexpected)} unexpected edges, e.g. {sorted(unexpected)[:4]}"
            )

        invalid = [edge for edge, val in comm_state.items() if not isinstance(val, (bool, np.bool_))]
        if invalid:
            raise ValueError(
                f"comm_state contains non-bool values for edges, e.g. {sorted(invalid)[:4]}"
            )

    def reset(self):
        """Reset contracts to zeros (start of new simulation)."""
        for edge in self.last_contract:
            self.last_contract[edge] = np.zeros(self.horizon)
        self._contract_updated.clear()
        for edge in self._contract_age_steps:
            self._contract_age_steps[edge] = 0

    def get_executed_phi(
        self,
        phi_final: Dict[Tuple[int, int], np.ndarray],
        comm_state: Optional[Dict[Tuple[int, int], bool]] = None
    ) -> Dict[Tuple[int, int], np.ndarray]:
        """
        Get executed tie-line values based on contract update success.

        Contract updates only if BOTH directions succeeded (bidirectional handshake).
        This ensures reciprocity is maintained even under packet loss.

        Args:
            phi_final: Final consensus values from ADMM {(i,j): trajectory}
            comm_state: Communication state {(i,j): True if successful}
                       If None, assumes all successful

        Returns:
            phi_exec: Executed tie-line values {(i,j): trajectory}
        """
        if comm_state is not None:
            self._validate_comm_state(comm_state)

        self._contract_updated.clear()
        phi_exec = {}

        # Process edges
        edges_processed = set()
        for edge, phi_val in phi_final.items():
            i, j = edge

            # Skip if we already processed this edge pair
            if (min(i, j), max(i, j)) in edges_processed:
                continue
            edges_processed.add((min(i, j), max(i, j)))

            # Contract updates only if BOTH directions succeeded
            if comm_state is None:
                # No comm state → assume all successful
                fwd_success = True
                rev_success = True
            else:
                fwd_success = comm_state.get((i, j), False)
                rev_success = comm_state.get((j, i), False)

            # Bidirectional handshake requirement
            if fwd_success and rev_success:
                # Update contract - both parties agreed
                self.last_contract[(i, j)] = phi_val.copy()
                self.last_contract[(j, i)] = -phi_val.copy()  # Antisymmetric
                phi_exec[(i, j)] = phi_val.copy()
                phi_exec[(j, i)] = -phi_val.copy()
                self._contract_updated[(i, j)] = True
                self._contract_updated[(j, i)] = True
                self._contract_age_steps[(i, j)] = 0
                self._contract_age_steps[(j, i)] = 0
            else:
                # Use stale contract - handshake failed
                phi_exec[(i, j)] = self.last_contract[(i, j)].copy()
                phi_exec[(j, i)] = self.last_contract[(j, i)].copy()
                self._contract_updated[(i, j)] = False
                self._contract_updated[(j, i)] = False

        return phi_exec

    def was_contract_updated(self, edge: Tuple[int, int]) -> bool:
        """Check if contract was updated for this edge in last call."""
        return self._contract_updated.get(edge, False)

    def get_contract_staleness(self) -> Dict[Tuple[int, int], int]:
        """
        Get staleness count for each contract (how many steps since update).

        Returns:
            Dict mapping edge -> steps since last update
        """
        return self._contract_age_steps.copy()

    def remove_edge(self, i: int, j: int) -> None:
        """
        Remove edge from contract tracking (topology change).

        Args:
            i, j: Microgrid IDs of the edge to remove
        """
        for edge in [(i, j), (j, i)]:
            if edge in self.last_contract:
                del self.last_contract[edge]
            if edge in self._contract_age_steps:
                del self._contract_age_steps[edge]
            if edge in self._contract_updated:
                del self._contract_updated[edge]
        self._directed_edges.discard((i, j))
        self._directed_edges.discard((j, i))

    def get_execution_summary(self) -> Dict:
        """Get summary of last execution."""
        total_edges = len(self._contract_updated)
        updated = sum(1 for v in self._contract_updated.values() if v)
        stale = total_edges - updated

        return {
            'total_edges': total_edges,
            'contracts_updated': updated,
            'contracts_stale': stale,
            'update_rate': updated / total_edges if total_edges > 0 else 1.0
        }


class MismatchTracker:
    """
    Tracks actual tie-line mismatch during execution.

    Mismatch occurs when actual power flow differs from planned due to:
    - Stale information used in planning
    - Truncated ADMM iterations
    - Communication delays
    """

    def __init__(self):
        """Initialize mismatch tracker."""
        self.history: List[Dict] = []

    def record_mismatch(
        self,
        t: int,
        planned: Dict[Tuple[int, int], float],
        actual: Dict[Tuple[int, int], float]
    ) -> Dict:
        """
        Record mismatch between planned and actual tie-line flows.

        Args:
            t: Time step
            planned: Planned tie-line flows {(i,j): P_ij_plan}
            actual: Actual tie-line flows {(i,j): P_ij_actual}

        Returns:
            Mismatch statistics
        """
        mismatches = {}
        total_sq = 0.0

        for edge in planned:
            if edge in actual:
                w = actual[edge] - planned[edge]
                mismatches[edge] = w
                total_sq += w ** 2

        stats = {
            't': t,
            'mismatches': mismatches,
            'max_mismatch': max(abs(w) for w in mismatches.values()) if mismatches else 0.0,
            'rms_mismatch': np.sqrt(total_sq / len(mismatches)) if mismatches else 0.0
        }

        self.history.append(stats)
        return stats

    def get_mismatch_summary(self) -> Dict:
        """
        Get summary statistics of mismatch history.

        Returns:
            Summary dict with max, mean, total mismatch energy
        """
        if not self.history:
            return {'max': 0.0, 'mean': 0.0, 'total_energy': 0.0}

        max_vals = [h['max_mismatch'] for h in self.history]
        rms_vals = [h['rms_mismatch'] for h in self.history]

        return {
            'max_ever': max(max_vals),
            'mean_max': np.mean(max_vals),
            'mean_rms': np.mean(rms_vals),
            'num_steps': len(self.history)
        }
