# Supplementary material for: Resilient distributed model predictive control for cooperative microgrids under communication loss with demand response integration
Source: PLoS One. 2026 Apr 8;21(4):e0345857. doi: 10.1371/journal.pone.0345857 (PMC13061206; doi:10.1371/journal.pone.0345857)
Supplement: S2 Code — ZIP archive (S2_Code.zip) containing the simulation code and experiment scripts used to generate the raw result files and processed summaries reported in the manuscript. (S2_Code.ZIP) [file pone.0345857.s003.zip › journal.pone.0345857.s003/simulation/tests/test_staleness.py]

"""
Unit tests for staleness tracking .

These tests verify:
1. Staleness increments on packet loss
2. Staleness resets on successful receive
3. Unknown edges raise ValueError
4. Missing keys are treated as losses
5. Non-bool values raise TypeError
"""

import pytest
import numpy as np
from simulation.control.resilience import ResilienceHandler


class TestStalenessTracking:
    """Tests for update_staleness() method."""

    def setup_method(self):
        """Create resilience handler for each test."""
        self.res = ResilienceHandler(
            mg_ids=[0, 1, 2],
            neighbors={0: [1], 1: [0, 2], 2: [1]},
            horizon=24
        )

    def test_staleness_keys_initialized(self):
        """Verify staleness is initialized for all directed edges."""
        assert (0, 1) in self.res.state.staleness
        assert (1, 0) in self.res.state.staleness
        assert (1, 2) in self.res.state.staleness
        assert (2, 1) in self.res.state.staleness
        # These should NOT exist (not neighbors)
        assert (0, 2) not in self.res.state.staleness
        assert (2, 0) not in self.res.state.staleness

    def test_staleness_increments_on_loss(self):
        """Staleness should increment when packet is lost."""
        # One loss on (0,1)
        self.res.update_staleness({(0, 1): False, (1, 0): True, (1, 2): True, (2, 1): True})

        assert self.res.state.staleness[(0, 1)].tau == 1
        assert self.res.state.staleness[(1, 0)].tau == 0
        assert self.res.state.staleness[(1, 2)].tau == 0
        assert self.res.state.staleness[(2, 1)].tau == 0

    def test_staleness_resets_on_success(self):
        """Staleness should reset to 0 when packet is received."""
        # First, create some staleness
        self.res.update_staleness({(0, 1): False, (1, 0): True, (1, 2): False, (2, 1): True})
        assert self.res.state.staleness[(0, 1)].tau == 1
        assert self.res.state.staleness[(1, 2)].tau == 1

        # Now receive successfully
        self.res.update_staleness({(0, 1): True, (1, 0): True, (1, 2): True, (2, 1): True})
        assert self.res.state.staleness[(0, 1)].tau == 0
        assert self.res.state.staleness[(1, 2)].tau == 0

    def test_staleness_accumulates(self):
        """Staleness should accumulate over multiple losses."""
        # Multiple consecutive losses
        for _ in range(5):
            self.res.update_staleness({(0, 1): False, (1, 0): True, (1, 2): True, (2, 1): True})

        assert self.res.state.staleness[(0, 1)].tau == 5

    def test_staleness_capped_at_tau_max(self):
        """Staleness should not exceed tau_max."""
        # Default tau_max = 10
        for _ in range(20):
            self.res.update_staleness({(0, 1): False, (1, 0): True, (1, 2): True, (2, 1): True})

        assert self.res.state.staleness[(0, 1)].tau == 10  # Capped

    def test_unknown_edge_raises_error(self):
        """Unknown edges in comm_state should raise ValueError."""
        with pytest.raises(ValueError, match="unknown edges"):
            self.res.update_staleness({(999, 999): False})

    def test_missing_key_treated_as_loss(self):
        """Missing edges in comm_state should be treated as loss."""
        # Only provide some edges, omit others
        self.res.update_staleness({(0, 1): True, (1, 0): True})  # Missing (1,2), (2,1)

        # Missing edges should have tau incremented
        assert self.res.state.staleness[(0, 1)].tau == 0  # Provided, success
        assert self.res.state.staleness[(1, 0)].tau == 0  # Provided, success
        assert self.res.state.staleness[(1, 2)].tau == 1  # Missing = loss
        assert self.res.state.staleness[(2, 1)].tau == 1  # Missing = loss

    def test_empty_comm_state_all_losses(self):
        """Empty comm_state should treat all edges as losses."""
        self.res.update_staleness({})

        # All edges should have tau = 1
        for edge, stale in self.res.state.staleness.items():
            assert stale.tau == 1, f"Edge {edge} should have tau=1"

    def test_none_comm_state_all_losses(self):
        """None comm_state should treat all edges as losses."""
        self.res.update_staleness(None)

        # All edges should have tau = 1
        for edge, stale in self.res.state.staleness.items():
            assert stale.tau == 1, f"Edge {edge} should have tau=1"

    def test_non_bool_value_raises_error(self):
        """Non-bool values in comm_state should raise TypeError."""
        with pytest.raises(TypeError, match="must be bool"):
            self.res.update_staleness({(0, 1): 1, (1, 0): True, (1, 2): True, (2, 1): True})

        with pytest.raises(TypeError, match="must be bool"):
            self.res.update_staleness({(0, 1): "True", (1, 0): True, (1, 2): True, (2, 1): True})


class TestReserveComputation:
    """Tests for reserve computation based on staleness."""

    def setup_method(self):
        """Create resilience handler for each test."""
        self.res = ResilienceHandler(
            mg_ids=[0, 1],
            neighbors={0: [1], 1: [0]},
            horizon=24,
            w_bar_base=0.0,   # alpha_stale=5.0,
            w_bar_max=50.0
        )

    def test_no_staleness_no_reserve(self):
        """Zero staleness should result in zero reserves."""
        self.res.update_staleness({(0, 1): True, (1, 0): True})
        reserve_up, reserve_down = self.res.compute_reserves(staleness_aware=True)

        assert reserve_up[0][0] == 0.0
        assert reserve_up[1][0] == 0.0

    def test_staleness_triggers_reserve(self):
        """Staleness > 0 should trigger reserve requirements."""
        # Create staleness on (0,1)
        self.res.update_staleness({(0, 1): False, (1, 0): True})
        reserve_up, reserve_down = self.res.compute_reserves(staleness_aware=True)

        # MG 0 has neighbor 1 with tau=0, MG's own edge (0,1) has tau=1
        # w_bar = 0 + 5*1 = 5 kW
        assert reserve_up[0][0] == 5.0  # MG 0 needs reserve for stale edge (0,1)
        assert reserve_up[1][0] == 0.0  # MG 1's edge (1,0) has tau=0

    def test_reserve_scales_with_staleness(self):
        """Reserve should scale with staleness: w_bar = alpha * tau."""
        # Create staleness tau=3
        for _ in range(3):
            self.res.update_staleness({(0, 1): False, (1, 0): True})

        reserve_up, _ = self.res.compute_reserves(staleness_aware=True)

        # w_bar = 0 + 5*3 = 15 kW
        assert reserve_up[0][0] == 15.0

    def test_reserve_capped_at_w_bar_max(self):
        """Reserve should be capped at w_bar_max."""
        # Create staleness tau=10 (capped at tau_max)
        for _ in range(15):
            self.res.update_staleness({(0, 1): False, (1, 0): True})

        reserve_up, _ = self.res.compute_reserves(staleness_aware=True)

        # tau capped at 10, w_bar = min(50, 0 + 5*10) = 50 kW
        assert reserve_up[0][0] == 50.0


class TestADMMParamsSingleton:
    """Test that ADMM_PARAMS singleton is not mutated ."""

    def test_admm_params_not_mutated_global(self):
        """ADMMCoordinator should not mutate global ADMM_PARAMS."""
        from simulation.config.parameters import ADMM_PARAMS
        from simulation.control.admm_coordinator import ADMMCoordinator
        from simulation.models.network import MicrogridNetwork
        from simulation.config.parameters import Topology

        rho0 = ADMM_PARAMS.rho

        # Create network and coordinator
        network = MicrogridNetwork(n_microgrids=3, topology=Topology.LINE)
        coord = ADMMCoordinator(network=network, horizon=24, params=None)

        # Set residuals to trigger rho adaptation
        coord.state.primal_residual = 100.0  # Large primal residual
        coord.state.dual_residual = 1.0      # Small dual residual

        # Simulate rho adaptation (should increase rho)
        coord.adapt_rho()

        # Global ADMM_PARAMS should NOT be changed
        assert ADMM_PARAMS.rho == rho0, "ADMM_PARAMS.rho was mutated!"


if __name__ == "__main__":
    pytest.main([__file__, "-v"])
