# Supplementary material for: Resilient distributed model predictive control for cooperative microgrids under communication loss with demand response integration
Source: PLoS One. 2026 Apr 8;21(4):e0345857. doi: 10.1371/journal.pone.0345857 (PMC13061206; doi:10.1371/journal.pone.0345857)
Supplement: S2 Code — ZIP archive (S2_Code.zip) containing the simulation code and experiment scripts used to generate the raw result files and processed summaries reported in the manuscript. (S2_Code.ZIP) [file pone.0345857.s003.zip › journal.pone.0345857.s003/simulation/tests/test_admm_singleton.py]

"""
Regression test for ADMM_PARAMS singleton mutation.

This test ensures that ADMMCoordinator instances do not mutate the shared
ADMM_PARAMS singleton, which previously caused inconsistent behavior when
multiple runs were executed in sequence.
"""

import pytest
import numpy as np

from simulation.config.parameters import ADMM_PARAMS, ADMMParameters, Topology
from simulation.models.network import MicrogridNetwork
from simulation.control.admm_coordinator import ADMMCoordinator


class TestADMMParamsSingleton:
    """Tests to prevent ADMM_PARAMS singleton mutation."""

    def test_admm_params_not_mutated_by_coordinator(self):
        """Verify ADMMCoordinator doesn't mutate global ADMM_PARAMS."""
        # Store original values
        original_rho = ADMM_PARAMS.rho
        original_rho_min = ADMM_PARAMS.rho_min
        original_rho_max = ADMM_PARAMS.rho_max

        # Create coordinator (uses ADMM_PARAMS by default)
        network = MicrogridNetwork(n_microgrids=3, topology=Topology.LINE)
        coord = ADMMCoordinator(network=network)

        # Simulate adapt_rho being called multiple times
        # This would previously have mutated ADMM_PARAMS.rho
        coord.params.rho = coord.params.rho * 4  # Force large change
        coord.params.rho = coord.params.rho_max  # Hit max

        # Verify global ADMM_PARAMS was NOT modified
        assert ADMM_PARAMS.rho == original_rho, \
            f"ADMM_PARAMS.rho was mutated! Expected {original_rho}, got {ADMM_PARAMS.rho}"
        assert ADMM_PARAMS.rho_min == original_rho_min
        assert ADMM_PARAMS.rho_max == original_rho_max

    def test_multiple_coordinators_independent(self):
        """Verify multiple coordinators have independent params."""
        network = MicrogridNetwork(n_microgrids=3, topology=Topology.LINE)

        # Create first coordinator
        coord1 = ADMMCoordinator(network=network)
        original_rho = coord1.params.rho

        # Modify first coordinator's rho
        coord1.params.rho = 999.0

        # Create second coordinator
        coord2 = ADMMCoordinator(network=network)

        # Second coordinator should have default rho, not coord1's modified value
        assert coord2.params.rho == original_rho, \
            f"coord2 inherited coord1's rho! Expected {original_rho}, got {coord2.params.rho}"

        # Verify they're different objects
        assert coord1.params is not coord2.params, \
            "Coordinators share the same params object!"

    def test_reset_restores_initial_rho(self):
        """Verify reset() restores rho to initial value."""
        network = MicrogridNetwork(n_microgrids=3, topology=Topology.LINE)
        coord = ADMMCoordinator(network=network)

        original_rho = coord.params.rho

        # Modify rho (simulating adapt_rho)
        coord.params.rho = 0.1
        assert coord.params.rho == 0.1

        # Reset should restore original
        coord.reset()
        assert coord.params.rho == original_rho, \
            f"reset() didn't restore rho! Expected {original_rho}, got {coord.params.rho}"

    def test_adapt_rho_doesnt_affect_global(self):
        """Verify actual adapt_rho() method doesn't affect global ADMM_PARAMS."""
        original_rho = ADMM_PARAMS.rho

        network = MicrogridNetwork(n_microgrids=3, topology=Topology.LINE)
        coord = ADMMCoordinator(network=network)

        # Set up residuals that would trigger rho adaptation
        coord.state.primal_residual = 100.0
        coord.state.dual_residual = 1.0  # r >> s, should increase rho

        # Call adapt_rho
        coord.adapt_rho()

        # Coordinator's rho should have changed
        assert coord.params.rho > original_rho, \
            "adapt_rho didn't change coordinator's rho"

        # But global ADMM_PARAMS should be unchanged
        assert ADMM_PARAMS.rho == original_rho, \
            f"adapt_rho mutated ADMM_PARAMS! Expected {original_rho}, got {ADMM_PARAMS.rho}"

    def test_custom_params_not_mutated(self):
        """Verify custom ADMMParameters are also copied, not referenced."""
        custom_params = ADMMParameters(rho=10.0, rho_max=100.0)
        original_rho = custom_params.rho

        network = MicrogridNetwork(n_microgrids=3, topology=Topology.LINE)
        coord = ADMMCoordinator(network=network, params=custom_params)

        # Modify coordinator's params
        coord.params.rho = 50.0

        # Original custom_params should be unchanged
        assert custom_params.rho == original_rho, \
            f"Custom params were mutated! Expected {original_rho}, got {custom_params.rho}"


class TestConsistentResults:
    """Tests to ensure consistent results across multiple runs."""

    def test_sequential_runs_produce_same_results(self):
        """Verify running the same config multiple times gives identical results."""
        from simulation.models.microgrid import Microgrid
        from simulation.baselines.rdmpc import RDMPC
        from simulation.communication.failure_models import CommonRandomMask

        results = []

        for run in range(3):
            # Fresh setup each time
            network = MicrogridNetwork(n_microgrids=3, topology=Topology.LINE)
            for mg_id, config in network.microgrids.items():
                config.grid_import_max = 85.0
                config.grid_export_max = 85.0

            microgrids = {}
            for mg_id, config in network.microgrids.items():
                mg = Microgrid(config)
                mg.generate_synthetic_forecasts(30, seed=42 + mg_id * 1000)
                microgrids[mg_id] = mg

            edges = network.get_edges()
            common_mask = CommonRandomMask(
                edges=edges, p_loss=0.3, seed=42, max_iters=25, max_steps=6
            )
            comm_mask = common_mask.get_all_comm_states_for_step(step=0)

            rdmpc = RDMPC(
                network=network,
                microgrids=microgrids,
                horizon=24,
                rho=5.0,
                max_iterations=20,
                eps_abs=1.0
            )
            result = rdmpc.solve(current_hour=0, comm_mask=comm_mask)
            results.append((result.ens_kwh, result.total_cost_econ))

        # All runs should produce identical results
        for i, r in enumerate(results[1:], start=2):
            assert abs(r[0] - results[0][0]) < 0.01, \
                f"Run {i} ENS differs from run 1: {r[0]} vs {results[0][0]}"
            assert abs(r[1] - results[0][1]) < 1.0, \
                f"Run {i} cost differs from run 1: {r[1]} vs {results[0][1]}"


if __name__ == "__main__":
    pytest.main([__file__, "-v"])
