# Supplementary material for: Resilient distributed model predictive control for cooperative microgrids under communication loss with demand response integration
Source: PLoS One. 2026 Apr 8;21(4):e0345857. doi: 10.1371/journal.pone.0345857 (PMC13061206; doi:10.1371/journal.pone.0345857)
Supplement: S2 Code — ZIP archive (S2_Code.zip) containing the simulation code and experiment scripts used to generate the raw result files and processed summaries reported in the manuscript. (S2_Code.ZIP) [file pone.0345857.s003.zip › journal.pone.0345857.s003/simulation/communication/failure_models.py]

"""
Communication failure models for packet loss simulation.

Implements:
- Bernoulli: i.i.d. random packet loss
- Gilbert-Elliott: bursty failures (two-state Markov)
- Link failure: specific edge down for duration
"""

from abc import ABC, abstractmethod
from dataclasses import dataclass, field
from typing import Dict, List, Optional, Set, Tuple
import numpy as np


class FailureModel(ABC):
    """Abstract base class for communication failure models."""

    @abstractmethod
    def reset(self, seed: Optional[int] = None) -> None:
        """Reset failure model state."""
        pass

    @abstractmethod
    def step(self, t: int) -> Dict[Tuple[int, int], bool]:
        """
        Generate communication state for time step.

        Args:
            t: Current time step

        Returns:
            Dict mapping (i, j) -> True if communication succeeds
        """
        pass

    @abstractmethod
    def get_failed_edges(self, t: int) -> Set[Tuple[int, int]]:
        """
        Get set of failed edges at time t.

        Args:
            t: Current time step

        Returns:
            Set of (i, j) tuples for failed edges
        """
        pass


class NoFailure(FailureModel):
    """No communication failures (baseline scenario S1)."""

    def __init__(self, edges: List[Tuple[int, int]]):
        """
        Initialize no-failure model.

        Args:
            edges: List of (i, j) edges in network
        """
        self.edges = edges
        # Directed edges (both directions)
        self.directed_edges = []
        for i, j in edges:
            self.directed_edges.extend([(i, j), (j, i)])

    def reset(self, seed: Optional[int] = None) -> None:
        """No state to reset."""
        pass

    def step(self, t: int) -> Dict[Tuple[int, int], bool]:
        """All communications succeed."""
        return {e: True for e in self.directed_edges}

    def get_failed_edges(self, t: int) -> Set[Tuple[int, int]]:
        """No failures."""
        return set()


class BernoulliFailure(FailureModel):
    """
    Bernoulli (i.i.d.) packet loss model.

    Each packet independently lost with probability p_loss.
    Scenario S2 in paper.
    """

    def __init__(
        self,
        edges: List[Tuple[int, int]],
        p_loss: float = 0.1
    ):
        """
        Initialize Bernoulli failure model.

        Args:
            edges: List of (i, j) edges in network
            p_loss: Probability of packet loss [0, 1]
        """
        self.edges = edges
        self.p_loss = p_loss
        self.rng = np.random.default_rng()

        # Directed edges
        self.directed_edges = []
        for i, j in edges:
            self.directed_edges.extend([(i, j), (j, i)])

        # Current state
        self._current_state: Dict[Tuple[int, int], bool] = {}

    def reset(self, seed: Optional[int] = None) -> None:
        """Reset RNG state."""
        self.rng = np.random.default_rng(seed)
        self._current_state = {}

    def step(self, t: int) -> Dict[Tuple[int, int], bool]:
        """Generate i.i.d. packet loss for each directed edge."""
        self._current_state = {}
        for edge in self.directed_edges:
            # True = success, False = loss
            self._current_state[edge] = self.rng.random() > self.p_loss
        return self._current_state.copy()

    def get_failed_edges(self, t: int) -> Set[Tuple[int, int]]:
        """Get edges that failed in current step."""
        return {e for e, success in self._current_state.items() if not success}


@dataclass
class GilbertElliottState:
    """State of Gilbert-Elliott model for one edge."""
    in_bad_state: bool = False  # False = Good, True = Bad


class GilbertElliottFailure(FailureModel):
    """
    Gilbert-Elliott (bursty) failure model.

    Two-state Markov chain:
    - Good state: low loss probability (p_g)
    - Bad state: high loss probability (p_b)

    Transitions:
    - Good -> Bad with probability p_gb
    - Bad -> Good with probability p_bg

    Scenario S3 in paper.
    """

    def __init__(
        self,
        edges: List[Tuple[int, int]],
        p_g: float = 0.01,    # Loss prob in Good state
        p_b: float = 0.5,     # Loss prob in Bad state
        p_gb: float = 0.1,    # Good -> Bad transition
        p_bg: float = 0.3     # Bad -> Good transition
    ):
        """
        Initialize Gilbert-Elliott model.

        Args:
            edges: List of (i, j) edges
            p_g: Packet loss probability in Good state
            p_b: Packet loss probability in Bad state
            p_gb: Transition probability Good -> Bad
            p_bg: Transition probability Bad -> Good
        """
        self.edges = edges
        self.p_g = p_g
        self.p_b = p_b
        self.p_gb = p_gb
        self.p_bg = p_bg
        self.rng = np.random.default_rng()

        # Directed edges
        self.directed_edges = []
        for i, j in edges:
            self.directed_edges.extend([(i, j), (j, i)])

        # State per edge
        self.states: Dict[Tuple[int, int], GilbertElliottState] = {}
        self._current_comm: Dict[Tuple[int, int], bool] = {}

    def reset(self, seed: Optional[int] = None) -> None:
        """Reset to Good state for all edges."""
        self.rng = np.random.default_rng(seed)
        self.states = {e: GilbertElliottState() for e in self.directed_edges}
        self._current_comm = {}

    def step(self, t: int) -> Dict[Tuple[int, int], bool]:
        """
        Evolve Markov chain and generate packet loss.

        Returns:
            Dict mapping edge -> communication success
        """
        self._current_comm = {}

        for edge in self.directed_edges:
            state = self.states.get(edge, GilbertElliottState())

            # State transition
            if state.in_bad_state:
                # Bad -> Good?
                if self.rng.random() < self.p_bg:
                    state.in_bad_state = False
            else:
                # Good -> Bad?
                if self.rng.random() < self.p_gb:
                    state.in_bad_state = True

            # Packet loss based on state
            p_loss = self.p_b if state.in_bad_state else self.p_g
            success = self.rng.random() > p_loss

            self.states[edge] = state
            self._current_comm[edge] = success

        return self._current_comm.copy()

    def get_failed_edges(self, t: int) -> Set[Tuple[int, int]]:
        """Get edges that failed in current step."""
        return {e for e, success in self._current_comm.items() if not success}


class LinkFailure(FailureModel):
    """
    Deterministic link failure model.

    Specified edges fail during specified time intervals.
    Scenarios S4, S5, S6 in paper.
    """

    def __init__(
        self,
        edges: List[Tuple[int, int]],
        failure_schedule: Optional[Dict[Tuple[int, int], List[Tuple[int, int]]]] = None
    ):
        """
        Initialize link failure model.

        Args:
            edges: List of (i, j) edges in network
            failure_schedule: Dict mapping edge -> list of (start, end) time intervals
                              where the edge is down
        """
        self.edges = edges
        self.failure_schedule = failure_schedule or {}

        # Directed edges
        self.directed_edges = []
        for i, j in edges:
            self.directed_edges.extend([(i, j), (j, i)])

        # Process schedule to include both directions
        self._expanded_schedule: Dict[Tuple[int, int], List[Tuple[int, int]]] = {}
        for edge, intervals in self.failure_schedule.items():
            i, j = edge
            self._expanded_schedule[(i, j)] = intervals
            self._expanded_schedule[(j, i)] = intervals

        self._current_comm: Dict[Tuple[int, int], bool] = {}

    def reset(self, seed: Optional[int] = None) -> None:
        """Reset (no random state)."""
        self._current_comm = {}

    def step(self, t: int) -> Dict[Tuple[int, int], bool]:
        """
        Determine communication state based on schedule.

        Args:
            t: Current time step

        Returns:
            Dict mapping edge -> success
        """
        self._current_comm = {}

        for edge in self.directed_edges:
            # Check if edge is in failure interval
            intervals = self._expanded_schedule.get(edge, [])
            is_failed = any(start <= t < end for start, end in intervals)
            self._current_comm[edge] = not is_failed

        return self._current_comm.copy()

    def get_failed_edges(self, t: int) -> Set[Tuple[int, int]]:
        """Get edges that are down at time t."""
        return {e for e, success in self._current_comm.items() if not success}

    @classmethod
    def single_link_failure(
        cls,
        edges: List[Tuple[int, int]],
        failed_edge: Tuple[int, int],
        start_time: int,
        duration: int
    ) -> 'LinkFailure':
        """
        Create model with single link failing for duration.

        Scenario S4: MG2-MG3 down for 2 hours.

        Args:
            edges: Network edges
            failed_edge: (i, j) edge to fail
            start_time: When failure starts
            duration: How long failure lasts

        Returns:
            LinkFailure instance
        """
        schedule = {
            failed_edge: [(start_time, start_time + duration)]
        }
        return cls(edges, schedule)

    @classmethod
    def node_isolation(
        cls,
        edges: List[Tuple[int, int]],
        node: int,
        start_time: int,
        duration: int
    ) -> 'LinkFailure':
        """
        Create model where node is isolated (all its links fail).

        Scenario S5: MG3 isolated for 1 hour.

        Args:
            edges: Network edges
            node: Node to isolate
            start_time: When isolation starts
            duration: How long isolation lasts

        Returns:
            LinkFailure instance
        """
        schedule = {}
        for i, j in edges:
            if i == node or j == node:
                schedule[(i, j)] = [(start_time, start_time + duration)]
        return cls(edges, schedule)


class CommonRandomMask:
    """
    Pre-computed packet loss mask for common random numbers .

    Ensures all baselines (B1, B2, B3) experience IDENTICAL packet loss patterns,
    eliminating "luck" from different packet-loss realizations.

    Usage:
        # Pre-compute mask ONCE
        mask = CommonRandomMask(edges, p_loss=0.3, seed=42, max_iters=100, max_steps=24)

        # Pass same mask to all baselines
        b1_result = b1.solve(comm_state=mask.get_comm_state(step=0, iteration=0))
        b2_result = b2.solve(comm_state=mask.get_comm_state(step=0, iteration=0))
    """

    def __init__(
        self,
        edges: List[Tuple[int, int]],
        p_loss: float = 0.1,
        seed: int = 42,
        max_iters: int = 100,
        max_steps: int = 24
    ):
        """
        Pre-compute packet loss mask.

        Args:
            edges: List of (i, j) edges in network
            p_loss: Probability of packet loss [0, 1]
            seed: Random seed for reproducibility
            max_iters: Maximum ADMM iterations per step
            max_steps: Maximum simulation steps
        """
        self.edges = edges
        self.p_loss = p_loss
        self.seed = seed
        self.max_iters = max_iters
        self.max_steps = max_steps

        # Directed edges
        self.directed_edges = []
        for i, j in edges:
            self.directed_edges.extend([(i, j), (j, i)])

        # Pre-compute mask: received[step][iteration][(i,j)] = True/False
        self._mask: Dict[int, Dict[int, Dict[Tuple[int, int], bool]]] = {}
        self._generate_mask()

    def _generate_mask(self) -> None:
        """Pre-compute all packet loss decisions."""
        rng = np.random.default_rng(self.seed)

        for step in range(self.max_steps):
            self._mask[step] = {}
            for iteration in range(self.max_iters):
                self._mask[step][iteration] = {}
                for edge in self.directed_edges:
                    # True = success, False = loss
                    self._mask[step][iteration][edge] = rng.random() > self.p_loss

    def get_comm_state(
        self,
        step: int = 0,
        iteration: int = 0
    ) -> Dict[Tuple[int, int], bool]:
        """
        Get communication state from pre-computed mask.

        Args:
            step: Simulation step (0-indexed)
            iteration: ADMM iteration (0-indexed)

        Returns:
            Dict mapping (i, j) -> True if communication succeeds
        """
        # Handle out-of-range with wrap-around
        step = step % self.max_steps
        iteration = iteration % self.max_iters
        return self._mask[step][iteration].copy()

    def get_all_comm_states_for_step(
        self,
        step: int = 0
    ) -> Dict[int, Dict[Tuple[int, int], bool]]:
        """
        Get all ADMM iteration states for a simulation step.

        Args:
            step: Simulation step (0-indexed)

        Returns:
            Dict mapping iteration -> comm_state
        """
        step = step % self.max_steps
        return {it: state.copy() for it, state in self._mask[step].items()}

    def get_loss_rate_actual(self, step: int = 0, n_iters: int = 100) -> float:
        """Calculate actual loss rate from mask (for verification)."""
        step = step % self.max_steps
        total = 0
        lost = 0
        for it in range(min(n_iters, self.max_iters)):
            for edge, success in self._mask[step][it].items():
                total += 1
                if not success:
                    lost += 1
        return lost / total if total > 0 else 0.0


class StepLevelOutageMask:
    """
    Step-level outage mask for sustained communication failures .

    Unlike iteration-level loss (where each ADMM iteration independently drops packets),
    step-level outages create sustained staleness patterns:
    - For each control step t, an edge is either UP or DOWN
    - If UP: ALL ADMM iterations succeed at that step
    - If DOWN: ALL ADMM iterations fail at that step

    This creates larger, more coherent disagreement and makes the resilience mechanism
    more meaningful (B3 can enter "degraded coordination mode").

    Uses Gilbert-Elliott model at the STEP level, not iteration level.
    """

    def __init__(
        self,
        edges: List[Tuple[int, int]],
        p_g: float = 0.02,    # Loss prob in Good state (step is DOWN)
        p_b: float = 0.6,     # Loss prob in Bad state
        p_gb: float = 0.2,    # Good -> Bad transition
        p_bg: float = 0.2,    # Bad -> Good transition
        seed: int = 42,
        max_iters: int = 100,
        max_steps: int = 50
    ):
        """
        Initialize step-level outage mask.

        Args:
            edges: List of (i, j) edges in network
            p_g: Probability of step DOWN in Good state
            p_b: Probability of step DOWN in Bad state
            p_gb: Transition probability Good -> Bad
            p_bg: Transition probability Bad -> Good
            seed: Random seed for reproducibility
            max_iters: Maximum ADMM iterations per step
            max_steps: Maximum simulation steps
        """
        self.edges = edges
        self.p_g = p_g
        self.p_b = p_b
        self.p_gb = p_gb
        self.p_bg = p_bg
        self.seed = seed
        self.max_iters = max_iters
        self.max_steps = max_steps

        # Directed edges
        self.directed_edges = []
        for i, j in edges:
            self.directed_edges.extend([(i, j), (j, i)])

        # Pre-compute step-level state: step_up[step][(i,j)] = True/False
        self._step_up: Dict[int, Dict[Tuple[int, int], bool]] = {}
        self._generate_step_mask()

    def _generate_step_mask(self) -> None:
        """Pre-compute step-level UP/DOWN decisions using Gilbert-Elliott."""
        rng = np.random.default_rng(self.seed)

        # Per-edge Markov state
        edge_in_bad_state: Dict[Tuple[int, int], bool] = {
            e: False for e in self.directed_edges
        }

        for step in range(self.max_steps):
            self._step_up[step] = {}

            for edge in self.directed_edges:
                # State transition
                if edge_in_bad_state[edge]:
                    # Bad -> Good?
                    if rng.random() < self.p_bg:
                        edge_in_bad_state[edge] = False
                else:
                    # Good -> Bad?
                    if rng.random() < self.p_gb:
                        edge_in_bad_state[edge] = True

                # Step DOWN probability based on state
                p_down = self.p_b if edge_in_bad_state[edge] else self.p_g

                # True = UP (all iterations succeed), False = DOWN (all fail)
                self._step_up[step][edge] = rng.random() > p_down

    def reset(self, seed: int) -> None:
        """Reset with new seed and regenerate mask."""
        self.seed = seed
        self._generate_step_mask()

    def get_comm_state_for_iteration(
        self,
        step: int,
        iteration: int
    ) -> Dict[Tuple[int, int], bool]:
        """
        Get communication state for a specific ADMM iteration.

        All iterations within a step have the SAME state (step-level, not iteration-level).

        Args:
            step: Simulation step (0-indexed)
            iteration: ADMM iteration (ignored - all iterations same)

        Returns:
            Dict mapping (i, j) -> True if communication succeeds
        """
        step = step % self.max_steps
        return self._step_up[step].copy()

    def get_all_comm_states_for_step(
        self,
        step: int = 0
    ) -> Dict[int, Dict[Tuple[int, int], bool]]:
        """
        Get all ADMM iteration states for a simulation step.

        All iterations return the SAME state (step-level outage).

        Args:
            step: Simulation step (0-indexed)

        Returns:
            Dict mapping iteration -> comm_state (all same)
        """
        step = step % self.max_steps
        step_state = self._step_up[step].copy()
        return {it: step_state.copy() for it in range(self.max_iters)}

    def get_step_failure_rate(self, n_steps: int = None) -> float:
        """Calculate fraction of (step, edge) pairs that are DOWN."""
        n_steps = n_steps or self.max_steps
        total = 0
        down = 0
        for step in range(min(n_steps, self.max_steps)):
            for edge, is_up in self._step_up[step].items():
                total += 1
                if not is_up:
                    down += 1
        return down / total if total > 0 else 0.0

    def get_edge_down_steps(self, edge: Tuple[int, int]) -> List[int]:
        """Get list of steps where an edge is DOWN."""
        return [
            step for step in range(self.max_steps)
            if not self._step_up[step].get(edge, True)
        ]

    def remove_edge(self, i: int, j: int) -> None:
        """
        Remove edge from mask generation (topology change).

        After removal, this edge will not appear in generated comm states.

        Args:
            i, j: Microgrid IDs of the edge to remove
        """
        # Remove from directed edges list
        for edge in [(i, j), (j, i)]:
            if edge in self.directed_edges:
                self.directed_edges.remove(edge)
        # Update undirected edge list
        if (i, j) in self.edges:
            self.edges.remove((i, j))
        elif (j, i) in self.edges:
            self.edges.remove((j, i))
        # Remove from step mask
        for step in range(self.max_steps):
            if (i, j) in self._step_up[step]:
                del self._step_up[step][(i, j)]
            if (j, i) in self._step_up[step]:
                del self._step_up[step][(j, i)]

    def print_summary(self) -> None:
        """Print summary of step-level outage pattern."""
        print(f"Step-Level Outage Mask (seed={self.seed})")
        print(f"  Total steps: {self.max_steps}")
        print(f"  Step failure rate: {self.get_step_failure_rate():.1%}")
        print(f"  GE params: p_g={self.p_g}, p_b={self.p_b}, p_gb={self.p_gb}, p_bg={self.p_bg}")

        # Show per-edge statistics
        print(f"\n  Per-edge down steps:")
        for edge in sorted(set(self.directed_edges))[:4]:  # Show first 4 edges
            down_steps = self.get_edge_down_steps(edge)
            print(f"    {edge}: {len(down_steps)} down steps = {down_steps[:10]}{'...' if len(down_steps) > 10 else ''}")


def create_failure_scenario(
    scenario_id: str,
    edges: List[Tuple[int, int]],
    **kwargs
) -> FailureModel:
    """
    Factory function to create failure scenario by ID.

    Args:
        scenario_id: One of 'S1', 'S2', 'S3', 'S4', 'S5', 'S6'
        edges: Network edges
        **kwargs: Additional parameters

    Returns:
        FailureModel instance
    """
    if scenario_id == 'S1':
        # No failures
        return NoFailure(edges)

    elif scenario_id == 'S2':
        # Random packet loss
        p_loss = kwargs.get('p_loss', 0.1)
        return BernoulliFailure(edges, p_loss=p_loss)

    elif scenario_id == 'S3':
        # Burst failures
        return GilbertElliottFailure(
            edges,
            p_g=kwargs.get('p_g', 0.01),
            p_b=kwargs.get('p_b', 0.5),
            p_gb=kwargs.get('p_gb', 0.1),
            p_bg=kwargs.get('p_bg', 0.3)
        )

    elif scenario_id == 'S4':
        # Link failure (default: edge (1,2) down for 2 steps)
        failed_edge = kwargs.get('failed_edge', (1, 2))
        start = kwargs.get('start_time', 10)
        duration = kwargs.get('duration', 2)
        return LinkFailure.single_link_failure(edges, failed_edge, start, duration)

    elif scenario_id == 'S5':
        # Node isolation (default: node 2 isolated for 1 step)
        node = kwargs.get('isolated_node', 2)
        start = kwargs.get('start_time', 10)
        duration = kwargs.get('duration', 1)
        return LinkFailure.node_isolation(edges, node, start, duration)

    elif scenario_id == 'S6':
        # Topology change (link fails then recovers - same as S4 with recovery)
        failed_edge = kwargs.get('failed_edge', (1, 2))
        start = kwargs.get('start_time', 8)
        duration = kwargs.get('duration', 4)
        return LinkFailure.single_link_failure(edges, failed_edge, start, duration)

    else:
        raise ValueError(f"Unknown scenario: {scenario_id}")
