# Supplementary material for: Resilient distributed model predictive control for cooperative microgrids under communication loss with demand response integration
Source: PLoS One. 2026 Apr 8;21(4):e0345857. doi: 10.1371/journal.pone.0345857 (PMC13061206; doi:10.1371/journal.pone.0345857)
Supplement: S2 Code — ZIP archive (S2_Code.zip) containing the simulation code and experiment scripts used to generate the raw result files and processed summaries reported in the manuscript. (S2_Code.ZIP) [file pone.0345857.s003.zip › journal.pone.0345857.s003/simulation/experiments/expanded_comparison_grid.py]

"""
Expanded Comparison Grid - Implementation

Runs comprehensive comparison of B1-B4 baselines under various conditions:
- Topologies: LINE + RING
- Regimes: Standard (grid=100kW) + Stress (grid=85kW)
- Packet loss: p ∈ {0, 0.1, 0.2, 0.3}
- B1 only at p=0 (reference)
- 10 seeds first, expand to 30 later

Reports:
- Mean + median cost_econ (reported economic metric)
- P(ENS > 0)
- Median and 95th percentile ENS
- Paired comparisons with confidence intervals
"""

import sys
import numpy as np
from pathlib import Path
from dataclasses import dataclass, field
from typing import Dict, List, Tuple, Optional
import json
from datetime import datetime

sys.stdout.reconfigure(line_buffering=True)
sys.path.insert(0, str(Path(__file__).parent.parent.parent))

from simulation.config.parameters import Topology
from simulation.models.network import MicrogridNetwork
from simulation.models.microgrid import Microgrid
from simulation.baselines.non_resilient_dmpc import NonResilientDMPC, IndependentMPC
from simulation.baselines.naive_dmpc import NaiveDMPC
from simulation.baselines.rdmpc import RDMPC
from simulation.communication.failure_models import CommonRandomMask, GilbertElliottFailure


@dataclass
class RunResult:
    """Single run result."""
    seed: int
    baseline: str
    topology: str
    grid_limit: float
    p_loss: float
    comm_model: str
    cost_econ: float
    cost_reserve_short: float
    ens_kwh: float
    converged: bool
    iterations: int
    max_staleness: int = 0
    duals_frozen: int = 0


@dataclass
class PilotConfig:
    """Comparison-grid configuration."""
    n_microgrids: int = 5
    horizon: int = 24
    max_iterations: int = 30
    rho: float = 5.0
    eps_abs: float = 1.0
    seeds: List[int] = field(default_factory=lambda: list(range(42, 52)))  # 10 seeds
    topologies: List[str] = field(default_factory=lambda: ['LINE', 'RING'])
    grid_limits: Dict[str, float] = field(default_factory=lambda: {
        'standard': 100.0,
        'stress': 85.0
    })
    p_loss_values: List[float] = field(default_factory=lambda: [0.0, 0.1, 0.2, 0.3])


def run_single(
    seed: int,
    baseline: str,
    topology: str,
    grid_limit: float,
    p_loss: float,
    comm_model: str,
    config: PilotConfig
) -> RunResult:
    """Run single experiment."""

    # Create network
    topo = Topology.LINE if topology == 'LINE' else Topology.RING
    network = MicrogridNetwork(
        n_microgrids=config.n_microgrids,
        topology=topo,
        tieline_limit=100.0
    )

    # Set grid limits
    for mg_id, mg_config in network.microgrids.items():
        mg_config.grid_import_max = grid_limit
        mg_config.grid_export_max = grid_limit

    # Create microgrids
    microgrids = {}
    for mg_id, mg_config in network.microgrids.items():
        mg = Microgrid(mg_config)
        mg.generate_synthetic_forecasts(config.horizon + 6, seed=seed + mg_id * 1000)
        microgrids[mg_id] = mg

    # Communication mask
    edges = network.get_edges()
    if comm_model == 'bernoulli':
        common_mask = CommonRandomMask(
            edges=edges,
            p_loss=p_loss,
            seed=seed,
            max_iters=config.max_iterations + 10,
            max_steps=6
        )
        comm_mask = common_mask.get_all_comm_states_for_step(step=0)
    else:  # Gilbert-Elliott
        ge_model = GilbertElliottFailure(
            edges=edges,
            p_g=0.01,  # 1% in Good state
            p_b=0.5,   # 50% in Bad state
            p_gb=0.15, # 15% Good->Bad (more bursty)
            p_bg=0.25  # 25% Bad->Good
        )
        ge_model.reset(seed=seed)
        # Generate per-iteration mask
        comm_mask = {}
        for m in range(config.max_iterations + 10):
            comm_mask[m] = ge_model.step(t=m)

    # Run baseline
    if baseline == 'B1':
        model = NonResilientDMPC(
            network=network,
            microgrids=microgrids,
            horizon=config.horizon,
            rho=config.rho,
            max_iterations=config.max_iterations,
            eps_abs=config.eps_abs
        )
        # B1 ignores packet loss (perfect comm assumption)
        result = model.solve(current_hour=10)
    elif baseline == 'B2':
        model = NaiveDMPC(
            network=network,
            microgrids=microgrids,
            horizon=config.horizon,
            rho=config.rho,
            max_iterations=config.max_iterations,
            eps_abs=config.eps_abs
        )
        result = model.solve(current_hour=10, comm_mask=comm_mask)
    elif baseline == 'B3':
        model = RDMPC(
            network=network,
            microgrids=microgrids,
            horizon=config.horizon,
            rho=config.rho,
            max_iterations=config.max_iterations,
            eps_abs=config.eps_abs
        )
        result = model.solve(current_hour=10, comm_mask=comm_mask)
    elif baseline == 'B4':
        model = IndependentMPC(
            microgrids=microgrids,
            horizon=config.horizon
        )
        result = model.solve(current_hour=10)
    else:
        raise ValueError(f"Unknown baseline: {baseline}")

    # Extract reserve shortfall from local results (for B3)
    cost_reserve_short = 0.0
    if baseline == 'B3':
        for ctrl in model.controllers.values():
            if ctrl.last_result:
                cost_reserve_short += ctrl.last_result.cost_reserve_short

    # B4 (IndependentMPC) returns a dict, others return objects
    if baseline == 'B4':
        return RunResult(
            seed=seed,
            baseline=baseline,
            topology=topology,
            grid_limit=grid_limit,
            p_loss=p_loss,
            comm_model=comm_model,
            cost_econ=result['total_cost_econ'],
            cost_reserve_short=0.0,
            ens_kwh=0.0,  # IndependentMPC doesn't track ENS
            converged=True,
            iterations=0,
            max_staleness=0,
            duals_frozen=0
        )

    return RunResult(
        seed=seed,
        baseline=baseline,
        topology=topology,
        grid_limit=grid_limit,
        p_loss=p_loss,
        comm_model=comm_model,
        cost_econ=result.total_cost_econ,
        cost_reserve_short=cost_reserve_short,
        ens_kwh=result.ens_kwh,
        converged=result.converged,
        iterations=result.iterations,
        max_staleness=getattr(result, 'max_staleness', 0),
        duals_frozen=getattr(result, 'duals_frozen', 0)
    )


def compute_statistics(results: List[RunResult]) -> Dict:
    """Compute summary statistics for a group of results."""
    if not results:
        return {}

    costs = [r.cost_econ for r in results]
    ens_values = [r.ens_kwh for r in results]
    ens_nonzero = [e for e in ens_values if e > 0.01]

    return {
        'n': len(results),
        'cost_mean': np.mean(costs),
        'cost_median': np.median(costs),
        'cost_std': np.std(costs),
        'ens_mean': np.mean(ens_values),
        'ens_median': np.median(ens_values),
        'ens_95pct': np.percentile(ens_values, 95) if len(ens_values) > 1 else ens_values[0],
        'p_ens_positive': len(ens_nonzero) / len(results),
        'ens_conditional': np.mean(ens_nonzero) if ens_nonzero else 0.0,
        'converged_count': sum(1 for r in results if r.converged)
    }


def run_full_comparison(config: PilotConfig = None, output_dir: str = None):
    """Run the full comparison grid."""
    if config is None:
        config = PilotConfig()

    print("=" * 100)
    print("FULL COMPARISON GRID ")
    print("=" * 100)
    print(f"N={config.n_microgrids}, H={config.horizon}, M_max={config.max_iterations}")
    print(f"Seeds: {len(config.seeds)} ({config.seeds[0]}-{config.seeds[-1]})")
    print(f"Topologies: {config.topologies}")
    print(f"Grid limits: {config.grid_limits}")
    print(f"Packet loss: {config.p_loss_values}")
    print("=" * 100)
    print()

    all_results = []

    for topology in config.topologies:
        for regime, grid_limit in config.grid_limits.items():
            print(f"\n{'='*60}")
            print(f"Topology: {topology}, Regime: {regime} (grid={grid_limit}kW)")
            print('='*60)

            for p_loss in config.p_loss_values:
                # Determine which baselines to run
                if p_loss == 0:
                    baselines = ['B1', 'B2', 'B3', 'B4']
                else:
                    baselines = ['B2', 'B3']  # B1 only at p=0, B4 doesn't use comm

                print(f"\n  p_loss={p_loss}: Running {baselines}")

                for baseline in baselines:
                    baseline_results = []
                    for seed in config.seeds:
                        result = run_single(
                            seed=seed,
                            baseline=baseline,
                            topology=topology,
                            grid_limit=grid_limit,
                            p_loss=p_loss,
                            comm_model='bernoulli',
                            config=config
                        )
                        baseline_results.append(result)
                        all_results.append(result)

                    # Print summary
                    stats = compute_statistics(baseline_results)
                    print(f"    {baseline}: Cost=${stats['cost_mean']:.0f}±{stats['cost_std']:.0f}, "
                          f"ENS={stats['ens_mean']:.2f} kWh, P(ENS>0)={stats['p_ens_positive']:.0%}")

    # Final summary
    print("\n" + "=" * 100)
    print("COMPARISON SUMMARY")
    print("=" * 100)

    # Group by key dimensions
    for topology in config.topologies:
        for regime, grid_limit in config.grid_limits.items():
            print(f"\n{topology} - {regime} (grid={grid_limit}kW)")
            print("-" * 80)
            print(f"{'p_loss':>8} | {'B1 Cost':>12} | {'B2 Cost':>12} | {'B3 Cost':>12} | {'B2 ENS':>10} | {'B3 ENS':>10} | B3 Better?")
            print("-" * 80)

            for p_loss in config.p_loss_values:
                # Get results for each baseline
                b1_results = [r for r in all_results if r.baseline == 'B1' and r.topology == topology
                             and r.grid_limit == grid_limit and r.p_loss == p_loss]
                b2_results = [r for r in all_results if r.baseline == 'B2' and r.topology == topology
                             and r.grid_limit == grid_limit and r.p_loss == p_loss]
                b3_results = [r for r in all_results if r.baseline == 'B3' and r.topology == topology
                             and r.grid_limit == grid_limit and r.p_loss == p_loss]

                b1_cost = np.mean([r.cost_econ for r in b1_results]) if b1_results else float('nan')
                b2_cost = np.mean([r.cost_econ for r in b2_results]) if b2_results else float('nan')
                b3_cost = np.mean([r.cost_econ for r in b3_results]) if b3_results else float('nan')
                b2_ens = np.mean([r.ens_kwh for r in b2_results]) if b2_results else float('nan')
                b3_ens = np.mean([r.ens_kwh for r in b3_results]) if b3_results else float('nan')

                b3_better = "✓" if b3_ens < b2_ens - 0.01 else ("-" if abs(b3_ens - b2_ens) < 0.01 else "")

                print(f"{p_loss:>8.1f} | ${b1_cost:>10.0f} | ${b2_cost:>10.0f} | ${b3_cost:>10.0f} | "
                      f"{b2_ens:>9.2f} | {b3_ens:>9.2f} | {b3_better:>10}")

    # Save results
    if output_dir:
        output_path = Path(output_dir)
        output_path.mkdir(parents=True, exist_ok=True)
        timestamp = datetime.now().strftime("%Y%m%d_%H%M%S")

        # Save raw results as JSON
        results_json = [
            {
                'seed': r.seed,
                'baseline': r.baseline,
                'topology': r.topology,
                'grid_limit': r.grid_limit,
                'p_loss': r.p_loss,
                'comm_model': r.comm_model,
                'cost_econ': r.cost_econ,
                'cost_reserve_short': r.cost_reserve_short,
                'ens_kwh': r.ens_kwh,
                'converged': r.converged,
                'iterations': r.iterations,
                'max_staleness': r.max_staleness,
                'duals_frozen': r.duals_frozen
            }
            for r in all_results
        ]

        with open(output_path / f"comparison_grid_results_{timestamp}.json", 'w') as f:
            json.dump(results_json, f, indent=2)

        print(f"\nResults saved to: {output_path / f'comparison_grid_results_{timestamp}.json'}")

    return all_results


if __name__ == "__main__":
    # Default configuration - 10 seeds for initial pilot
    config = PilotConfig(
        n_microgrids=5,
        horizon=24,
        max_iterations=30,
        seeds=list(range(42, 52)),  # 10 seeds
        topologies=['LINE', 'RING'],
        grid_limits={'standard': 100.0, 'stress': 85.0},
        p_loss_values=[0.0, 0.1, 0.2, 0.3]
    )

    run_full_comparison(config, output_dir='data/results/comparison_grid')
