# Supplementary material for: Resilient distributed model predictive control for cooperative microgrids under communication loss with demand response integration
Source: PLoS One. 2026 Apr 8;21(4):e0345857. doi: 10.1371/journal.pone.0345857 (PMC13061206; doi:10.1371/journal.pone.0345857)
Supplement: S2 Code — ZIP archive (S2_Code.zip) containing the simulation code and experiment scripts used to generate the raw result files and processed summaries reported in the manuscript. (S2_Code.ZIP) [file pone.0345857.s003.zip › journal.pone.0345857.s003/simulation/experiments/asymmetry_helpers.py]

"""
Asymmetric microgrid configuration helpers for coordination-critical scenarios.

Creates heterogeneous microgrids with donor/receiver patterns where:
- Donors: High renewable, low local demand, limited grid export -> must use tie-lines
- Receivers: High demand, low renewable/ESS, limited grid import -> need imports

These configurations create scenarios where tie-line coordination can affect
feasibility rather than only economic performance. Compared with uniform scaling,
asymmetric heterogeneity increases coordination dependence.
"""

from typing import Dict, List, Optional, Tuple
from dataclasses import dataclass
import numpy as np

from ..config.parameters import MicrogridConfig
from ..models.network import MicrogridNetwork
from ..models.microgrid import Microgrid


@dataclass
class AsymmetryPattern:
    """Configuration pattern for asymmetric microgrids."""
    donor_ids: List[int]      # MGs with surplus
    receiver_ids: List[int]   # MGs that need imports
    donor_config: Dict        # Config overrides for donors
    receiver_config: Dict     # Config overrides for receivers
    neutral_config: Dict      # Config for remaining MGs


def get_5mg_line_donor_receiver_pattern() -> AsymmetryPattern:
    """
    LINE topology: 0-1-2-3-4

    Design:
    - Donors: MG0, MG4 (ends with surplus)
    - Receivers: MG1, MG3 (interior bottlenecks)
    - Neutral: MG2 (moderate)

    The donors have high renewable and limited grid export, forcing them to use tie-lines.
    The receivers have high demand and limited local resources, needing imports.

    Returns:
        AsymmetryPattern with donor/receiver/neutral configurations
    """
    return AsymmetryPattern(
        donor_ids=[0, 4],
        receiver_ids=[1, 3],
        donor_config={
            'grid_import_max': 100.0,
            'grid_export_max': 20.0,   # Cap export to force tie-line use
            'ess_power_max': 250.0,
            'pv_scale': 1.4,           # High renewable
            'wind_scale': 1.4,
            'load_scale': 0.7,         # Low demand
        },
        receiver_config={
            # Relaxed receiver limits preserve baseline feasibility while retaining
            # sensitivity to communication loss.
            'grid_import_max': 60.0,   # Relaxed from 30 -> 60 kW
            'grid_export_max': 40.0,   # Modest export capability
            'ess_power_max': 70.0,     # Relaxed from 40 -> 70 kW (room for reserves)
            'pv_scale': 0.6,           # Low renewable
            'wind_scale': 0.6,
            'load_scale': 1.2,         # Reduced from 1.3 -> 1.2 (still high demand)
        },
        neutral_config={
            'grid_import_max': 80.0,
            'grid_export_max': 80.0,
            'ess_power_max': 150.0,
            'pv_scale': 1.0,
            'wind_scale': 1.0,
            'load_scale': 1.0,
        },
    )


def get_5mg_ring_donor_receiver_pattern() -> AsymmetryPattern:
    """
    RING topology: 0-1-2-3-4-0

    Design:
    - Donors: MG0, MG2 (opposite sides with surplus)
    - Receivers: MG1, MG3 (between donors, need imports)
    - Neutral: MG4 (moderate)

    In ring topology, alternate donors and receivers to increase coordination need.

    Returns:
        AsymmetryPattern with donor/receiver/neutral configurations
    """
    return AsymmetryPattern(
        donor_ids=[0, 2],
        receiver_ids=[1, 3],
        donor_config={
            'grid_import_max': 100.0,
            'grid_export_max': 15.0,   # Very tight export -> must use tie-lines
            'ess_power_max': 250.0,
            'pv_scale': 1.5,
            'wind_scale': 1.5,
            'load_scale': 0.6,
        },
        receiver_config={
            'grid_import_max': 25.0,   # Very tight import
            'grid_export_max': 25.0,
            'ess_power_max': 35.0,
            'pv_scale': 0.5,
            'wind_scale': 0.5,
            'load_scale': 1.4,
        },
        neutral_config={
            'grid_import_max': 70.0,
            'grid_export_max': 70.0,
            'ess_power_max': 120.0,
            'pv_scale': 1.0,
            'wind_scale': 1.0,
            'load_scale': 1.0,
        },
    )


def get_island_mode_pattern(n_mgs: int = 5) -> AsymmetryPattern:
    """
    Island mode: NO grid connection at all.

    This forces all power balancing through tie-lines and local resources.
    Coordination failures directly cause ENS.

    Design:
    - All MGs have grid=0 (isolated from main grid)
    - Donors: First 2 MGs (high renewable)
    - Receivers: Last 2 MGs (high demand)
    - Neutral: Middle MG(s)

    Args:
        n_mgs: Number of microgrids

    Returns:
        AsymmetryPattern for island mode
    """
    donor_ids = [0, n_mgs - 1]  # Ends
    receiver_ids = [1, n_mgs - 2] if n_mgs >= 4 else [1]

    return AsymmetryPattern(
        donor_ids=donor_ids,
        receiver_ids=receiver_ids,
        donor_config={
            'grid_import_max': 0.0,    # Island mode
            'grid_export_max': 0.0,
            'ess_power_max': 300.0,    # Larger ESS to compensate
            'pv_scale': 1.6,
            'wind_scale': 1.6,
            'load_scale': 0.6,
        },
        receiver_config={
            'grid_import_max': 0.0,    # Island mode
            'grid_export_max': 0.0,
            'ess_power_max': 50.0,     # Limited ESS
            'pv_scale': 0.5,
            'wind_scale': 0.5,
            'load_scale': 1.2,
        },
        neutral_config={
            'grid_import_max': 0.0,    # Island mode
            'grid_export_max': 0.0,
            'ess_power_max': 150.0,
            'pv_scale': 1.0,
            'wind_scale': 1.0,
            'load_scale': 1.0,
        },
    )


def get_receiver_tight_pattern() -> AsymmetryPattern:
    """
    Receiver-tight (not fully islanded) pattern for LINE topology.

    Design:
    - Receivers have grid import disabled but keep other limits.
    - Donors and neutral MGs retain grid access.

    This keeps the system globally feasible (via tie-lines) while making
    receivers dependent on coordination, without full islanding.
    """
    base = get_5mg_line_donor_receiver_pattern()

    receiver_config = dict(base.receiver_config)
    receiver_config['grid_import_max'] = 0.0

    return AsymmetryPattern(
        donor_ids=base.donor_ids,
        receiver_ids=base.receiver_ids,
        donor_config=base.donor_config,
        receiver_config=receiver_config,
        neutral_config=base.neutral_config,
    )


def get_receiver_tight_soft_pattern() -> AsymmetryPattern:
    """
    Receiver-tight with limited grid import (not fully islanded).

    Design:
    - Receivers have small grid import to reduce pure scarcity.
    - Donors and neutral MGs retain grid access.

    This aims for B1 execution ENS near zero while keeping
    tie-lines critical for receivers.
    """
    base = get_5mg_line_donor_receiver_pattern()

    receiver_config = dict(base.receiver_config)
    receiver_config['grid_import_max'] = 20.0

    return AsymmetryPattern(
        donor_ids=base.donor_ids,
        receiver_ids=base.receiver_ids,
        donor_config=base.donor_config,
        receiver_config=receiver_config,
        neutral_config=base.neutral_config,
    )


def get_receiver_tight_mid_pattern() -> AsymmetryPattern:
    """
    Receiver-tight mid (non-islanded but tighter).

    Design:
    - Receivers have very limited grid import and slightly higher demand.
    - Donors and neutral MGs retain grid access.
    """
    base = get_5mg_line_donor_receiver_pattern()

    receiver_config = dict(base.receiver_config)
    receiver_config['grid_import_max'] = 10.0
    receiver_config['ess_power_max'] = 50.0
    receiver_config['load_scale'] = 1.3

    return AsymmetryPattern(
        donor_ids=base.donor_ids,
        receiver_ids=base.receiver_ids,
        donor_config=base.donor_config,
        receiver_config=receiver_config,
        neutral_config=base.neutral_config,
    )


def create_asymmetric_microgrids(
    network: MicrogridNetwork,
    pattern: AsymmetryPattern,
    seed: int = 42,
    tieline_limit: float = 150.0,
    dr_shiftable_fraction: Optional[float] = None,
    dr_curtailable_fraction: Optional[float] = None
) -> Dict[int, Microgrid]:
    """
    Create microgrids with asymmetric donor/receiver configuration.

    Args:
        network: Network topology (provides neighbor info)
        pattern: AsymmetryPattern with donor/receiver/neutral configs
        seed: Random seed for forecast generation
        tieline_limit: Tie-line power limit [kW]
        dr_shiftable_fraction: Override DR shiftable fraction for all MGs.
            If None, uses default from MicrogridConfig.
            Set to 0.0 to disable shiftable DR (for ablation studies).
        dr_curtailable_fraction: Override DR curtailable fraction for all MGs.
            If None, uses default from MicrogridConfig.
            Set to 0.0 to disable curtailable DR (for ablation studies).

    Returns:
        Dict mapping mg_id -> Microgrid instance
    """
    microgrids = {}

    for mg_id in range(network.n):
        # Determine which config to use
        if mg_id in pattern.donor_ids:
            config_overrides = pattern.donor_config
        elif mg_id in pattern.receiver_ids:
            config_overrides = pattern.receiver_config
        else:
            config_overrides = pattern.neutral_config

        # Create base config
        config = MicrogridConfig(id=mg_id)
        config.neighbor_ids = network.get_neighbors(mg_id)
        config.tieline_limits = {j: tieline_limit for j in config.neighbor_ids}

        # Apply config overrides
        if 'grid_import_max' in config_overrides:
            config.grid_import_max = config_overrides['grid_import_max']
        if 'grid_export_max' in config_overrides:
            config.grid_export_max = config_overrides['grid_export_max']
        if 'ess_power_max' in config_overrides:
            config.ess_power_max = config_overrides['ess_power_max']

        # Apply DR fraction overrides (for ablation studies)
        if dr_shiftable_fraction is not None:
            config.dr_shiftable_fraction = dr_shiftable_fraction
        if dr_curtailable_fraction is not None:
            config.dr_curtailable_fraction = dr_curtailable_fraction

        # Create microgrid
        mg = Microgrid(config)

        # Store scaling factors for forecast generation
        mg._pv_scale = config_overrides.get('pv_scale', 1.0)
        mg._wind_scale = config_overrides.get('wind_scale', 1.0)
        mg._load_scale = config_overrides.get('load_scale', 1.0)

        microgrids[mg_id] = mg

    return microgrids


def generate_asymmetric_forecasts(
    microgrids: Dict[int, Microgrid],
    horizon: int = 24,
    seed: int = 42
) -> None:
    """
    Generate forecasts for asymmetric microgrids using their scaling factors.

    The scaling factors (_pv_scale, _wind_scale, _load_scale) were set during
    creation and determine the relative resource/demand levels.

    Args:
        microgrids: Dict of Microgrid instances
        horizon: Prediction horizon [steps]
        seed: Base random seed
    """
    for mg_id, mg in microgrids.items():
        # Get scaling factors (set during creation)
        pv_scale = getattr(mg, '_pv_scale', 1.0)
        wind_scale = getattr(mg, '_wind_scale', 1.0)
        load_scale = getattr(mg, '_load_scale', 1.0)

        # Generate base forecasts
        base_seed = seed + mg_id * 1000
        forecasts = mg.generate_synthetic_forecasts(horizon, seed=base_seed)

        # Apply scaling
        pv_forecast = forecasts['pv'] * pv_scale
        wind_forecast = forecasts['wind'] * wind_scale
        load_forecast = forecasts['load'] * load_scale

        # Clip to capacity limits
        pv_forecast = np.clip(pv_forecast, 0, mg.pv.capacity * pv_scale)
        wind_forecast = np.clip(wind_forecast, 0, mg.wind.capacity * wind_scale)

        # Set forecasts
        mg.pv.set_forecast(pv_forecast)
        mg.wind.set_forecast(wind_forecast)
        mg.load.set_profile(load_forecast)


def create_donor_receiver_setup(
    n_mgs: int = 5,
    topology: str = 'LINE',
    tieline_limit: float = 150.0,
    pattern_name: str = 'default',
    seed: int = 42,
    horizon: int = 24
) -> Tuple[MicrogridNetwork, Dict[int, Microgrid]]:
    """
    Convenience function to create complete asymmetric setup.

    Args:
        n_mgs: Number of microgrids
        topology: 'LINE', 'RING', or 'ISLAND'
        tieline_limit: Tie-line power limit [kW]
        pattern_name: 'default', 'aggressive', or 'island'
        seed: Random seed
        horizon: Prediction horizon

    Returns:
        Tuple of (network, microgrids)
    """
    from ..config.parameters import Topology

    # Create network
    if topology.upper() == 'LINE':
        network = MicrogridNetwork(n_mgs, Topology.LINE, tieline_limit)
        pattern = get_5mg_line_donor_receiver_pattern()
    elif topology.upper() == 'RING':
        network = MicrogridNetwork(n_mgs, Topology.RING, tieline_limit)
        pattern = get_5mg_ring_donor_receiver_pattern()
    elif topology.upper() == 'ISLAND':
        network = MicrogridNetwork(n_mgs, Topology.LINE, tieline_limit)
        pattern = get_island_mode_pattern(n_mgs)
    else:
        raise ValueError(f"Unknown topology: {topology}")

    # Adjust pattern if custom
    if pattern_name == 'aggressive':
        # More extreme asymmetry
        pattern.donor_config['grid_export_max'] = 10.0
        pattern.donor_config['pv_scale'] = 1.8
        pattern.receiver_config['grid_import_max'] = 20.0
        pattern.receiver_config['ess_power_max'] = 30.0
        pattern.receiver_config['load_scale'] = 1.5

    # Create microgrids
    microgrids = create_asymmetric_microgrids(network, pattern, seed, tieline_limit)

    # Generate forecasts
    generate_asymmetric_forecasts(microgrids, horizon, seed)

    return network, microgrids


def verify_asymmetric_setup(
    network: MicrogridNetwork,
    microgrids: Dict[int, Microgrid],
    horizon: int = 24,
    verbose: bool = True
) -> Dict:
    """
    Verify that the asymmetric setup creates coordination dependencies.

    Checks:
    1. Donors have surplus (renewable > load - grid_export)
    2. Receivers have deficit (load > renewable + grid_import + ESS)
    3. Total system is balanced or slight surplus

    Args:
        network: Network topology
        microgrids: Dict of Microgrid instances
        horizon: Prediction horizon
        verbose: Print verification results

    Returns:
        Dict with verification metrics
    """
    results = {
        'donors': {},
        'receivers': {},
        'neutrals': {},
        'total_surplus': 0.0,
        'max_deficit': 0.0,
        'coordination_required': False
    }

    for mg_id, mg in microgrids.items():
        # Get forecasts
        pv = np.sum(mg.pv.get_forecast()) if mg.pv._forecast is not None else 0
        wind = np.sum(mg.wind.get_forecast()) if mg.wind._forecast is not None else 0
        load = np.sum(mg.load.get_base_load()) if mg.load._base_profile is not None else 0

        # Local supply capacity (per step average)
        renewable = (pv + wind) / horizon
        demand = load / horizon
        grid_import = mg.grid_import_max
        grid_export = mg.grid_export_max
        ess_power = mg.ess.power_max

        # Net balance (positive = surplus)
        # Max local supply: renewable + grid_import + ESS_discharge
        # Max local demand: demand + grid_export + ESS_charge
        max_supply = renewable + grid_import + ess_power
        max_demand = demand

        balance = renewable - demand
        local_feasibility = max_supply - demand  # Can cover demand locally?

        mg_role = 'donor' if getattr(mg, '_load_scale', 1.0) < 1.0 else (
            'receiver' if getattr(mg, '_load_scale', 1.0) > 1.0 else 'neutral'
        )

        mg_info = {
            'avg_renewable': renewable,
            'avg_demand': demand,
            'grid_import_max': grid_import,
            'grid_export_max': grid_export,
            'ess_power_max': ess_power,
            'balance': balance,
            'local_feasibility': local_feasibility,
            'role': mg_role
        }

        results[f'{mg_role}s'][mg_id] = mg_info
        results['total_surplus'] += balance

        if local_feasibility < 0:
            results['max_deficit'] = min(results['max_deficit'], local_feasibility)
            results['coordination_required'] = True

    if verbose:
        print("=" * 60)
        print("Asymmetric Setup Verification")
        print("=" * 60)

        for role in ['donors', 'receivers', 'neutrals']:
            if results[role]:
                print(f"\n{role.upper()}:")
                for mg_id, info in results[role].items():
                    print(f"  MG{mg_id}: renewable={info['avg_renewable']:.1f} kW, "
                          f"demand={info['avg_demand']:.1f} kW, "
                          f"grid_import={info['grid_import_max']:.1f} kW, "
                          f"balance={info['balance']:+.1f} kW")

        print(f"\nTotal system surplus: {results['total_surplus']:.1f} kW (avg per step)")
        print(f"Max local deficit: {results['max_deficit']:.1f} kW")
        print(f"Coordination required: {results['coordination_required']}")

    return results


def print_asymmetry_summary(microgrids: Dict[int, Microgrid]) -> None:
    """Print a summary of the asymmetric configuration."""
    print("\n" + "=" * 60)
    print("Asymmetric Microgrid Configuration Summary")
    print("=" * 60)

    for mg_id, mg in sorted(microgrids.items()):
        pv_scale = getattr(mg, '_pv_scale', 1.0)
        wind_scale = getattr(mg, '_wind_scale', 1.0)
        load_scale = getattr(mg, '_load_scale', 1.0)

        role = 'DONOR' if load_scale < 0.9 else ('RECEIVER' if load_scale > 1.1 else 'NEUTRAL')

        print(f"\nMG{mg_id} [{role}]:")
        print(f"  Grid: import={mg.grid_import_max:.0f} kW, export={mg.grid_export_max:.0f} kW")
        print(f"  ESS: power={mg.ess.power_max:.0f} kW, capacity={mg.ess.capacity:.0f} kWh")
        print(f"  Scaling: PV={pv_scale:.1f}x, Wind={wind_scale:.1f}x, Load={load_scale:.1f}x")
