# Supplementary material for: Resilient distributed model predictive control for cooperative microgrids under communication loss with demand response integration
Source: PLoS One. 2026 Apr 8;21(4):e0345857. doi: 10.1371/journal.pone.0345857 (PMC13061206; doi:10.1371/journal.pone.0345857)
Supplement: S2 Code — ZIP archive (S2_Code.zip) containing the simulation code and experiment scripts used to generate the raw result files and processed summaries reported in the manuscript. (S2_Code.ZIP) [file pone.0345857.s003.zip › journal.pone.0345857.s003/simulation/experiments/grid_limit_sweep.py]

"""
Grid-limit sweep for B2 vs B3 comparison.

This script sweeps grid limits {90, 85, 80, 75} kW for:
- B2 and B3 only
- H=24, 10 seeds, LINE topology, p_loss=0.3

The goal is to identify operating points where communication loss produces
nontrivial ENS while keeping the scenario interpretable across seeds.
"""

import sys
import numpy as np
from pathlib import Path

# Force unbuffered output
sys.stdout.reconfigure(line_buffering=True)

# Add parent directory to path
sys.path.insert(0, str(Path(__file__).parent.parent.parent))

from simulation.config.parameters import Topology
from simulation.models.network import MicrogridNetwork
from simulation.models.microgrid import Microgrid
from simulation.baselines.naive_dmpc import NaiveDMPC
from simulation.baselines.rdmpc import RDMPC
from simulation.communication.failure_models import CommonRandomMask


def run_single(seed: int, p_loss: float, n_mg: int, horizon: int, grid_limit: float):
    """Run single comparison of B2 vs B3."""

    # Create network
    network = MicrogridNetwork(
        n_microgrids=n_mg,
        topology=Topology.LINE,
        tieline_limit=100.0
    )

    # Modify grid limits
    for mg_id, config in network.microgrids.items():
        config.grid_import_max = grid_limit
        config.grid_export_max = grid_limit

    # Create microgrids
    microgrids = {}
    for mg_id, config in network.microgrids.items():
        mg = Microgrid(config)
        mg.generate_synthetic_forecasts(horizon + 6, seed=seed + mg_id * 1000)
        microgrids[mg_id] = mg

    # Common random mask
    edges = network.get_edges()
    common_mask = CommonRandomMask(
        edges=edges,
        p_loss=p_loss,
        seed=seed,
        max_iters=100,
        max_steps=6
    )
    comm_mask = common_mask.get_all_comm_states_for_step(step=0)

    # Run B2
    b2 = NaiveDMPC(
        network=network,
        microgrids=microgrids,
        horizon=horizon,
        rho=5.0,
        max_iterations=100,
        eps_abs=1.0
    )
    b2_result = b2.solve(current_hour=0, comm_mask=comm_mask)

    # Run B3
    b3 = RDMPC(
        network=network,
        microgrids=microgrids,
        horizon=horizon,
        rho=5.0,
        max_iterations=100,
        eps_abs=1.0
    )
    b3_result = b3.solve(current_hour=0, comm_mask=comm_mask)

    return {
        'b2_cost': b2_result.total_cost_econ,
        'b2_ens': b2_result.ens_kwh,
        'b3_cost': b3_result.total_cost_econ,
        'b3_ens': b3_result.ens_kwh,
    }


def run_sweep(grid_limits: list, n_seeds: int, p_loss: float, n_mg: int, horizon: int):
    """Run grid limit sweep."""

    print()
    print("=" * 90)
    print("GRID LIMIT SWEEP: Comparing B2 and B3 across stress levels")
    print(f"Parameters: N={n_mg}, H={horizon}, p_loss={p_loss}, seeds={n_seeds}")
    print("=" * 90)

    all_results = {}

    for grid_limit in grid_limits:
        print(f"\n--- Grid Limit: {grid_limit} kW ---")

        results = []
        for seed in range(42, 42 + n_seeds):
            try:
                r = run_single(seed, p_loss, n_mg, horizon, grid_limit)
                results.append(r)
                print(f"  Seed {seed}: B2=${r['b2_cost']:.0f} ENS={r['b2_ens']:.1f}kWh, "
                      f"B3=${r['b3_cost']:.0f} ENS={r['b3_ens']:.1f}kWh")
            except Exception as e:
                print(f"  Seed {seed}: FAILED - {e}")

        if results:
            # Aggregate
            b2_costs = [r['b2_cost'] for r in results]
            b3_costs = [r['b3_cost'] for r in results]
            b2_ens = [r['b2_ens'] for r in results]
            b3_ens = [r['b3_ens'] for r in results]

            all_results[grid_limit] = {
                'b2_cost_mean': np.mean(b2_costs),
                'b2_cost_std': np.std(b2_costs),
                'b3_cost_mean': np.mean(b3_costs),
                'b3_cost_std': np.std(b3_costs),
                'b2_ens_mean': np.mean(b2_ens),
                'b2_ens_std': np.std(b2_ens),
                'b3_ens_mean': np.mean(b3_ens),
                'b3_ens_std': np.std(b3_ens),
                'b2_seeds_with_ens': sum(1 for e in b2_ens if e > 0.1),
                'b3_seeds_with_ens': sum(1 for e in b3_ens if e > 0.1),
                'n_seeds': len(results)
            }

    # Print summary table
    print()
    print("=" * 90)
    print("SWEEP SUMMARY")
    print("=" * 90)

    print()
    print("COST COMPARISON (Economic Cost):")
    print("-" * 70)
    print(f"{'Grid Limit':<12} {'B2 Cost':<20} {'B3 Cost':<20} {'Diff (B3-B2)':<15}")
    print("-" * 70)
    for gl in grid_limits:
        if gl in all_results:
            r = all_results[gl]
            diff = r['b3_cost_mean'] - r['b2_cost_mean']
            print(f"{gl:<12}kW ${r['b2_cost_mean']:<18.0f} ${r['b3_cost_mean']:<18.0f} ${diff:<+14.0f}")

    print()
    print("ENS COMPARISON (Energy Not Served):")
    print("-" * 70)
    print(f"{'Grid Limit':<12} {'B2 ENS (kWh)':<20} {'B3 ENS (kWh)':<20} {'ENS Reduction':<15}")
    print("-" * 70)
    for gl in grid_limits:
        if gl in all_results:
            r = all_results[gl]
            if r['b2_ens_mean'] > 0:
                reduction = (r['b2_ens_mean'] - r['b3_ens_mean']) / r['b2_ens_mean'] * 100
            else:
                reduction = 0
            print(f"{gl:<12}kW {r['b2_ens_mean']:<19.2f} {r['b3_ens_mean']:<19.2f} {reduction:<+14.1f}%")

    print()
    print("SEEDS WITH ENS > 0.1 kWh (out of {n_seeds}):")
    print("-" * 70)
    print(f"{'Grid Limit':<12} {'B2 Seeds':<15} {'B3 Seeds':<15} {'Fraction B2':<15}")
    print("-" * 70)
    for gl in grid_limits:
        if gl in all_results:
            r = all_results[gl]
            fraction = r['b2_seeds_with_ens'] / r['n_seeds'] * 100
            print(f"{gl:<12}kW {r['b2_seeds_with_ens']:<15} {r['b3_seeds_with_ens']:<15} {fraction:<14.0f}%")

    # Recommend an operating point with measurable but non-saturated ENS.
    print()
    print("=" * 90)
    print("RECOMMENDATION")
    print("=" * 90)

    # Find a grid limit where B2 has ENS in 20-60% of seeds.
    selected_limit = None
    for gl in grid_limits:
        if gl in all_results:
            r = all_results[gl]
            fraction = r['b2_seeds_with_ens'] / r['n_seeds']
            if 0.2 <= fraction <= 0.6:
                selected_limit = gl
                break

    if selected_limit:
        print(f"Recommended operating point: {selected_limit} kW")
        print(f"  - B2 has ENS in {all_results[selected_limit]['b2_seeds_with_ens']}/{all_results[selected_limit]['n_seeds']} seeds ({100*all_results[selected_limit]['b2_seeds_with_ens']/all_results[selected_limit]['n_seeds']:.0f}%)")
        print(f"  - Clear degradation without complete failure")
    else:
        # Find best alternative
        min_cost_diff = float('inf')
        best_gl = None
        for gl in grid_limits:
            if gl in all_results:
                r = all_results[gl]
                if r['b2_ens_mean'] > 0 and r['b3_ens_mean'] < r['b2_ens_mean']:
                    diff = abs(r['b3_cost_mean'] - r['b2_cost_mean'])
                    if diff < min_cost_diff:
                        min_cost_diff = diff
                        best_gl = gl

        if best_gl:
            print(f"Recommended operating point: {best_gl} kW")
            print(f"  - Shows B3 improvement over B2")
        else:
            print("No clear operating point found - try different grid limits")

    return all_results


def main():
    # Parameters
    GRID_LIMITS = [90, 85, 80, 75]
    N_SEEDS = 10
    P_LOSS = 0.3
    N_MG = 3
    HORIZON = 24

    results = run_sweep(GRID_LIMITS, N_SEEDS, P_LOSS, N_MG, HORIZON)

    print()
    print("=" * 90)
    print("SWEEP COMPLETE")
    print("=" * 90)


if __name__ == "__main__":
    main()
