# Supplementary material for: Resilient distributed model predictive control for cooperative microgrids under communication loss with demand response integration
Source: PLoS One. 2026 Apr 8;21(4):e0345857. doi: 10.1371/journal.pone.0345857 (PMC13061206; doi:10.1371/journal.pone.0345857)
Supplement: S2 Code — ZIP archive (S2_Code.zip) containing the simulation code and experiment scripts used to generate the raw result files and processed summaries reported in the manuscript. (S2_Code.ZIP) [file pone.0345857.s003.zip › journal.pone.0345857.s003/simulation/experiments/summarize_burnin_contract.py]

#!/usr/bin/env python3
"""
Summarize burn-in + contract test outputs for Path B / S6 figures and tables.

Modes:
  - pathb: aggregate totals for total/burn_in/loss_only + loss rates + paired deltas
  - topology: aggregate mean/std/min/max/quantiles for loss_only + paired deltas + bootstrap CI

Usage examples:
  python simulation/experiments/summarize_burnin_contract.py \
    data/results/pathb_iid/burnin_contract_*.json \
    --mode pathb

  python simulation/experiments/summarize_burnin_contract.py \
    data/results/s6_topology_change/burnin_contract_*.json \
    --mode topology
"""

import argparse
import json
from pathlib import Path
from typing import Dict, List

import numpy as np

try:
    from scipy.stats import wilcoxon, ttest_1samp
except Exception:  # pragma: no cover
    wilcoxon = None
    ttest_1samp = None


def _paired_tests(deltas: List[float]) -> Dict[str, float]:
    """Compute paired tests against 0 on per-seed deltas.

    Uses Wilcoxon signed-rank (nonparametric) and paired t-test (mean=0).
    """
    arr = np.asarray(deltas, dtype=float)
    arr = arr[np.isfinite(arr)]
    n = int(arr.size)
    is_zero = np.isclose(arr, 0.0, atol=1e-12)
    n_nonzero = int(np.sum(~is_zero))

    out: Dict[str, float] = {
        'n': n,
        'n_nonzero': n_nonzero,
        'wilcoxon_stat': None,
        'wilcoxon_p': None,
        'ttest_stat': None,
        'ttest_p': None,
    }

    if n == 0:
        return out

    # All deltas are (numerically) zero -> both tests are trivially non-significant.
    if n_nonzero == 0:
        out.update({
            'wilcoxon_stat': 0.0,
            'wilcoxon_p': 1.0,
            'ttest_stat': 0.0,
            'ttest_p': 1.0,
        })
        return out

    if wilcoxon is not None:
        try:
            res = wilcoxon(arr, zero_method='wilcox', alternative='two-sided', mode='auto')
            out['wilcoxon_stat'] = float(res.statistic)
            out['wilcoxon_p'] = float(res.pvalue) if np.isfinite(res.pvalue) else 1.0
        except Exception:
            # Keep None if the test fails (degenerate samples, etc.).
            pass

    if ttest_1samp is not None:
        res = ttest_1samp(arr, popmean=0.0)
        out['ttest_stat'] = float(res.statistic) if np.isfinite(res.statistic) else 0.0
        out['ttest_p'] = float(res.pvalue) if np.isfinite(res.pvalue) else 1.0

    return out


def load_json(path: Path) -> Dict:
    with open(path) as f:
        return json.load(f)


def _safe_num(x) -> float:
    return 0.0 if x is None else float(x)


def _step_metrics(step: Dict) -> Dict[str, float]:
    b1_ens = _safe_num(step.get('b1_exec_ens'))
    b1_cost = _safe_num(step.get('b1_exec_cost_econ'))
    b1_curt = _safe_num(step.get('b1_exec_curtail_kwh'))

    b2 = step.get('b2', {}) or {}
    b3 = step.get('b3', {}) or {}

    return {
        'b1_ens': b1_ens,
        'b2_ens': _safe_num(b2.get('ens_exec')),
        'b3_ens': _safe_num(b3.get('ens_exec')),
        'b1_cost': _safe_num(b1_cost),
        'b2_cost': _safe_num(b2.get('execution_cost_econ')),
        'b3_cost': _safe_num(b3.get('execution_cost_econ')),
        'b1_curt': _safe_num(b1_curt),
        'b2_curt': _safe_num(b2.get('execution_curtail_kwh')),
        'b3_curt': _safe_num(b3.get('execution_curtail_kwh')),
    }


def _accumulate(acc: Dict[str, float], step_metrics: Dict[str, float]) -> None:
    for k, v in step_metrics.items():
        acc[k] = acc.get(k, 0.0) + (v or 0.0)


def summarize_pathb(data: Dict, source_file: Path) -> Dict:
    seeds = data.get('seeds', [])
    results = data.get('results', {})

    per_seed = {
        'total': {},
        'burn_in': {},
        'loss_only': {},
    }

    loss_rate_directed = []
    loss_rate_handshake = []

    for seed in seeds:
        seed_str = str(seed)
        steps = results.get(seed_str, [])

        totals = {'b1_ens': 0.0, 'b2_ens': 0.0, 'b3_ens': 0.0,
                  'b1_cost': 0.0, 'b2_cost': 0.0, 'b3_cost': 0.0,
                  'b1_curt': 0.0, 'b2_curt': 0.0, 'b3_curt': 0.0}
        burn_in = dict(totals)
        loss_only = dict(totals)

        for step in steps:
            metrics = _step_metrics(step)
            _accumulate(totals, metrics)

            phase = step.get('phase', 'loss')
            if phase == 'burn_in':
                _accumulate(burn_in, metrics)
            else:
                _accumulate(loss_only, metrics)
                if step.get('loss_rate_directed') is not None:
                    loss_rate_directed.append(step.get('loss_rate_directed'))
                if step.get('loss_rate_handshake') is not None:
                    loss_rate_handshake.append(step.get('loss_rate_handshake'))

        per_seed['total'][seed_str] = totals
        per_seed['burn_in'][seed_str] = burn_in
        per_seed['loss_only'][seed_str] = loss_only

    def aggregate(phase: str) -> Dict[str, float]:
        agg = {k: 0.0 for k in ['b1_ens','b2_ens','b3_ens','b1_cost','b2_cost','b3_cost','b1_curt','b2_curt','b3_curt']}
        for v in per_seed[phase].values():
            for k in agg.keys():
                agg[k] += v.get(k, 0.0) or 0.0
        return agg

    summary = {
        'source_file': str(source_file),
        'config': {
            'timestamp': data.get('timestamp'),
            'seeds': seeds,
            'burn_in': data.get('burn_in'),
            'steps': data.get('steps'),
            'p_loss': data.get('p_loss'),
            'pattern': data.get('pattern'),
            'include_b1': data.get('include_b1', False),
        },
        'aggregate': {
            'total': aggregate('total'),
            'burn_in': aggregate('burn_in'),
            'loss_only': aggregate('loss_only'),
        },
        'per_seed': per_seed,
        'loss_rates': {
            'loss_only': {
                'directed_mean': float(np.mean(loss_rate_directed)) if loss_rate_directed else 0.0,
                'handshake_mean': float(np.mean(loss_rate_handshake)) if loss_rate_handshake else 0.0,
            }
        }
    }
    return summary


def summarize_topology(data: Dict, source_file: Path) -> Dict:
    seeds = data.get('seeds', [])
    results = data.get('results', {})

    per_seed = {
        'total': {},
        'burn_in': {},
        'loss_only': {},
    }

    for seed in seeds:
        seed_str = str(seed)
        steps = results.get(seed_str, [])

        totals = {'b1_ens': 0.0, 'b2_ens': 0.0, 'b3_ens': 0.0,
                  'b1_cost': 0.0, 'b2_cost': 0.0, 'b3_cost': 0.0,
                  'b1_curt': 0.0, 'b2_curt': 0.0, 'b3_curt': 0.0}
        burn_in = dict(totals)
        loss_only = dict(totals)

        for step in steps:
            metrics = _step_metrics(step)
            _accumulate(totals, metrics)
            if step.get('phase', 'loss') == 'burn_in':
                _accumulate(burn_in, metrics)
            else:
                _accumulate(loss_only, metrics)

        per_seed['total'][seed_str] = totals
        per_seed['burn_in'][seed_str] = burn_in
        per_seed['loss_only'][seed_str] = loss_only

    def stats_for(metric_key: str) -> Dict[str, float]:
        vals = [v[metric_key] for v in per_seed['loss_only'].values()]
        arr = np.array(vals, dtype=float)
        return {
            'mean': float(np.mean(arr)),
            'std': float(np.std(arr)),
            'min': float(np.min(arr)),
            'max': float(np.max(arr)),
            'q25': float(np.percentile(arr, 25)),
            'q50': float(np.percentile(arr, 50)),
            'q75': float(np.percentile(arr, 75)),
        }

    aggregate_loss = {
        'b1_ens': stats_for('b1_ens'),
        'b2_ens': stats_for('b2_ens'),
        'b3_ens': stats_for('b3_ens'),
        'b1_cost': stats_for('b1_cost'),
        'b2_cost': stats_for('b2_cost'),
        'b3_cost': stats_for('b3_cost'),
        'b1_curt': stats_for('b1_curt'),
        'b2_curt': stats_for('b2_curt'),
        'b3_curt': stats_for('b3_curt'),
        'n_seeds': len(seeds),
    }

    def paired_delta(a_key: str, b_key: str) -> Dict[str, float]:
        vals = []
        for seed in seeds:
            s = per_seed['loss_only'][str(seed)]
            vals.append(s[a_key] - s[b_key])
        arr = np.array(vals, dtype=float)
        return {
            'values': arr.tolist(),
            'mean': float(np.mean(arr)),
            'std': float(np.std(arr)),
            **_paired_tests(arr.tolist()),
        }

    paired = {
        'loss_only': {
            'delta_b3_b2_ens': paired_delta('b3_ens', 'b2_ens'),
            'delta_b3_b1_ens': paired_delta('b3_ens', 'b1_ens'),
            'delta_b3_b2_cost': paired_delta('b3_cost', 'b2_cost'),
            'delta_b3_b1_cost': paired_delta('b3_cost', 'b1_cost'),
            'delta_b3_b2_curt': paired_delta('b3_curt', 'b2_curt'),
            'delta_b3_b1_curt': paired_delta('b3_curt', 'b1_curt'),
        }
    }

    return {
        'source_file': str(source_file),
        'config': {
            'timestamp': data.get('timestamp'),
            'seeds': seeds,
            'burn_in': data.get('burn_in'),
            'steps': data.get('steps'),
            'p_loss': data.get('p_loss'),
            'pattern': data.get('pattern'),
            'include_b1': data.get('include_b1', False),
            'topology_change': data.get('topology_change', False),
        },
        'aggregate': {
            'loss_only': aggregate_loss,
        },
        'per_seed': per_seed,
        'paired_deltas': paired,
    }


def bootstrap_ci(values: List[float], n_boot: int = 10000, alpha: float = 0.05) -> Dict[str, float]:
    rng = np.random.default_rng(42)
    arr = np.array(values, dtype=float)
    boot_means = np.array([np.mean(rng.choice(arr, size=len(arr), replace=True))
                           for _ in range(n_boot)])
    lo = float(np.percentile(boot_means, 100 * alpha / 2))
    hi = float(np.percentile(boot_means, 100 * (1 - alpha / 2)))
    mean = float(np.mean(arr))
    return {
        'mean': mean,
        'ci_lower': lo,
        'ci_upper': hi,
        'ci_excludes_zero': bool(lo > 0 or hi < 0),
    }


def paired_deltas_pathb(summary: Dict, output_path: Path) -> Dict:
    seeds = summary['config']['seeds']
    per_seed = summary['per_seed']['loss_only']

    def delta_list(metric_key: str) -> List[float]:
        deltas = []
        for seed in seeds:
            s = per_seed[str(seed)]
            deltas.append(s[f"b3_{metric_key}"] - s[f"b2_{metric_key}"])
        return deltas

    def pack(metric_key: str) -> Dict:
        deltas = delta_list(metric_key)
        b2_total = summary['aggregate']['loss_only'][f"b2_{metric_key}"]
        b3_total = summary['aggregate']['loss_only'][f"b3_{metric_key}"]
        return {
            'b2_total': b2_total,
            'b3_total': b3_total,
            'delta_b3_minus_b2': deltas,
            'delta_mean': float(np.mean(deltas)),
            'delta_median': float(np.median(deltas)),
            'fraction_b3_better': float(np.mean(np.array(deltas) < 0)),
            **_paired_tests(deltas),
        }

    paired = {
        'source': str(output_path),
        'n_seeds': len(seeds),
        'seeds': seeds,
        'loss_only': {
            'ens': pack('ens'),
            'exec_cost': pack('cost'),
            'curtail_kwh': pack('curt'),
        }
    }
    return paired


def paired_bootstrap_ci_topology(summary: Dict) -> Dict:
    pd = summary['paired_deltas']['loss_only']
    return {
        'loss_only': {
            'delta_b3_b2_ens': {**bootstrap_ci(pd['delta_b3_b2_ens']['values']),
                                **_paired_tests(pd['delta_b3_b2_ens']['values'])},
            'delta_b3_b2_cost': {**bootstrap_ci(pd['delta_b3_b2_cost']['values']),
                                 **_paired_tests(pd['delta_b3_b2_cost']['values'])},
            'delta_b3_b2_curt': {**bootstrap_ci(pd['delta_b3_b2_curt']['values']),
                                 **_paired_tests(pd['delta_b3_b2_curt']['values'])},
            'delta_b3_b1_ens': {**bootstrap_ci(pd['delta_b3_b1_ens']['values']),
                                **_paired_tests(pd['delta_b3_b1_ens']['values'])},
            'delta_b3_b1_cost': {**bootstrap_ci(pd['delta_b3_b1_cost']['values']),
                                 **_paired_tests(pd['delta_b3_b1_cost']['values'])},
            'delta_b3_b1_curt': {**bootstrap_ci(pd['delta_b3_b1_curt']['values']),
                                 **_paired_tests(pd['delta_b3_b1_curt']['values'])},
        }
    }


def main() -> None:
    parser = argparse.ArgumentParser(description="Summarize burnin_contract_test outputs")
    parser.add_argument("input_file", help="burnin_contract_*.json file")
    parser.add_argument("--mode", choices=["pathb", "topology"], default="pathb",
                        help="Summary format to generate")
    parser.add_argument("--output", "-o", help="Output summary JSON path")
    parser.add_argument("--paired-output", help="Output paired deltas JSON (pathb mode)")
    parser.add_argument("--bootstrap-output", help="Output paired bootstrap CI JSON (topology mode)")
    args = parser.parse_args()

    input_path = Path(args.input_file)
    data = load_json(input_path)

    if args.mode == "pathb":
        summary = summarize_pathb(data, input_path)
        output_path = Path(args.output) if args.output else input_path.with_name(
            input_path.stem + "_loss_phase_summary.json"
        )
        with open(output_path, 'w') as f:
            json.dump(summary, f, indent=2)
        print(f"Summary saved to: {output_path}")

        paired_path = Path(args.paired_output) if args.paired_output else input_path.with_name(
            input_path.stem + "_loss_phase_summary_paired_deltas.json"
        )
        paired = paired_deltas_pathb(summary, output_path)
        with open(paired_path, 'w') as f:
            json.dump(paired, f, indent=2)
        print(f"Paired deltas saved to: {paired_path}")

    else:
        summary = summarize_topology(data, input_path)
        output_path = Path(args.output) if args.output else input_path.with_name(
            input_path.stem + "_loss_phase_summary.json"
        )
        with open(output_path, 'w') as f:
            json.dump(summary, f, indent=2)
        print(f"Summary saved to: {output_path}")

        bootstrap_path = Path(args.bootstrap_output) if args.bootstrap_output else input_path.with_name(
            input_path.stem + "_loss_phase_summary_paired_bootstrap_ci.json"
        )
        ci = paired_bootstrap_ci_topology(summary)
        with open(bootstrap_path, 'w') as f:
            json.dump(ci, f, indent=2)
        print(f"Paired bootstrap CI saved to: {bootstrap_path}")


if __name__ == "__main__":
    main()
