# Supplementary material for: Resilient distributed model predictive control for cooperative microgrids under communication loss with demand response integration
Source: PLoS One. 2026 Apr 8;21(4):e0345857. doi: 10.1371/journal.pone.0345857 (PMC13061206; doi:10.1371/journal.pone.0345857)
Supplement: S2 Code — ZIP archive (S2_Code.zip) containing the simulation code and experiment scripts used to generate the raw result files and processed summaries reported in the manuscript. (S2_Code.ZIP) [file pone.0345857.s003.zip › journal.pone.0345857.s003/simulation/experiments/economic_resilience.py]

"""
Path A: Economic Resilience Experiments

This script runs experiments to demonstrate the economic value of RDMPC
in grid-connected scenarios where tie-lines are economically beneficial
but not critical for feasibility.

Key outputs:
1. Cost excess vs packet loss curves
2. Cost excess vs M_max (anytime) curves
3. Tie-line utilization changes
4. ADMM coordination quality metrics

Usage:
    python simulation/experiments/economic_resilience.py

Output:
    data/results/economic_resilience/
    ├── cost_vs_ploss.json
    ├── cost_vs_mmax.json
    └── summary.json
"""

import sys
from pathlib import Path
import warnings
import json
from datetime import datetime
from typing import Dict, List, Optional, Tuple
from dataclasses import asdict

# Add parent to path for imports
sys.path.insert(0, str(Path(__file__).parent.parent.parent))

# Suppress warnings for cleaner output
warnings.filterwarnings('ignore')

import numpy as np

from simulation.config.parameters import (
    H, DT, Topology, MicrogridConfig
)
from simulation.models.network import MicrogridNetwork
from simulation.models.microgrid import Microgrid
from simulation.models.pricing import PricingModel
from simulation.baselines.non_resilient_dmpc import NonResilientDMPC
from simulation.baselines.naive_dmpc import NaiveDMPC
from simulation.baselines.rdmpc import RDMPC, RDMPCFixed, RDMPCProbeRestart
from simulation.communication.failure_models import CommonRandomMask

from simulation.experiments.economic_metrics import (
    SingleSeedResult, CostExcessMetrics, compute_cost_excess,
    compute_cost_vs_ploss_curve, print_economic_summary, save_results_to_json
)

from typing import Any

DEFAULT_RESULTS_DIR = "data/results"
DEFAULT_OUTPUT_DIR = f"{DEFAULT_RESULTS_DIR}/economic_resilience"


def create_standard_setup(
    n_mgs: int = 5,
    topology: Topology = Topology.LINE,
    tieline_limit: float = 100.0,
    grid_limit: float = 100.0,
    horizon: int = H
) -> Tuple[MicrogridNetwork, Dict[int, Microgrid], PricingModel]:
    """
    Create standard (non-asymmetric) test setup.

    Uses default MG configurations with optional grid limit adjustment.
    This is the grid-connected scenario where tie-lines are economically
    beneficial but not critical for feasibility.

    Args:
        n_mgs: Number of microgrids
        topology: Network topology
        tieline_limit: Tie-line power limit [kW]
        grid_limit: Grid import/export limit [kW]
        horizon: Prediction horizon

    Returns:
        Tuple of (network, microgrids, pricing)
    """
    network = MicrogridNetwork(n_mgs, topology, tieline_limit)

    microgrids = {}
    for mg_id in range(n_mgs):
        config = MicrogridConfig(
            id=mg_id,
            grid_import_max=grid_limit,
            grid_export_max=grid_limit
        )
        config.neighbor_ids = network.get_neighbors(mg_id)
        config.tieline_limits = {j: tieline_limit for j in config.neighbor_ids}
        mg = Microgrid(config)
        microgrids[mg_id] = mg

    pricing = PricingModel()
    return network, microgrids, pricing


def run_single_seed_experiment(
    seed: int,
    network: MicrogridNetwork,
    microgrids: Dict[int, Microgrid],
    pricing: PricingModel,
    p_loss: float = 0.3,
    max_iterations: int = 20,
    horizon: int = H,
    verbose: bool = False,
    solver_options: Optional[Dict[str, Any]] = None
) -> SingleSeedResult:
    """
    Run a single seed experiment comparing B1 (ideal), B2 (naive), and B3 (RDMPC).

    Args:
        seed: Random seed for reproducibility
        network: Network topology
        microgrids: Dict of Microgrid instances
        pricing: Pricing model
        p_loss: Packet loss probability
        max_iterations: Max ADMM iterations
        horizon: Prediction horizon
        verbose: Print progress
        solver_options: CVXPY solver options (e.g., {'solver': 'CLARABEL', 'use_fallback': False})

    Returns:
        SingleSeedResult with costs and metrics for all methods
    """
    n_mgs = len(microgrids)

    # Generate forecasts with seed
    np.random.seed(seed)
    for mg_id, mg in microgrids.items():
        mg.generate_synthetic_forecasts(horizon, seed=seed + mg_id)

    # Create communication masks
    edges = network.get_edges()
    directed_edges = []
    for (i, j) in edges:
        directed_edges.extend([(i, j), (j, i)])

    # Mask for p_loss > 0 (used for B2, B3)
    comm_mask_lossy = CommonRandomMask(
        edges=edges,
        p_loss=p_loss,
        seed=seed,
        max_iters=max_iterations,
        max_steps=1
    )
    all_comm_states_lossy = comm_mask_lossy.get_all_comm_states_for_step(0)

    # ===== B1: NonResilient DMPC at p=0 (ideal baseline) =====
    b1 = NonResilientDMPC(
        network=network,
        microgrids=microgrids,
        pricing=pricing,
        horizon=horizon,
        max_iterations=max_iterations,
        verbose=False,
        solver_options=solver_options
    )
    b1_result = b1.solve(current_hour=0, comm_state=None)  # No packet loss

    # Reset microgrids for fair comparison
    for mg in microgrids.values():
        mg.ess.reset()

    # ===== B2: Naive DMPC with packet loss =====
    b2 = NaiveDMPC(
        network=network,
        microgrids=microgrids,
        pricing=pricing,
        horizon=horizon,
        max_iterations=max_iterations,
        verbose=False,
        solver_options=solver_options
    )
    b2_result = b2.solve(current_hour=0, comm_mask=all_comm_states_lossy)

    for mg in microgrids.values():
        mg.ess.reset()

    # ===== B3: RDMPC with packet loss =====
    b3 = RDMPCFixed(
        network=network,
        microgrids=microgrids,
        pricing=pricing,
        horizon=horizon,
        max_iterations=max_iterations,
        verbose=False,
        solver_options=solver_options
    )
    b3_result = b3.solve(current_hour=0, comm_mask=all_comm_states_lossy)

    for mg in microgrids.values():
        mg.ess.reset()

    # Extract tieline energy and ESS throughput from results
    # Derived from available solver outputs for the first executed step
    tieline_energy_b1 = sum(
        abs(v[0]) if hasattr(v, '__len__') else abs(v)
        for v in b1_result.phi.values()
    ) * DT if b1_result.phi else 0.0
    tieline_energy_b2 = sum(
        abs(v[0]) if hasattr(v, '__len__') else abs(v)
        for v in b2_result.phi.values()
    ) * DT if b2_result.phi else 0.0
    tieline_energy_b3 = sum(
        abs(v[0]) if hasattr(v, '__len__') else abs(v)
        for v in b3_result.phi.values()
    ) * DT if b3_result.phi else 0.0

    # ESS throughput (from actions)
    ess_throughput_b1 = sum(
        (actions.get('p_ch', 0) + actions.get('p_dis', 0)) * DT
        for actions in b1_result.actions.values()
    ) if b1_result.actions else 0.0
    ess_throughput_b2 = sum(
        (actions.get('p_ch', 0) + actions.get('p_dis', 0)) * DT
        for actions in b2_result.actions.values()
    ) if b2_result.actions else 0.0
    ess_throughput_b3 = sum(
        (actions.get('p_ch', 0) + actions.get('p_dis', 0)) * DT
        for actions in b3_result.actions.values()
    ) if b3_result.actions else 0.0

    return SingleSeedResult(
        seed=seed,
        cost_b1_p0=b1_result.total_cost_econ,
        cost_b2=b2_result.total_cost_econ,
        cost_b3=b3_result.total_cost_econ,
        ens_b1_p0=b1_result.ens_kwh,
        ens_b2=b2_result.ens_kwh,
        ens_b3=b3_result.ens_kwh,
        tieline_energy_b1=tieline_energy_b1,
        tieline_energy_b2=tieline_energy_b2,
        tieline_energy_b3=tieline_energy_b3,
        ess_throughput_b1=ess_throughput_b1,
        ess_throughput_b2=ess_throughput_b2,
        ess_throughput_b3=ess_throughput_b3,
        iterations_b2=b2_result.iterations,
        iterations_b3=b3_result.iterations,
        converged_b2=b2_result.converged,
        converged_b3=b3_result.converged,
        packets_lost_b2=b2_result.packets_lost,
        packets_lost_b3=b3_result.packets_lost,
        total_packets=b2_result.total_packets
    )


def run_cost_vs_ploss_experiment(
    n_seeds: int = 50,
    p_loss_values: List[float] = None,
    max_iterations: int = 20,
    verbose: bool = True,
    solver_options: Optional[Dict[str, Any]] = None
) -> Dict[float, List[SingleSeedResult]]:
    """
    Run cost excess vs packet loss sweep experiment.

    Args:
        n_seeds: Number of seeds to test
        p_loss_values: List of packet loss probabilities to test
        max_iterations: Max ADMM iterations
        verbose: Print progress
        solver_options: CVXPY solver options (e.g., {'solver': 'CLARABEL', 'use_fallback': False})

    Returns:
        Dict mapping p_loss -> list of SingleSeedResult
    """
    if p_loss_values is None:
        p_loss_values = [0.1, 0.2, 0.3, 0.4, 0.5]

    results_by_ploss: Dict[float, List[SingleSeedResult]] = {}

    network, microgrids, pricing = create_standard_setup()

    for p_loss in p_loss_values:
        if verbose:
            print(f"\n--- p_loss = {p_loss:.1%} ---")

        results_by_ploss[p_loss] = []

        for seed in range(n_seeds):
            if verbose and seed % 10 == 0:
                print(f"  Seed {seed}/{n_seeds}...", end="\r")

            result = run_single_seed_experiment(
                seed=seed,
                network=network,
                microgrids=microgrids,
                pricing=pricing,
                p_loss=p_loss,
                max_iterations=max_iterations,
                verbose=False,
                solver_options=solver_options
            )
            results_by_ploss[p_loss].append(result)

        if verbose:
            metrics = compute_cost_excess(results_by_ploss[p_loss])
            print(f"  B2 excess: ${metrics.b2_excess_mean:.2f} +/- ${metrics.b2_excess_std:.2f}")
            print(f"  B3 excess: ${metrics.b3_excess_mean:.2f} +/- ${metrics.b3_excess_std:.2f}")
            print(f"  B3 improvement: {metrics.b3_improvement_pct:+.1f}%")

    return results_by_ploss


def run_cost_vs_mmax_experiment(
    n_seeds: int = 30,
    m_max_values: List[int] = None,
    p_loss: float = 0.3,
    verbose: bool = True,
    solver_options: Optional[Dict[str, Any]] = None
) -> Dict[int, List[SingleSeedResult]]:
    """
    Run cost excess vs M_max (ADMM iteration limit) experiment.

    This produces "anytime" curves showing how performance improves with more iterations.

    Args:
        n_seeds: Number of seeds to test
        m_max_values: List of M_max values to test
        p_loss: Packet loss probability
        verbose: Print progress
        solver_options: CVXPY solver options (e.g., {'solver': 'CLARABEL', 'use_fallback': False})

    Returns:
        Dict mapping M_max -> list of SingleSeedResult
    """
    if m_max_values is None:
        m_max_values = [5, 10, 15, 20, 30, 50]

    results_by_mmax: Dict[int, List[SingleSeedResult]] = {}

    network, microgrids, pricing = create_standard_setup()

    for m_max in m_max_values:
        if verbose:
            print(f"\n--- M_max = {m_max} ---")

        results_by_mmax[m_max] = []

        for seed in range(n_seeds):
            if verbose and seed % 10 == 0:
                print(f"  Seed {seed}/{n_seeds}...", end="\r")

            result = run_single_seed_experiment(
                seed=seed,
                network=network,
                microgrids=microgrids,
                pricing=pricing,
                p_loss=p_loss,
                max_iterations=m_max,
                verbose=False,
                solver_options=solver_options
            )
            results_by_mmax[m_max].append(result)

        if verbose:
            metrics = compute_cost_excess(results_by_mmax[m_max])
            print(f"  B2 excess: ${metrics.b2_excess_mean:.2f}")
            print(f"  B3 excess: ${metrics.b3_excess_mean:.2f}")

    return results_by_mmax


def run_full_experiment_suite(
    output_dir: str = DEFAULT_OUTPUT_DIR,
    n_seeds: int = 50,
    verbose: bool = True,
    solver_options: Optional[Dict[str, Any]] = None
) -> Dict:
    """
    Run the full economic resilience experiment suite.

    Generates:
    1. Cost vs packet loss curves
    2. Cost vs M_max curves (anytime)
    3. Summary statistics

    Args:
        output_dir: Directory to save results
        n_seeds: Number of seeds per configuration
        verbose: Print progress
        solver_options: CVXPY solver options (e.g., {'solver': 'CLARABEL', 'use_fallback': False})

    Returns:
        Dict with all results
    """
    output_path = Path(output_dir)
    output_path.mkdir(parents=True, exist_ok=True)

    results = {
        'timestamp': datetime.now().isoformat(),
        'config': {
            'n_seeds': n_seeds,
            'n_mgs': 5,
            'topology': 'LINE',
            'grid_limit': 100.0,
            'tieline_limit': 100.0,
            'solver_options': solver_options,
        }
    }

    # ===== Experiment 1: Cost vs Packet Loss =====
    if verbose:
        print("\n" + "=" * 70)
        print("Experiment 1: Cost Excess vs Packet Loss")
        print("=" * 70)

    ploss_results = run_cost_vs_ploss_experiment(
        n_seeds=n_seeds,
        p_loss_values=[0.1, 0.2, 0.3, 0.4, 0.5],
        max_iterations=20,
        verbose=verbose,
        solver_options=solver_options
    )

    # Compute curves
    ploss_curves = compute_cost_vs_ploss_curve(ploss_results)
    results['cost_vs_ploss'] = ploss_curves

    # Save detailed results
    for p_loss, seed_results in ploss_results.items():
        metrics = compute_cost_excess(seed_results)
        if verbose:
            print(f"\n=== Summary for p_loss = {p_loss:.1%} ===")
            print_economic_summary(metrics, p_loss)

    with open(output_path / 'cost_vs_ploss.json', 'w') as f:
        json.dump(ploss_curves, f, indent=2)

    # ===== Experiment 2: Cost vs M_max (Anytime Curves) =====
    if verbose:
        print("\n" + "=" * 70)
        print("Experiment 2: Cost Excess vs M_max (Anytime Curves)")
        print("=" * 70)

    mmax_results = run_cost_vs_mmax_experiment(
        n_seeds=n_seeds,
        m_max_values=[5, 10, 15, 20, 30],
        p_loss=0.3,
        verbose=verbose,
        solver_options=solver_options
    )

    # Compute curves
    mmax_curves = compute_cost_vs_ploss_curve(mmax_results)  # Same computation
    mmax_curves['M_max'] = mmax_curves.pop('p_loss', sorted(mmax_results.keys()))
    results['cost_vs_mmax'] = mmax_curves

    with open(output_path / 'cost_vs_mmax.json', 'w') as f:
        json.dump(mmax_curves, f, indent=2)

    # ===== Summary Statistics =====
    # Use p_loss=0.3, M_max=20 as the default summary point
    if 0.3 in ploss_results:
        summary_metrics = compute_cost_excess(ploss_results[0.3])
        results['summary'] = {
            'p_loss': 0.3,
            'M_max': 20,
            'b2_excess_mean': summary_metrics.b2_excess_mean,
            'b3_excess_mean': summary_metrics.b3_excess_mean,
            'b3_improvement_pct': summary_metrics.b3_improvement_pct,
            'b2_tail_prob': summary_metrics.b2_tail_prob,
            'b3_tail_prob': summary_metrics.b3_tail_prob,
        }

    with open(output_path / 'summary.json', 'w') as f:
        json.dump(results, f, indent=2)

    if verbose:
        print("\n" + "=" * 70)
        print("Experiments Complete")
        print("=" * 70)
        print(f"Results saved to: {output_path}")

    return results


def quick_validation(verbose: bool = True, output_dir: str = None, solver_options: Optional[Dict[str, Any]] = None) -> bool:
    """
    Quick validation run with minimal seeds.

    Args:
        verbose: Print progress

    Returns:
        True if validation passes
    """
    if verbose:
        print("\n" + "=" * 70)
        print("Quick Validation: Economic Resilience Setup")
        print("=" * 70)

    network, microgrids, pricing = create_standard_setup(
        n_mgs=5,
        topology=Topology.LINE,
        grid_limit=100.0
    )

    # Test with 3 seeds at p_loss=0.3
    results = []
    for seed in [42, 57, 70]:
        if verbose:
            print(f"\n  Testing seed {seed}...")

        result = run_single_seed_experiment(
            seed=seed,
            network=network,
            microgrids=microgrids,
            pricing=pricing,
            p_loss=0.3,
            max_iterations=15,
            verbose=False,
            solver_options=solver_options
        )
        results.append(result)

        if verbose:
            print(f"    B1 (ideal): ${result.cost_b1_p0:.2f}, ENS={result.ens_b1_p0:.2f} kWh")
            print(f"    B2 (naive): ${result.cost_b2:.2f}, ENS={result.ens_b2:.2f} kWh")
            print(f"    B3 (RDMPC): ${result.cost_b3:.2f}, ENS={result.ens_b3:.2f} kWh")
            print(f"    Cost excess: B2=${result.cost_b2 - result.cost_b1_p0:.2f}, "
                  f"B3=${result.cost_b3 - result.cost_b1_p0:.2f}")

    metrics = compute_cost_excess(results)

    if verbose:
        print("\n--- Validation Summary ---")
        print(f"  B2 excess mean: ${metrics.b2_excess_mean:.2f}")
        print(f"  B3 excess mean: ${metrics.b3_excess_mean:.2f}")
        print(f"  B3 improvement: {metrics.b3_improvement_pct:+.1f}%")

    # Validation criteria:
    # 1. ENS should be ~0 (grid-connected)
    # 2. Cost excess should be positive (packet loss hurts)
    # 3. B3 should remain within a reasonable range relative to B2

    ens_ok = all(r.ens_b2 < 1.0 and r.ens_b3 < 1.0 for r in results)
    cost_ok = metrics.b2_excess_mean >= 0 and metrics.b3_excess_mean >= 0
    b3_within_bounds = all(
        r.cost_b3 < r.cost_b2 * 2  # B3 not more than 2x B2
        for r in results
    )

    passed = ens_ok and cost_ok and b3_within_bounds

    if verbose:
        print(f"\n  ENS check (all < 1 kWh): {'PASS' if ens_ok else 'FAIL'}")
        print(f"  Cost excess check (>= 0): {'PASS' if cost_ok else 'FAIL'}")
        print(f"  B3 within comparison bound: {'PASS' if b3_within_bounds else 'FAIL'}")
        print(f"\n  Overall: {'PASS' if passed else 'FAIL'}")

    if output_dir:
        output_path = Path(output_dir)
        output_path.mkdir(parents=True, exist_ok=True)
        summary = {
            'timestamp': datetime.now().isoformat(),
            'mode': 'quick_validation',
            'seeds': [r.seed for r in results],
            'results': [asdict(r) for r in results],
            'metrics': {
                'b2_excess_mean': metrics.b2_excess_mean,
                'b3_excess_mean': metrics.b3_excess_mean,
                'b3_improvement_pct': metrics.b3_improvement_pct,
            },
            'passed': passed,
        }
        output_file = output_path / f"quick_validation_{datetime.now().strftime('%Y%m%d_%H%M%S')}.json"
        with open(output_file, 'w') as f:
            json.dump(summary, f, indent=2)
        if verbose:
            print(f"\nQuick validation saved to: {output_file}")

    return passed


if __name__ == "__main__":
    import argparse

    parser = argparse.ArgumentParser(description="Economic Resilience Experiments (Path A)")
    parser.add_argument('--quick', action='store_true', help='Quick validation only')
    parser.add_argument('--seeds', type=int, default=50, help='Number of seeds')
    parser.add_argument('--output', type=str, default=DEFAULT_OUTPUT_DIR,
                        help='Output directory')
    parser.add_argument('--solver', type=str, default='OSQP',
                        help='CVXPY solver backend (e.g., OSQP, CLARABEL, SCS)')
    parser.add_argument('--no-fallback', action='store_true',
                        help='Disable solver fallback chain (use primary only)')
    args = parser.parse_args()

    # Build solver options dict
    solver_options = {
        'use_fallback': not args.no_fallback,
        'solver': args.solver,
    }

    if args.quick:
        passed = quick_validation(verbose=True, output_dir=args.output, solver_options=solver_options)
        sys.exit(0 if passed else 1)
    else:
        run_full_experiment_suite(
            output_dir=args.output,
            n_seeds=args.seeds,
            verbose=True,
            solver_options=solver_options
        )
