# Supplementary material for: Resilient distributed model predictive control for cooperative microgrids under communication loss with demand response integration
Source: PLoS One. 2026 Apr 8;21(4):e0345857. doi: 10.1371/journal.pone.0345857 (PMC13061206; doi:10.1371/journal.pone.0345857)
Supplement: S2 Code — ZIP archive (S2_Code.zip) containing the simulation code and experiment scripts used to generate the raw result files and processed summaries reported in the manuscript. (S2_Code.ZIP) [file pone.0345857.s003.zip › journal.pone.0345857.s003/simulation/experiments/b2_b3_compare.py]

"""
Compare B2 and B3 side by side for a single seed.
Focus on identifying WHY B3 has much higher ENS.
"""

import sys
from pathlib import Path

# Keep this script runnable via `python simulation/experiments/...` by ensuring the
# repository root is on `sys.path` (avoid machine-specific absolute paths).
_REPO_ROOT = Path(__file__).resolve().parents[2]
if str(_REPO_ROOT) not in sys.path:
    sys.path.insert(0, str(_REPO_ROOT))

import numpy as np
from simulation.models.network import MicrogridNetwork, Topology
from simulation.models.microgrid import Microgrid
from simulation.baselines.rdmpc import RDMPC
from simulation.baselines.naive_dmpc import NaiveDMPC
from simulation.communication.failure_models import StepLevelOutageMask


def setup_scenario(seed: int):
    """Create network and microgrids for testing."""
    network = MicrogridNetwork(
        n_microgrids=5,
        topology=Topology.LINE,
        tieline_limit=150.0
    )
    edges = network.get_edges()

    # Apply stress config
    for mg_id, mg_config in network.microgrids.items():
        mg_config.grid_import_max = 30.0
        mg_config.grid_export_max = 30.0
        mg_config.ess_power_max = 40.0

    # Create microgrids (same forecasts for both methods)
    microgrids = {}
    for mg_id, mg_config in network.microgrids.items():
        mg = Microgrid(mg_config)
        mg.generate_synthetic_forecasts(30, seed=seed + mg_id * 1000)
        microgrids[mg_id] = mg

    # Create outage mask
    step_outage = StepLevelOutageMask(
        edges=edges,
        p_g=0.05,
        p_b=0.8,
        p_gb=0.3,
        p_bg=0.2,
        seed=seed,
        max_iters=15,
        max_steps=24
    )

    comm_mask = {}
    for m in range(15):
        comm_mask[m] = step_outage.get_comm_state_for_iteration(step=0, iteration=m)

    return network, microgrids, comm_mask


def run_b2_verbose(network, microgrids, comm_mask):
    """Run B2 with detailed output."""
    solver = NaiveDMPC(
        network=network,
        microgrids=microgrids,
        horizon=24,
        max_iterations=5,
        verbose=True
    )
    result = solver.solve(current_hour=10, comm_mask=comm_mask)
    return result, solver


def run_b3_verbose(network, microgrids, comm_mask):
    """Run B3 with detailed output."""
    solver = RDMPC(
        network=network,
        microgrids=microgrids,
        horizon=24,
        max_iterations=5,
        verbose=True,
        use_residual_based_bound=True
    )
    result = solver.solve(current_hour=10, comm_mask=comm_mask)
    return result, solver


if __name__ == "__main__":
    seed = 64  # Representative diagnostic seed

    print(f"=" * 70)
    print(f"COMPARING B2 vs B3 FOR SEED {seed}")
    print(f"=" * 70)

    network, microgrids, comm_mask = setup_scenario(seed)

    # Show loss pattern
    print("\nLoss pattern (iteration 0):")
    for edge, success in comm_mask[0].items():
        print(f"  {edge}: {'✓' if success else '✗ LOST'}")

    # Run B2
    print(f"\n{'='*70}")
    print("B2 (Naive DMPC) - NO reserves, NO dual freeze")
    print(f"{'='*70}")
    b2_result, b2_solver = run_b2_verbose(network, microgrids, comm_mask)

    print(f"\nB2 Results:")
    print(f"  ENS: {b2_result.ens_kwh:.4f} kWh")
    print(f"  Cost (econ): ${b2_result.total_cost_econ:.2f}")

    # Show per-MG ENS
    print(f"\n  Per-MG load shedding:")
    for mg_id, ctrl in b2_solver.controllers.items():
        if ctrl.last_result is not None:
            s_ls_total = np.sum(ctrl.last_result.s_ls) * 1.0  # kWh
            print(f"    MG{mg_id}: {s_ls_total:.2f} kWh")

    # Run B3
    print(f"\n{'='*70}")
    print("B3 (RDMPC) - WITH reserves, WITH dual freeze")
    print(f"{'='*70}")
    b3_result, b3_solver = run_b3_verbose(network, microgrids, comm_mask)

    print(f"\nB3 Results:")
    print(f"  ENS: {b3_result.ens_kwh:.4f} kWh")
    print(f"  Cost (econ): ${b3_result.total_cost_econ:.2f}")
    print(f"  Duals frozen: {b3_result.duals_frozen}")
    print(f"  Total reserve up: {b3_result.total_reserve_up:.2f} kW·H")

    # Show per-MG ENS
    print(f"\n  Per-MG load shedding:")
    for mg_id, ctrl in b3_solver.controllers.items():
        if ctrl.last_result is not None:
            s_ls_total = np.sum(ctrl.last_result.s_ls) * 1.0  # kWh
            print(f"    MG{mg_id}: {s_ls_total:.2f} kWh")

    # Show reserve info
    print(f"\n  Per-MG reserve requirements (at k=0):")
    for mg_id in sorted(b3_solver.resilience.state.reserve_up.keys()):
        r_up = b3_solver.resilience.state.reserve_up[mg_id][0]
        r_down = b3_solver.resilience.state.reserve_down[mg_id][0]
        print(f"    MG{mg_id}: R_up={r_up:.1f} kW, R_down={r_down:.1f} kW")

    # Compare
    print(f"\n{'='*70}")
    print("COMPARISON")
    print(f"{'='*70}")
    print(f"B2 ENS: {b2_result.ens_kwh:.2f} kWh")
    print(f"B3 ENS: {b3_result.ens_kwh:.2f} kWh")
    print(f"Difference: {b3_result.ens_kwh - b2_result.ens_kwh:+.2f} kWh")
    if b2_result.ens_kwh > 0.01:
        diff_pct = ((b3_result.ens_kwh - b2_result.ens_kwh) / b2_result.ens_kwh) * 100
        print(f"Percentage: {diff_pct:+.1f}%")
