# Supplementary material for: Resilient distributed model predictive control for cooperative microgrids under communication loss with demand response integration
Source: PLoS One. 2026 Apr 8;21(4):e0345857. doi: 10.1371/journal.pone.0345857 (PMC13061206; doi:10.1371/journal.pone.0345857)
Supplement: S2 Code — ZIP archive (S2_Code.zip) containing the simulation code and experiment scripts used to generate the raw result files and processed summaries reported in the manuscript. (S2_Code.ZIP) [file pone.0345857.s003.zip › journal.pone.0345857.s003/simulation/experiments/quick_test.py]

"""
Quick validation test: N=2, H=6 for <30s runs.

Tests basic functionality of:
- Network topology
- Microgrid models
- Local MPC solver
- ADMM coordination
"""

import time
import sys
from pathlib import Path

# Add parent to path for imports
sys.path.insert(0, str(Path(__file__).parent.parent.parent))

import numpy as np

from simulation.config.parameters import (
    H_QUICK, T_SIM_QUICK, N_QUICK, ADMM_PARAMS,
    Topology, MicrogridConfig
)
from simulation.models.network import MicrogridNetwork, create_test_network
from simulation.models.microgrid import Microgrid
from simulation.models.pricing import PricingModel
from simulation.solvers.cvxpy_solver import CVXPYSolver
from simulation.solvers.base_solver import LocalMPCProblem
from simulation.control.admm_coordinator import ADMMCoordinator


def test_network_creation():
    """Test network topology creation."""
    print("\n=== Test: Network Creation ===")

    # Line network
    net_line = MicrogridNetwork(5, Topology.LINE, 100.0)
    assert net_line.num_edges() == 4, f"Line should have 4 edges, got {net_line.num_edges()}"
    assert net_line.get_diameter() == 4, f"Line diameter should be 4, got {net_line.get_diameter()}"
    print(f"  Line network: {net_line}")

    # Ring network
    net_ring = MicrogridNetwork(5, Topology.RING, 100.0)
    assert net_ring.num_edges() == 5, f"Ring should have 5 edges, got {net_ring.num_edges()}"
    assert net_ring.get_diameter() == 2, f"Ring diameter should be 2, got {net_ring.get_diameter()}"
    print(f"  Ring network: {net_ring}")

    # Test network (N=2)
    net_test = create_test_network()
    assert net_test.n == 2
    assert net_test.get_neighbors(0) == [1]
    assert net_test.get_neighbors(1) == [0]
    print(f"  Test network: {net_test}")

    print("  PASSED")
    return True


def test_microgrid_models():
    """Test microgrid component models."""
    print("\n=== Test: Microgrid Models ===")

    # Create microgrid
    config = MicrogridConfig(id=0)
    mg = Microgrid(config)

    # Check ESS
    assert mg.ess.capacity == 500.0
    assert mg.ess.soc == 0.5
    assert mg.ess.energy == 250.0
    print(f"  ESS: capacity={mg.ess.capacity}, soc={mg.ess.soc:.2f}")

    # Test ESS dynamics
    mg.ess.update(p_ch=100.0, p_dis=0.0, dt=1.0)
    expected_energy = 250.0 + 0.95 * 100.0 * 1.0
    assert abs(mg.ess.energy - expected_energy) < 0.1, f"ESS energy wrong: {mg.ess.energy} vs {expected_energy}"
    print(f"  After charging 100kW for 1h: energy={mg.ess.energy:.1f} kWh")

    # Generate forecasts
    forecasts = mg.generate_synthetic_forecasts(H_QUICK, seed=42)
    assert 'pv' in forecasts
    assert 'wind' in forecasts
    assert 'load' in forecasts
    assert len(forecasts['pv']) == H_QUICK
    print(f"  Forecasts generated: PV={forecasts['pv'].mean():.1f}kW, Load={forecasts['load'].mean():.1f}kW")

    print("  PASSED")
    return True


def test_pricing():
    """Test pricing model."""
    print("\n=== Test: Pricing Model ===")

    pricing = PricingModel()

    # Check TOU periods
    assert pricing.get_grid_buy_price(3) == 0.072  # Off-peak (3 AM)
    assert pricing.get_grid_buy_price(9) == 0.129  # On-peak (9 AM)
    assert pricing.get_grid_buy_price(14) == 0.109  # Mid-peak (2 PM)

    # Check MG trading is midpoint
    mg_price_3am = pricing.get_mg_trading_price(3)
    expected_3am = (0.072 + 0.050) / 2
    assert abs(mg_price_3am - expected_3am) < 0.001
    print(f"  3 AM: buy=${pricing.get_grid_buy_price(3)}, sell=${pricing.get_grid_sell_price(3)}, MG=${mg_price_3am:.3f}")

    # Verify MG trading is always between buy and sell
    for h in range(24):
        mg_price = pricing.get_mg_trading_price(h)
        buy_price = pricing.get_grid_buy_price(h)
        sell_price = pricing.get_grid_sell_price(h)
        assert sell_price <= mg_price <= buy_price, f"Hour {h}: MG price not between buy/sell"

    print("  PASSED")
    return True


def test_cvxpy_solver():
    """Test CVXPY solver on simple problem."""
    print("\n=== Test: CVXPY Solver ===")

    H = H_QUICK
    solver = CVXPYSolver(verbose=False)

    # Build simple problem
    problem = LocalMPCProblem(
        mg_id=0,
        horizon=H,
        ess_energy=250.0,
        p_renewable=np.ones(H) * 100.0,      # 100 kW constant
        p_load_base=np.ones(H) * 150.0,      # 150 kW constant
        p_load_shift_max=np.ones(H) * 20.0,
        p_load_curt_max=np.ones(H) * 15.0,
        e_shift_required=20.0 * H * 1.0,     # Must serve all shiftable
        price_grid_buy=np.ones(H) * 0.10,
        price_grid_sell=np.ones(H) * 0.07,
        price_mg_trading=np.ones(H) * 0.085,
        ess_capacity=500.0,
        ess_energy_min=100.0,
        ess_energy_max=450.0,
        ess_charge_max=250.0,
        ess_discharge_max=250.0,
        ess_eta_ch=0.95,
        ess_eta_dis=0.95,
        grid_import_max=100.0,
        grid_export_max=100.0,
        neighbor_ids=[1],
        tieline_limits={1: 100.0},
        consensus_vars={1: np.zeros(H)},
        dual_vars={1: np.zeros(H)},
        rho=5.0,
        reserve_up=np.zeros(H),
        reserve_down=np.zeros(H),
        dt=1.0
    )

    # Solve
    start = time.time()
    result = solver.solve(problem)
    solve_time = time.time() - start

    print(f"  Status: {result.status}")
    print(f"  Cost: ${result.cost:.2f}")
    print(f"  Solve time: {solve_time*1000:.1f} ms")
    print(f"  Grid import (mean): {result.p_grid_import.mean():.1f} kW")
    print(f"  ESS charge (mean): {result.p_ch.mean():.1f} kW")
    print(f"  Load shed: {result.s_ls.sum():.2f} kW (should be ~0)")

    assert result.status in ["optimal", "optimal_inaccurate"]
    assert result.cost < float('inf')
    assert result.s_ls.sum() < 1.0  # No significant load shedding

    print("  PASSED")
    return True


def test_admm_coordinator():
    """Test ADMM coordination between 2 MGs."""
    print("\n=== Test: ADMM Coordinator ===")

    H = H_QUICK
    network = create_test_network()
    admm = ADMMCoordinator(network, horizon=H)

    # Simulate local decisions (MG0 wants to export, MG1 wants to import)
    local_results = {
        0: {1: np.ones(H) * 30.0},    # MG0 proposes export 30 kW
        1: {0: np.ones(H) * -20.0}    # MG1 proposes import 20 kW (negative from MG1's view)
    }

    # Run one iteration
    state = admm.run_iteration(local_results)

    # Check consensus (should be average)
    # φ_01 = (P_01 - P_10) / 2 = (30 - (-20)) / 2 = 25
    phi_01 = state.phi[(0, 1)]
    phi_10 = state.phi[(1, 0)]
    print(f"  φ_01 = {phi_01[0]:.1f}, φ_10 = {phi_10[0]:.1f}")

    # Check reciprocity
    assert np.allclose(phi_01, -phi_10), "Consensus not reciprocal!"
    print(f"  Reciprocity check: φ_01 = -φ_10 ✓")

    # Check residuals
    r, s = admm.compute_residuals()
    print(f"  Primal residual: {r:.2f} kW")
    print(f"  Dual residual: {s:.2f} kW")

    print("  PASSED")
    return True


def test_admm_convergence():
    """Test ADMM convergence on simple case."""
    print("\n=== Test: ADMM Convergence ===")

    H = H_QUICK
    network = create_test_network()
    admm = ADMMCoordinator(network, horizon=H)

    max_iter = 50
    converged = False

    for m in range(max_iter):
        # Simulate local solves responding to consensus
        # In practice, local MPC would minimize (P_ij - φ_ij)² + ...
        # Here we just move toward consensus
        phi_01 = admm.state.phi[(0, 1)]
        phi_10 = admm.state.phi[(1, 0)]

        # Local decisions move toward consensus
        local_results = {
            0: {1: 0.8 * phi_01 + 0.2 * np.ones(H) * 20},  # Blend toward phi
            1: {0: 0.8 * phi_10 + 0.2 * np.ones(H) * -20}
        }

        state = admm.run_iteration(local_results)

        if state.converged:
            converged = True
            print(f"  Converged at iteration {m+1}")
            break

    if not converged:
        print(f"  Did not converge in {max_iter} iterations")
        print(f"  Final residuals: r={state.primal_residual:.4f}, s={state.dual_residual:.4f}")

    # Check convergence or significant residual reduction
    # For synthetic test, either converged OR final residual below reasonable threshold
    final_r = admm.history.primal_residuals[-1]
    max_r = max(admm.history.primal_residuals)

    assert converged or final_r < max_r, \
        f"Residuals should decrease: final={final_r:.4f}, max={max_r:.4f}"

    print(f"  Final primal residual: {final_r:.4f} kW")
    print("  PASSED")
    return True


def run_quick_test():
    """Run all quick tests."""
    print("=" * 60)
    print("RDMPC Simulation - Quick Validation Test")
    print("N=2, H=6, expected <30s")
    print("=" * 60)

    start_time = time.time()

    tests = [
        ("Network Creation", test_network_creation),
        ("Microgrid Models", test_microgrid_models),
        ("Pricing Model", test_pricing),
        ("CVXPY Solver", test_cvxpy_solver),
        ("ADMM Coordinator", test_admm_coordinator),
        ("ADMM Convergence", test_admm_convergence),
    ]

    passed = 0
    failed = 0

    for name, test_func in tests:
        try:
            if test_func():
                passed += 1
            else:
                failed += 1
                print(f"  FAILED: {name}")
        except Exception as e:
            failed += 1
            print(f"  FAILED: {name} - {str(e)}")
            import traceback
            traceback.print_exc()

    total_time = time.time() - start_time

    print("\n" + "=" * 60)
    print(f"Results: {passed}/{len(tests)} tests passed")
    print(f"Total time: {total_time:.2f}s")
    if total_time < 30:
        print("✓ Within 30s target")
    else:
        print("✗ Exceeded 30s target")
    print("=" * 60)

    return failed == 0


if __name__ == "__main__":
    success = run_quick_test()
    sys.exit(0 if success else 1)
