# Supplementary material for: Resilient distributed model predictive control for cooperative microgrids under communication loss with demand response integration
Source: PLoS One. 2026 Apr 8;21(4):e0345857. doi: 10.1371/journal.pone.0345857 (PMC13061206; doi:10.1371/journal.pone.0345857)
Supplement: S2 Code — ZIP archive (S2_Code.zip) containing the simulation code and experiment scripts used to generate the raw result files and processed summaries reported in the manuscript. (S2_Code.ZIP) [file pone.0345857.s003.zip › journal.pone.0345857.s003/simulation/experiments/tune_asymmetric_params.py]

"""
Parameter screening for coordination-critical scenarios.

This script screens parameter regions where:
1. B1 (ideal, p=0) remains feasible (ENS < threshold)
2. B2 (naive, with packet loss) shows coordination-induced ENS
3. B3 (RDMPC) can be compared under the same conditions

The tuning process adjusts:
- Receiver constraints (grid_import_max, ess_power_max)
- Donor constraints (grid_export_max)
- Tie-line limits
- Packet loss rate

Usage:
    python simulation/experiments/tune_asymmetric_params.py

Output:
    Prints recommended parameter combinations
"""

import sys
from pathlib import Path
import warnings
from typing import Dict, List, Tuple, Optional
from dataclasses import dataclass

# Add parent to path for imports
sys.path.insert(0, str(Path(__file__).parent.parent.parent))

# Suppress warnings
warnings.filterwarnings('ignore')

import numpy as np

from simulation.config.parameters import H, DT, Topology
from simulation.models.network import MicrogridNetwork
from simulation.models.microgrid import Microgrid
from simulation.models.pricing import PricingModel
from simulation.baselines.non_resilient_dmpc import NonResilientDMPC
from simulation.baselines.naive_dmpc import NaiveDMPC
from simulation.baselines.rdmpc import RDMPCFixed
from simulation.communication.failure_models import CommonRandomMask

from simulation.experiments.asymmetry_helpers import (
    AsymmetryPattern, create_asymmetric_microgrids, generate_asymmetric_forecasts
)


@dataclass
class TuningResult:
    """Result of a single tuning configuration."""
    # Config
    receiver_grid_import: float
    receiver_ess_power: float
    donor_grid_export: float
    tieline_limit: float
    p_loss: float

    # Results
    b1_ens_mean: float
    b1_feasible_rate: float
    b2_ens_mean: float
    b2_ens_excess_mean: float
    b2_tail_prob: float
    b3_ens_mean: float
    b3_ens_excess_mean: float
    b3_tail_prob: float

    # Screening score used to rank candidate configurations
    screening_score: float = 0.0


def create_tunable_pattern(
    receiver_grid_import: float = 30.0,
    receiver_ess_power: float = 40.0,
    donor_grid_export: float = 20.0,
    receiver_load_scale: float = 1.3,
    donor_pv_scale: float = 1.4
) -> AsymmetryPattern:
    """
    Create an AsymmetryPattern with tunable parameters.

    Args:
        receiver_grid_import: Grid import limit for receivers [kW]
        receiver_ess_power: ESS power limit for receivers [kW]
        donor_grid_export: Grid export limit for donors [kW]
        receiver_load_scale: Load scaling for receivers
        donor_pv_scale: PV scaling for donors

    Returns:
        AsymmetryPattern
    """
    return AsymmetryPattern(
        donor_ids=[0, 4],
        receiver_ids=[1, 3],
        donor_config={
            'grid_import_max': 100.0,
            'grid_export_max': donor_grid_export,
            'ess_power_max': 250.0,
            'pv_scale': donor_pv_scale,
            'wind_scale': donor_pv_scale,
            'load_scale': 0.7,
        },
        receiver_config={
            'grid_import_max': receiver_grid_import,
            'grid_export_max': receiver_grid_import,
            'ess_power_max': receiver_ess_power,
            'pv_scale': 0.6,
            'wind_scale': 0.6,
            'load_scale': receiver_load_scale,
        },
        neutral_config={
            'grid_import_max': 80.0,
            'grid_export_max': 80.0,
            'ess_power_max': 150.0,
            'pv_scale': 1.0,
            'wind_scale': 1.0,
            'load_scale': 1.0,
        },
    )


def evaluate_configuration(
    pattern: AsymmetryPattern,
    tieline_limit: float,
    p_loss: float,
    n_seeds: int = 20,
    max_iterations: int = 15,
    ens_threshold: float = 0.1
) -> TuningResult:
    """
    Evaluate a parameter configuration.

    Args:
        pattern: AsymmetryPattern to test
        tieline_limit: Tie-line power limit [kW]
        p_loss: Packet loss probability
        n_seeds: Number of seeds to test
        max_iterations: Max ADMM iterations
        ens_threshold: Threshold for feasibility [kWh]

    Returns:
        TuningResult with metrics
    """
    # Create network
    network = MicrogridNetwork(5, Topology.LINE, tieline_limit)
    edges = network.get_edges()

    b1_ens_values = []
    b2_ens_values = []
    b3_ens_values = []

    for seed in range(n_seeds):
        # Create microgrids
        microgrids = create_asymmetric_microgrids(network, pattern, seed, tieline_limit)
        generate_asymmetric_forecasts(microgrids, H, seed)
        pricing = PricingModel()

        # Communication mask
        comm_mask = CommonRandomMask(
            edges=edges, p_loss=p_loss, seed=seed,
            max_iters=max_iterations, max_steps=1
        )
        all_comm_states = comm_mask.get_all_comm_states_for_step(0)

        # B1: Ideal (no packet loss)
        b1 = NonResilientDMPC(
            network=network, microgrids=microgrids, pricing=pricing,
            horizon=H, max_iterations=max_iterations, verbose=False
        )
        b1_result = b1.solve(current_hour=0, comm_state=None)
        b1_ens_values.append(b1_result.ens_kwh)

        # Reset
        for mg in microgrids.values():
            mg.ess.reset()
        generate_asymmetric_forecasts(microgrids, H, seed)

        # B2: Naive with packet loss
        b2 = NaiveDMPC(
            network=network, microgrids=microgrids, pricing=pricing,
            horizon=H, max_iterations=max_iterations, verbose=False
        )
        b2_result = b2.solve(current_hour=0, comm_mask=all_comm_states)
        b2_ens_values.append(b2_result.ens_kwh)

        # Reset
        for mg in microgrids.values():
            mg.ess.reset()
        generate_asymmetric_forecasts(microgrids, H, seed)

        # B3: RDMPC with packet loss
        b3 = RDMPCFixed(
            network=network, microgrids=microgrids, pricing=pricing,
            horizon=H, max_iterations=max_iterations, verbose=False
        )
        b3_result = b3.solve(current_hour=0, comm_mask=all_comm_states)
        b3_ens_values.append(b3_result.ens_kwh)

    # Convert to arrays
    b1_ens = np.array(b1_ens_values)
    b2_ens = np.array(b2_ens_values)
    b3_ens = np.array(b3_ens_values)

    # Compute excess
    b2_excess = np.maximum(0, b2_ens - b1_ens)
    b3_excess = np.maximum(0, b3_ens - b1_ens)

    # Compute a screening score for coordination-sensitive regimes.
    b1_feasible_rate = np.mean(b1_ens < ens_threshold)
    b2_tail_prob = np.mean(b2_excess > ens_threshold)
    b3_tail_prob = np.mean(b3_excess > ens_threshold)

    screening_score = (
        b1_feasible_rate *
        b2_tail_prob *
        max(0, b2_tail_prob - b3_tail_prob + 0.1)
    )

    return TuningResult(
        receiver_grid_import=pattern.receiver_config['grid_import_max'],
        receiver_ess_power=pattern.receiver_config['ess_power_max'],
        donor_grid_export=pattern.donor_config['grid_export_max'],
        tieline_limit=tieline_limit,
        p_loss=p_loss,
        b1_ens_mean=float(np.mean(b1_ens)),
        b1_feasible_rate=float(b1_feasible_rate),
        b2_ens_mean=float(np.mean(b2_ens)),
        b2_ens_excess_mean=float(np.mean(b2_excess)),
        b2_tail_prob=float(b2_tail_prob),
        b3_ens_mean=float(np.mean(b3_ens)),
        b3_ens_excess_mean=float(np.mean(b3_excess)),
        b3_tail_prob=float(b3_tail_prob),
        screening_score=float(screening_score)
    )


def grid_search_tuning(
    verbose: bool = True
) -> List[TuningResult]:
    """
    Run grid search over parameter space to find coordination-sensitive regimes.

    Returns:
        List of TuningResult sorted by screening_score
    """
    results = []

    # Parameter ranges to search
    receiver_grid_imports = [20.0, 30.0, 40.0]
    receiver_ess_powers = [30.0, 50.0, 70.0]
    donor_grid_exports = [10.0, 20.0, 30.0]
    tieline_limits = [100.0, 150.0, 200.0]
    p_loss_values = [0.3, 0.4, 0.5]

    total_configs = (len(receiver_grid_imports) * len(receiver_ess_powers) *
                     len(donor_grid_exports) * len(tieline_limits) * len(p_loss_values))

    if verbose:
        print(f"\n=== Grid Search Tuning ({total_configs} configurations) ===\n")

    config_num = 0
    for receiver_grid in receiver_grid_imports:
        for receiver_ess in receiver_ess_powers:
            for donor_export in donor_grid_exports:
                for tieline in tieline_limits:
                    for p_loss in p_loss_values:
                        config_num += 1
                        if verbose:
                            print(f"Config {config_num}/{total_configs}: "
                                  f"recv_grid={receiver_grid}, recv_ess={receiver_ess}, "
                                  f"donor_exp={donor_export}, tieline={tieline}, p={p_loss}",
                                  end="\r")

                        pattern = create_tunable_pattern(
                            receiver_grid_import=receiver_grid,
                            receiver_ess_power=receiver_ess,
                            donor_grid_export=donor_export
                        )

                        try:
                            result = evaluate_configuration(
                                pattern=pattern,
                                tieline_limit=tieline,
                                p_loss=p_loss,
                                n_seeds=10,  # Small for speed
                                max_iterations=15
                            )
                            results.append(result)
                        except Exception as e:
                            if verbose:
                                print(f"\n  Error: {e}")

    # Sort by screening score
    results.sort(key=lambda r: r.screening_score, reverse=True)

    if verbose:
        print("\n\n=== Top 10 Configurations (by screening score) ===\n")
        print(f"{'Rank':<5} {'recv_grid':<10} {'recv_ess':<10} {'donor_exp':<10} "
              f"{'tieline':<8} {'p_loss':<7} {'B1_feas':<8} {'B2_tail':<8} "
              f"{'B3_tail':<8} {'score':<8}")
        print("-" * 95)

        for i, r in enumerate(results[:10]):
            print(f"{i+1:<5} {r.receiver_grid_import:<10.0f} {r.receiver_ess_power:<10.0f} "
                  f"{r.donor_grid_export:<10.0f} {r.tieline_limit:<8.0f} {r.p_loss:<7.1%} "
                  f"{r.b1_feasible_rate:<8.0%} {r.b2_tail_prob:<8.0%} "
                  f"{r.b3_tail_prob:<8.0%} {r.screening_score:<8.3f}")

    return results


def focused_tuning(
    base_config: Dict,
    verbose: bool = True
) -> List[TuningResult]:
    """
    Focused tuning around a promising configuration.

    Args:
        base_config: Base configuration dict with keys:
            receiver_grid_import, receiver_ess_power, donor_grid_export,
            tieline_limit, p_loss
        verbose: Print progress

    Returns:
        List of TuningResult sorted by screening_score
    """
    results = []

    # Create variations around base
    variations = [
        {'receiver_grid_import': base_config['receiver_grid_import'] - 5},
        {'receiver_grid_import': base_config['receiver_grid_import'] + 5},
        {'receiver_ess_power': base_config['receiver_ess_power'] - 10},
        {'receiver_ess_power': base_config['receiver_ess_power'] + 10},
        {'donor_grid_export': base_config['donor_grid_export'] - 5},
        {'donor_grid_export': base_config['donor_grid_export'] + 5},
        {'tieline_limit': base_config['tieline_limit'] - 25},
        {'tieline_limit': base_config['tieline_limit'] + 25},
    ]

    if verbose:
        print(f"\n=== Focused Tuning ({len(variations) + 1} configurations) ===\n")

    # Test base config
    pattern = create_tunable_pattern(
        receiver_grid_import=base_config['receiver_grid_import'],
        receiver_ess_power=base_config['receiver_ess_power'],
        donor_grid_export=base_config['donor_grid_export']
    )
    base_result = evaluate_configuration(
        pattern=pattern,
        tieline_limit=base_config['tieline_limit'],
        p_loss=base_config['p_loss'],
        n_seeds=20
    )
    results.append(base_result)

    if verbose:
        print(f"Base config: B1_feas={base_result.b1_feasible_rate:.0%}, "
              f"B2_tail={base_result.b2_tail_prob:.0%}, "
              f"B3_tail={base_result.b3_tail_prob:.0%}, "
              f"score={base_result.screening_score:.3f}")

    # Test variations
    for i, var in enumerate(variations):
        config = base_config.copy()
        config.update(var)

        if verbose:
            print(f"Testing variation {i+1}/{len(variations)}: {var}...", end="\r")

        pattern = create_tunable_pattern(
            receiver_grid_import=config.get('receiver_grid_import', base_config['receiver_grid_import']),
            receiver_ess_power=config.get('receiver_ess_power', base_config['receiver_ess_power']),
            donor_grid_export=config.get('donor_grid_export', base_config['donor_grid_export'])
        )
        result = evaluate_configuration(
            pattern=pattern,
            tieline_limit=config.get('tieline_limit', base_config['tieline_limit']),
            p_loss=config.get('p_loss', base_config['p_loss']),
            n_seeds=20
        )
        results.append(result)

    results.sort(key=lambda r: r.screening_score, reverse=True)

    if verbose:
        print("\n\n=== Results ===\n")
        for r in results:
            print(f"recv_grid={r.receiver_grid_import:.0f}, recv_ess={r.receiver_ess_power:.0f}, "
                  f"donor_exp={r.donor_grid_export:.0f}, tieline={r.tieline_limit:.0f}, "
                  f"p={r.p_loss:.1%} -> "
                  f"B1_feas={r.b1_feasible_rate:.0%}, B2_tail={r.b2_tail_prob:.0%}, "
                  f"B3_tail={r.b3_tail_prob:.0%}, score={r.screening_score:.3f}")

    return results


def recommend_best_config(results: List[TuningResult], verbose: bool = True) -> TuningResult:
    """
    Recommend a configuration from tuning results.

    Criteria:
    1. B1 feasibility >= 80%
    2. B2 tail probability > 0
    3. B3 tail < B2 tail (or at least not worse)

    Args:
        results: List of TuningResult
        verbose: Print recommendation

    Returns:
        Best TuningResult
    """
    # Filter for reasonable configurations
    valid = [r for r in results if r.b1_feasible_rate >= 0.7]

    if not valid:
        valid = results  # Fall back to all if none meet threshold

    # Sort by screening score
    valid.sort(key=lambda r: r.screening_score, reverse=True)

    best = valid[0]

    if verbose:
        print("\n" + "=" * 70)
        print("RECOMMENDED CONFIGURATION")
        print("=" * 70)
        print(f"\nReceiver constraints:")
        print(f"  grid_import_max: {best.receiver_grid_import:.0f} kW")
        print(f"  ess_power_max:   {best.receiver_ess_power:.0f} kW")
        print(f"\nDonor constraints:")
        print(f"  grid_export_max: {best.donor_grid_export:.0f} kW")
        print(f"\nNetwork:")
        print(f"  tieline_limit:   {best.tieline_limit:.0f} kW")
        print(f"\nScenario:")
        print(f"  p_loss:          {best.p_loss:.0%}")
        print(f"\nExpected results:")
        print(f"  B1 feasibility:  {best.b1_feasible_rate:.0%}")
        print(f"  B2 tail prob:    {best.b2_tail_prob:.0%}")
        print(f"  B3 tail prob:    {best.b3_tail_prob:.0%}")
        print(f"  Screening score: {best.screening_score:.3f}")

    return best


if __name__ == "__main__":
    import argparse

    parser = argparse.ArgumentParser(description="Parameter Tuning for Coordination-Critical Scenarios")
    parser.add_argument('--mode', type=str, choices=['grid', 'focused', 'both'], default='grid',
                        help='Tuning mode: grid (full search), focused (around base), or both')
    parser.add_argument('--verbose', action='store_true', default=True, help='Print progress')
    args = parser.parse_args()

    if args.mode in ['grid', 'both']:
        print("\n" + "=" * 70)
        print("PHASE 1: Grid Search")
        print("=" * 70)
        grid_results = grid_search_tuning(verbose=args.verbose)

    if args.mode in ['focused', 'both']:
        # Use best from grid search or default
        if args.mode == 'both' and grid_results:
            best = grid_results[0]
            base_config = {
                'receiver_grid_import': best.receiver_grid_import,
                'receiver_ess_power': best.receiver_ess_power,
                'donor_grid_export': best.donor_grid_export,
                'tieline_limit': best.tieline_limit,
                'p_loss': best.p_loss
            }
        else:
            base_config = {
                'receiver_grid_import': 30.0,
                'receiver_ess_power': 40.0,
                'donor_grid_export': 20.0,
                'tieline_limit': 150.0,
                'p_loss': 0.3
            }

        print("\n" + "=" * 70)
        print("PHASE 2: Focused Tuning")
        print("=" * 70)
        focused_results = focused_tuning(base_config, verbose=args.verbose)

        # Recommend best
        all_results = grid_results + focused_results if args.mode == 'both' else focused_results
        recommend_best_config(all_results, verbose=args.verbose)
    else:
        recommend_best_config(grid_results, verbose=args.verbose)
