# Supplementary material for: Resilient distributed model predictive control for cooperative microgrids under communication loss with demand response integration
Source: PLoS One. 2026 Apr 8;21(4):e0345857. doi: 10.1371/journal.pone.0345857 (PMC13061206; doi:10.1371/journal.pone.0345857)
Supplement: S2 Code — ZIP archive (S2_Code.zip) containing the simulation code and experiment scripts used to generate the raw result files and processed summaries reported in the manuscript. (S2_Code.ZIP) [file pone.0345857.s003.zip › journal.pone.0345857.s003/simulation/experiments/single_seed_analysis.py]

"""
Single-Seed Analysis Script

Purpose: analyze coordination and execution behavior for a single seed configuration.

Per-step logging:
1. Final iteration values:
   - P_ij^final(k=0) for both directions
   - φ_ij^final(k=0)
   - Reciprocity residual r_ij = P_ij + P_ji
   - Planned-vs-executed delta δ_ij = P_ij - φ^exec_ij

2. Execution and repair:
   - What was actually executed (φ^exec)
   - Per MG: repair slack s_ls(0) and binding constraints
   - Per MG: available headroom components

3. Compare B1 vs B2 vs B3:
   - If φ_B2 differs substantially from φ_B1 → coordination mismatch
   - If φ is similar but P_ij differs → planned-vs-executed mismatch
   - If both are similar → ENS from scarcity or modeling limitations

Usage:
    python simulation/experiments/single_seed_analysis.py

Output:
    data/results/single_seed_analysis/
"""

import sys
from pathlib import Path
import math
import json
from datetime import datetime
import numpy as np
from typing import Dict, List, Tuple

# Add parent to path for imports
sys.path.insert(0, str(Path(__file__).parent.parent.parent))

from simulation.config.parameters import H, DT, Topology
from simulation.models.network import MicrogridNetwork
from simulation.models.microgrid import Microgrid
from simulation.models.pricing import PricingModel
from simulation.baselines.non_resilient_dmpc import NonResilientDMPC
from simulation.baselines.naive_dmpc import NaiveDMPC
from simulation.baselines.rdmpc import RDMPCFixed
from simulation.communication.failure_models import StepLevelOutageMask, CommonRandomMask
from simulation.experiments.asymmetry_helpers import (
    get_5mg_line_donor_receiver_pattern,
    create_asymmetric_microgrids,
    generate_asymmetric_forecasts,
    verify_asymmetric_setup,
)

DEFAULT_RESULTS_DIR = "data/results"
DEFAULT_OUTPUT_DIR = f"{DEFAULT_RESULTS_DIR}/single_seed_analysis"


def create_diagnostic_setup(
    seed: int = 70,
    tieline_limit: float = 150.0,
    horizon: int = H
) -> Tuple[MicrogridNetwork, Dict[int, Microgrid], PricingModel]:
    """Create setup for diagnostic."""
    pattern = get_5mg_line_donor_receiver_pattern()
    network = MicrogridNetwork(5, Topology.LINE, tieline_limit)
    microgrids = create_asymmetric_microgrids(network, pattern, seed, tieline_limit)
    generate_asymmetric_forecasts(microgrids, horizon, seed)
    pricing = PricingModel()
    return network, microgrids, pricing


def analyze_phi_comparison(
    phi_b1: Dict[Tuple[int, int], np.ndarray],
    phi_b2: Dict[Tuple[int, int], np.ndarray],
    phi_b3: Dict[Tuple[int, int], np.ndarray]
) -> Dict:
    """Compare phi values across baselines."""
    analysis = {
        'edges': [],
        'max_diff_b1_b2': 0.0,
        'max_diff_b1_b3': 0.0,
        'max_diff_b2_b3': 0.0,
    }

    for edge in phi_b1.keys():
        if edge in phi_b2 and edge in phi_b3:
            phi1 = phi_b1[edge][0]  # First step only
            phi2 = phi_b2[edge][0]
            phi3 = phi_b3[edge][0]

            diff_b1_b2 = abs(phi2 - phi1)
            diff_b1_b3 = abs(phi3 - phi1)
            diff_b2_b3 = abs(phi3 - phi2)

            analysis['edges'].append({
                'edge': edge,
                'phi_b1': phi1,
                'phi_b2': phi2,
                'phi_b3': phi3,
                'diff_b1_b2': diff_b1_b2,
                'diff_b1_b3': diff_b1_b3,
                'diff_b2_b3': diff_b2_b3,
            })

            analysis['max_diff_b1_b2'] = max(analysis['max_diff_b1_b2'], diff_b1_b2)
            analysis['max_diff_b1_b3'] = max(analysis['max_diff_b1_b3'], diff_b1_b3)
            analysis['max_diff_b2_b3'] = max(analysis['max_diff_b2_b3'], diff_b2_b3)

    return analysis


def analyze_mg_state(
    mg: Microgrid,
    current_hour: int = 0
) -> Dict:
    """Analyze current state and headroom of a microgrid."""
    # Get forecasts
    pv_forecast = mg.pv.get_forecast()
    wind_forecast = mg.wind.get_forecast()
    load_profile = mg.load.get_base_load()

    p_pv = pv_forecast[0] if pv_forecast is not None else 0
    p_wind = wind_forecast[0] if wind_forecast is not None else 0
    p_load = load_profile[0] if load_profile is not None else 0
    p_renewable = p_pv + p_wind

    # ESS state
    ess_energy = mg.ess.energy
    ess_power_max = mg.ess.power_max

    # Grid limits
    grid_import_max = mg.grid_import_max
    grid_export_max = mg.grid_export_max

    # Net balance (positive = surplus, negative = deficit)
    net_balance = p_renewable - p_load

    # Local feasibility (can this MG balance locally without tie-lines?)
    # Max supply: renewable + grid_import + ESS_discharge
    # Must cover: load
    max_local_supply = p_renewable + grid_import_max + ess_power_max
    local_margin = max_local_supply - p_load

    return {
        'p_pv': p_pv,
        'p_wind': p_wind,
        'p_renewable': p_renewable,
        'p_load': p_load,
        'net_balance': net_balance,
        'ess_energy': ess_energy,
        'ess_power_max': ess_power_max,
        'grid_import_max': grid_import_max,
        'grid_export_max': grid_export_max,
        'max_local_supply': max_local_supply,
        'local_margin': local_margin,
    }


def estimate_expected_loss_rate(comm_mask) -> Tuple[float, str, str]:
    """Estimate expected loss rate based on comm mask parameters."""
    if hasattr(comm_mask, 'p_loss'):
        return float(comm_mask.p_loss), 'p_loss', 'CommonRandomMask'

    if all(hasattr(comm_mask, attr) for attr in ('p_g', 'p_b', 'p_gb', 'p_bg')):
        p_g = float(comm_mask.p_g)
        p_b = float(comm_mask.p_b)
        p_gb = float(comm_mask.p_gb)
        p_bg = float(comm_mask.p_bg)
        denom = p_gb + p_bg
        p_bad = p_gb / denom if denom > 0 else 0.0
        expected = p_g + (p_b - p_g) * p_bad
        return expected, 'p_b', 'StepLevelOutageMask'

    return None, None, None


def compute_loss_stats(
    comm_states: Dict[int, Dict[Tuple[int, int], bool]],
    undirected_edges: List[Tuple[int, int]]
) -> Dict[str, float]:
    total_dir = 0
    lost_dir = 0
    total_hs = 0
    lost_hs = 0
    for iter_state in comm_states.values():
        for success in iter_state.values():
            total_dir += 1
            if not success:
                lost_dir += 1
        for i, j in undirected_edges:
            total_hs += 1
            if not (iter_state.get((i, j), False) and iter_state.get((j, i), False)):
                lost_hs += 1
    return {
        'loss_rate_directed': lost_dir / total_dir if total_dir > 0 else 0.0,
        'loss_rate_handshake': lost_hs / total_hs if total_hs > 0 else 0.0,
        'loss_count_directed': lost_dir,
        'loss_count_handshake': lost_hs,
        'total_directed': total_dir,
        'total_handshake': total_hs
    }


def compute_loss_stats_single(
    comm_state: Dict[Tuple[int, int], bool],
    undirected_edges: List[Tuple[int, int]]
) -> Dict[str, float]:
    total_dir = len(comm_state)
    lost_dir = sum(1 for success in comm_state.values() if not success)
    total_hs = len(undirected_edges)
    lost_hs = 0
    for i, j in undirected_edges:
        if not (comm_state.get((i, j), False) and comm_state.get((j, i), False)):
            lost_hs += 1
    return {
        'loss_rate_directed': lost_dir / total_dir if total_dir > 0 else 0.0,
        'loss_rate_handshake': lost_hs / total_hs if total_hs > 0 else 0.0,
        'loss_count_directed': lost_dir,
        'loss_count_handshake': lost_hs,
        'total_directed': total_dir,
        'total_handshake': total_hs
    }


def assert_loss_rate_close(
    observed: float,
    expected: float,
    total_count: int,
    label: str
) -> None:
    """Assert observed loss rate is close to expected within sample-size tolerance."""
    if expected is None or total_count <= 0:
        return
    std = math.sqrt(expected * (1.0 - expected) / total_count)
    tolerance = max(0.05, min(0.10, 3.0 * std))
    if abs(observed - expected) > tolerance:
        raise ValueError(
            f"Observed loss rate {observed:.1%} differs from expected {expected:.1%} "
            f"({label}) by > {tolerance:.1%}. Check p_loss vs p_receive or mask params."
        )


def check_phi_reciprocity(
    phi: Dict[Tuple[int, int], np.ndarray],
    label: str,
    tol: float = 1e-3
) -> None:
    """Ensure reciprocal tie-line flows (phi_ij + phi_ji ≈ 0)."""
    checked = set()
    for (i, j), traj in phi.items():
        edge_key = (min(i, j), max(i, j))
        if edge_key in checked:
            continue
        checked.add(edge_key)
        if (j, i) not in phi:
            raise ValueError(f"{label}: missing reciprocal edge {(j, i)}")
        mismatch = traj[0] + phi[(j, i)][0]
        if abs(mismatch) > tol:
            raise ValueError(f"{label}: reciprocity violation on {(i, j)}: {mismatch:+.4f}")


def summarize_baseline(result, label: str) -> Dict:
    """Summarize baseline results for JSON output."""
    summary = {
        'label': label,
        'status': getattr(result, 'status', None),
        'converged': getattr(result, 'converged', None),
        'iterations': getattr(result, 'iterations', None),
        'planner_cost_econ': getattr(result, 'planner_cost_econ', getattr(result, 'total_cost_econ', None)),
        'execution_cost_econ': getattr(result, 'execution_cost_econ', None),
        'execution_curtail_kwh': getattr(result, 'execution_curtail_kwh', None),
        'ens_reported': getattr(result, 'ens_kwh', None),
        'ens_pred_k0': getattr(result, 'predicted_ens_kwh', None),
        'ens_planned': getattr(result, 'planned_ens_kwh', None),
    }

    if hasattr(result, 'execution_ens_kwh'):
        summary['ens_exec'] = result.execution_ens_kwh

    if hasattr(result, 'contracts_updated'):
        total = result.contracts_updated + result.contracts_stale
        update_rate = result.contracts_updated / total if total > 0 else 1.0
        summary.update({
            'contracts_updated': result.contracts_updated,
            'contracts_stale': result.contracts_stale,
            'contract_update_rate': update_rate,
        })

    if hasattr(result, 'max_staleness'):
        summary['max_staleness'] = result.max_staleness
        summary['reserve_up'] = getattr(result, 'total_reserve_up', None)
        summary['reserve_down'] = getattr(result, 'total_reserve_down', None)

    return summary


def save_analysis_results(summary: Dict, output_dir: str, tag: str = None) -> str:
    """Save analysis summary JSON to output_dir."""
    output_path = Path(output_dir)
    output_path.mkdir(parents=True, exist_ok=True)
    timestamp = datetime.now().strftime("%Y%m%d_%H%M%S")
    suffix = f"_{tag}" if tag else ""
    output_file = output_path / f"seed_analysis{suffix}_{timestamp}.json"
    with open(output_file, 'w') as f:
        json.dump(summary, f, indent=2)
    return str(output_file)


def run_single_seed_analysis(
    seed: int = 70,
    p_loss: float = 0.3,
    max_iterations: int = 15,
    verbose: bool = True,
    output_dir: str = None,
    tag: str = None,
    allow_inaccurate: bool = True
):
    """
    Run a detailed analysis on a single seed.

    Compares B1 (ideal), B2 (naive), and B3 (RDMPC) execution.
    """
    print("=" * 70)
    print(f"SEED {seed} ANALYSIS")
    print("=" * 70)

    # Create setup
    tieline_limit = 150.0
    horizon = H

    # Create network and MGs
    network, microgrids, pricing = create_diagnostic_setup(seed, tieline_limit, horizon)
    edges = network.get_edges()

    # Verify asymmetric setup
    print("\n--- Asymmetric Setup Verification ---")
    verify_results = verify_asymmetric_setup(network, microgrids, verbose=True)

    # Print per-MG state
    print("\n--- Per-MG State at t=0 ---")
    mg_state_summary = {}
    for mg_id, mg in sorted(microgrids.items()):
        state = analyze_mg_state(mg)
        mg_state_summary[mg_id] = {
            'role': 'DONOR' if getattr(mg, '_load_scale', 1.0) < 0.9 else (
                'RECV' if getattr(mg, '_load_scale', 1.0) > 1.1 else 'NEUT'
            ),
            'renewable': state['p_renewable'],
            'load': state['p_load'],
            'net_balance': state['net_balance'],
            'local_margin': state['local_margin'],
        }
        role = 'DONOR' if getattr(mg, '_load_scale', 1.0) < 0.9 else (
            'RECV' if getattr(mg, '_load_scale', 1.0) > 1.1 else 'NEUT'
        )
        print(f"  MG{mg_id} [{role}]: renewable={state['p_renewable']:.1f} kW, "
              f"load={state['p_load']:.1f} kW, balance={state['net_balance']:+.1f} kW, "
              f"local_margin={state['local_margin']:+.1f} kW")

    # Create communication mask
    comm_mask = StepLevelOutageMask(
        edges=edges,
        p_g=0.05,
        p_b=p_loss,
        p_gb=0.2,
        p_bg=0.2,
        seed=seed,
        max_iters=max_iterations,
        max_steps=1
    )
    all_comm_states = comm_mask.get_all_comm_states_for_step(0)

    # Count packet loss (directional + handshake)
    loss_stats = compute_loss_stats(all_comm_states, edges)
    loss_rate = loss_stats['loss_rate_directed']

    print(f"\n--- Communication Pattern (seed {seed}) ---")
    print(f"  Loss rate (directional): {loss_stats['loss_rate_directed']:.1%} "
          f"({loss_stats['loss_count_directed']}/{loss_stats['total_directed']})")
    print(f"  Loss rate (handshake):  {loss_stats['loss_rate_handshake']:.1%} "
          f"({loss_stats['loss_count_handshake']}/{loss_stats['total_handshake']})")
    expected_loss, expected_label, model_label = estimate_expected_loss_rate(comm_mask)
    if expected_loss is not None:
        print(f"  Expected loss rate ({model_label}, {expected_label}): {expected_loss:.1%}")
        if model_label == 'StepLevelOutageMask':
            print("  Note: p_loss argument maps to p_b (bad-state down prob), not direct loss rate.")
        assert_loss_rate_close(loss_rate, expected_loss, loss_stats['total_directed'], expected_label)
        expected_handshake = 1.0 - (1.0 - expected_loss) ** 2
        print(f"  Expected handshake loss (approx, indep): {expected_handshake:.1%}")

    # Show which edges have loss in final iteration
    final_comm = all_comm_states.get(max_iterations - 1, all_comm_states.get(0))
    final_stats = compute_loss_stats_single(final_comm, edges)
    print(f"  Final iter loss (directional): {final_stats['loss_rate_directed']:.1%}, "
          f"handshake: {final_stats['loss_rate_handshake']:.1%}")
    print(f"  Final iteration losses:")
    for edge, success in final_comm.items():
        if not success:
            print(f"    Edge {edge}: FAILED")

    # ===== RUN BASELINES =====
    solver_options = {'allow_inaccurate': allow_inaccurate}

    # B1: NonResilient DMPC (contract execution, same comm mask)
    print("\n--- B1: NonResilient DMPC (contract exec, same comm mask) ---")
    b1 = NonResilientDMPC(
        network=network, microgrids=microgrids, pricing=pricing,
        horizon=horizon, max_iterations=max_iterations, verbose=False,
        solver_options=solver_options,
        use_contract_execution=True
    )
    b1_comm_state = all_comm_states.get(max_iterations - 1, all_comm_states.get(0))
    b1_result = b1.solve(current_hour=0, comm_state=b1_comm_state)
    print(f"  Converged: {b1_result.converged}, Iterations: {b1_result.iterations}")
    print(f"  ENS (reported): {b1_result.ens_kwh:.4f} kWh, "
          f"Planner cost: ${b1_result.planner_cost_econ:.2f}")
    print(f"  ENS (pred k=0): {b1_result.predicted_ens_kwh:.4f} kWh")
    print(f"  ENS (planned): {b1_result.planned_ens_kwh:.4f} kWh")
    check_phi_reciprocity(b1_result.phi, "B1 phi")

    # Reset and regenerate
    for mg in microgrids.values():
        mg.ess.reset()
    generate_asymmetric_forecasts(microgrids, horizon, seed)

    # B2: Naive DMPC with packet loss
    print("\n--- B2: Naive DMPC (with packet loss) ---")
    b2 = NaiveDMPC(
        network=network, microgrids=microgrids, pricing=pricing,
        horizon=horizon, max_iterations=max_iterations, verbose=False,
        solver_options=solver_options
    )
    b2_result = b2.solve(current_hour=0, comm_mask=all_comm_states)
    print(f"  Converged: {b2_result.converged}, Iterations: {b2_result.iterations}")
    print(f"  ENS (reported/exec): {b2_result.ens_kwh:.4f} kWh, "
          f"Planner cost: ${b2_result.planner_cost_econ:.2f}, "
          f"Exec cost: {b2_result.execution_cost_econ:.2f}")
    print(f"  ENS (pred k=0): {b2_result.predicted_ens_kwh:.4f} kWh")
    print(f"  ENS (planned): {b2_result.planned_ens_kwh:.4f} kWh")
    print(f"  Execution ENS: {b2_result.execution_ens_kwh:.4f} kWh")
    total_contracts = b2_result.contracts_updated + b2_result.contracts_stale
    update_rate = b2_result.contracts_updated / total_contracts if total_contracts > 0 else 1.0
    print(f"  Contracts updated: {b2_result.contracts_updated}, stale: {b2_result.contracts_stale}")
    print(f"  Contract update rate: {update_rate:.1%}")
    check_phi_reciprocity(b2_result.phi, "B2 phi")

    # Reset and regenerate
    for mg in microgrids.values():
        mg.ess.reset()
    generate_asymmetric_forecasts(microgrids, horizon, seed)

    # B3: RDMPC with packet loss
    print("\n--- B3: RDMPC (with packet loss) ---")
    b3 = RDMPCFixed(
        network=network, microgrids=microgrids, pricing=pricing,
        horizon=horizon, max_iterations=max_iterations, verbose=False,
        solver_options=solver_options
    )
    b3_result = b3.solve(current_hour=0, comm_mask=all_comm_states)
    print(f"  Converged: {b3_result.converged}, Iterations: {b3_result.iterations}")
    print(f"  ENS (reported/exec): {b3_result.ens_kwh:.4f} kWh, "
          f"Planner cost: ${b3_result.planner_cost_econ:.2f}, "
          f"Exec cost: {b3_result.execution_cost_econ:.2f}")
    print(f"  ENS (pred k=0): {b3_result.predicted_ens_kwh:.4f} kWh")
    print(f"  ENS (planned): {b3_result.planned_ens_kwh:.4f} kWh")
    print(f"  Execution ENS: {b3_result.execution_ens_kwh:.4f} kWh")
    total_contracts = b3_result.contracts_updated + b3_result.contracts_stale
    update_rate = b3_result.contracts_updated / total_contracts if total_contracts > 0 else 1.0
    print(f"  Contracts updated: {b3_result.contracts_updated}, stale: {b3_result.contracts_stale}")
    print(f"  Contract update rate: {update_rate:.1%}")
    print(f"  Max staleness: {b3_result.max_staleness}, Reserves: up={b3_result.total_reserve_up:.1f}, down={b3_result.total_reserve_down:.1f}")
    check_phi_reciprocity(b3_result.phi, "B3 phi")

    # ===== PHI COMPARISON =====
    print("\n--- Phi Comparison (first step) ---")
    phi_analysis = analyze_phi_comparison(b1_result.phi, b2_result.phi, b3_result.phi)

    for e in phi_analysis['edges']:
        print(f"  {e['edge']}: B1={e['phi_b1']:+.2f}, B2={e['phi_b2']:+.2f}, "
              f"B3={e['phi_b3']:+.2f} | diff(B1-B2)={e['diff_b1_b2']:.2f}, "
              f"diff(B2-B3)={e['diff_b2_b3']:.2f}")

    print(f"\n  Max diff B1-B2: {phi_analysis['max_diff_b1_b2']:.2f} kW")
    print(f"  Max diff B1-B3: {phi_analysis['max_diff_b1_b3']:.2f} kW")
    print(f"  Max diff B2-B3: {phi_analysis['max_diff_b2_b3']:.2f} kW")

    # ===== DIAGNOSIS =====
    print("\n" + "=" * 70)
    print("DIAGNOSIS")
    print("=" * 70)

    ens_excess_b2 = max(0, b2_result.ens_kwh - b1_result.ens_kwh)
    ens_excess_b3 = max(0, b3_result.ens_kwh - b1_result.ens_kwh)

    print(f"\n  ENS excess B2: {ens_excess_b2:.4f} kWh")
    print(f"  ENS excess B3: {ens_excess_b3:.4f} kWh")

    if b1_result.ens_kwh > 0.1:
        print(f"\n  NOTE: B1 has significant ENS ({b1_result.ens_kwh:.2f} kWh)")
        print(f"        This indicates system is inherently infeasible for this seed.")
        print(f"        Coordination cannot help if local + tie-line capacity insufficient.")

    if phi_analysis['max_diff_b1_b2'] > 10:
        print(f"\n  FINDING: Large phi difference B1-B2 ({phi_analysis['max_diff_b1_b2']:.1f} kW)")
        print(f"           → Packet loss changes the coordinated tie-line plan")

    if ens_excess_b2 > 0.1 and b2_result.contracts_stale > 0:
        print(f"\n  FINDING: B2 has stale contracts ({b2_result.contracts_stale}) and ENS excess")
        print(f"           → Contract staleness caused execution mismatch")

    if abs(ens_excess_b2 - ens_excess_b3) < 0.01:
        print(f"\n  FINDING: B2 and B3 have nearly identical ENS excess")
        print(f"           → Reserves don't help (possibly reserves don't change execution outcome)")

    if b3_result.execution_ens_kwh > b2_result.execution_ens_kwh:
        print(f"\n  WARNING: B3 execution ENS > B2 execution ENS")
        print(f"           → Reserve activation increases executed ENS under this configuration")

    print("\n" + "=" * 70)
    print("DONE")
    print("=" * 70)

    summary = {
        'timestamp': datetime.now().isoformat(),
        'seed': seed,
        'p_loss': p_loss,
        'max_iterations': max_iterations,
        'tieline_limit': tieline_limit,
        'loss_rate_observed': loss_rate,
        'loss_rate_observed_directional': loss_stats['loss_rate_directed'],
        'loss_rate_observed_handshake': loss_stats['loss_rate_handshake'],
        'loss_rate_final_iter_directional': final_stats['loss_rate_directed'],
        'loss_rate_final_iter_handshake': final_stats['loss_rate_handshake'],
        'loss_rate_expected': expected_loss,
        'loss_rate_expected_handshake_approx': (1.0 - (1.0 - expected_loss) ** 2) if expected_loss is not None else None,
        'loss_rate_expected_label': expected_label,
        'comm_model': model_label,
        'mg_states': mg_state_summary,
        'phi_analysis': {
            'max_diff_b1_b2': phi_analysis['max_diff_b1_b2'],
            'max_diff_b1_b3': phi_analysis['max_diff_b1_b3'],
            'max_diff_b2_b3': phi_analysis['max_diff_b2_b3'],
        },
        'baselines': {
            'b1': summarize_baseline(b1_result, 'B1'),
            'b2': summarize_baseline(b2_result, 'B2'),
            'b3': summarize_baseline(b3_result, 'B3'),
        }
    }

    if output_dir:
        output_file = save_analysis_results(summary, output_dir, tag=tag)
        print(f"\nResults saved to: {output_file}")

    return {
        'seed': seed,
        'b1_result': b1_result,
        'b2_result': b2_result,
        'b3_result': b3_result,
        'phi_analysis': phi_analysis,
        'ens_excess_b2': ens_excess_b2,
        'ens_excess_b3': ens_excess_b3,
        'summary': summary,
    }


def run_multi_seed_analysis(
    seeds: List[int] = [42, 57, 70],
    verbose: bool = True,
    output_dir: str = None,
    allow_inaccurate: bool = True
):
    """Run the single-seed analysis workflow on multiple seeds for comparison."""
    results = []
    for seed in seeds:
        print(f"\n{'#' * 70}")
        print(f"# SEED {seed}")
        print(f"{'#' * 70}")
        result = run_single_seed_analysis(
            seed=seed,
            verbose=verbose,
            output_dir=output_dir,
            tag=f"seed_{seed}",
            allow_inaccurate=allow_inaccurate
        )
        results.append(result)

    # Summary
    print("\n" + "=" * 70)
    print("MULTI-SEED SUMMARY")
    print("=" * 70)

    print(f"\n{'Seed':>6} | {'B1 ENS':>10} | {'B2 ENS':>10} | {'B3 ENS':>10} | "
          f"{'ENS_x B2':>10} | {'ENS_x B3':>10} | {'Stale B2':>8} | {'Stale B3':>8}")
    print("-" * 90)

    for r in results:
        print(f"{r['seed']:>6} | "
              f"{r['b1_result'].ens_kwh:>10.3f} | "
              f"{r['b2_result'].ens_kwh:>10.3f} | "
              f"{r['b3_result'].ens_kwh:>10.3f} | "
              f"{r['ens_excess_b2']:>10.3f} | "
              f"{r['ens_excess_b3']:>10.3f} | "
              f"{r['b2_result'].contracts_stale:>8} | "
              f"{r['b3_result'].contracts_stale:>8}")

    if output_dir:
        summary = {
            'timestamp': datetime.now().isoformat(),
            'seeds': seeds,
            'results': [
                {
                    'seed': r['seed'],
                    'ens_b1': r['b1_result'].ens_kwh,
                    'ens_b2': r['b2_result'].ens_kwh,
                    'ens_b3': r['b3_result'].ens_kwh,
                    'ens_excess_b2': r['ens_excess_b2'],
                    'ens_excess_b3': r['ens_excess_b3'],
                }
                for r in results
            ]
        }
        output_file = save_analysis_results(summary, output_dir, tag="multi_seed")
        print(f"\nMulti-seed summary saved to: {output_file}")

    return results


if __name__ == "__main__":
    import argparse

    parser = argparse.ArgumentParser(description="Single-seed analysis")
    parser.add_argument('--seed', type=int, default=70, help='Seed to diagnose')
    parser.add_argument('--multi', action='store_true', help='Run multiple seeds (42, 57, 70)')
    parser.add_argument('--seeds', type=str, default='42,57,70',
                        help='Comma-separated seeds for multi mode')
    parser.add_argument('--output', type=str, default=DEFAULT_OUTPUT_DIR,
                        help='Output directory for JSON summaries')
    parser.add_argument('--strict-solver', action='store_true',
                        help='Reject OPTIMAL_INACCURATE even if validation passes')
    args = parser.parse_args()

    allow_inaccurate = not args.strict_solver

    if args.multi:
        seeds = [int(s.strip()) for s in args.seeds.split(',')]
        run_multi_seed_analysis(
            seeds=seeds,
            verbose=True,
            output_dir=args.output,
            allow_inaccurate=allow_inaccurate
        )
    else:
        run_single_seed_analysis(
            seed=args.seed,
            verbose=True,
            output_dir=args.output,
            allow_inaccurate=allow_inaccurate
        )
