# Supplementary material for: Resilient distributed model predictive control for cooperative microgrids under communication loss with demand response integration
Source: PLoS One. 2026 Apr 8;21(4):e0345857. doi: 10.1371/journal.pone.0345857 (PMC13061206; doi:10.1371/journal.pone.0345857)
Supplement: S2 Code — ZIP archive (S2_Code.zip) containing the simulation code and experiment scripts used to generate the raw result files and processed summaries reported in the manuscript. (S2_Code.ZIP) [file pone.0345857.s003.zip › journal.pone.0345857.s003/simulation/experiments/test_directionality.py]

"""
Script to verify reserve directionality.

This tests whether reserves are correctly attached to the RECEIVER (MG with uncertainty)
rather than the SENDER (MG that failed to transmit).

The key principle:
- If comm_state[(i, j)] == False, it means MG j did NOT receive MG i's message
- MG j has uncertainty about MG i's plans
- Therefore MG j should hold reserves (the RECEIVER)

NOT:
- MG i holding reserves (the SENDER) - which is incorrect
"""

import sys
from pathlib import Path

# Add parent to path for imports
sys.path.insert(0, str(Path(__file__).parent.parent.parent))

import numpy as np

from simulation.config.parameters import (
    H, Topology, MicrogridConfig
)
from simulation.models.network import MicrogridNetwork
from simulation.models.microgrid import Microgrid
from simulation.control.resilience import ResilienceHandler


def create_test_network():
    """Create a simple 3-MG line network for testing."""
    network = MicrogridNetwork(3, Topology.LINE, 100.0)

    microgrids = {}
    for mg_id in range(3):
        config = MicrogridConfig(id=mg_id)
        mg = Microgrid(config)
        mg.generate_synthetic_forecasts(H, seed=42 + mg_id)
        microgrids[mg_id] = mg

    return network, microgrids


def analyze_directionality():
    """
    Analyze whether reserves are attached to RECEIVER or SENDER.

    Test scenario (seed 64 pattern):
    - (0,1): SUCCESS - MG1 received MG0's message
    - (1,0): LOST - MG0 did NOT receive MG1's message

    Expected:
    - MG0 should have reserves (it has uncertainty about MG1)
    - MG1 should NOT have reserves (it received MG0's message)

    BUG symptom:
    - If MG1 has reserves but MG0 doesn't -> directionality is wrong
    """
    print("=" * 70)
    print("Reserve Directionality Diagnostic")
    print("=" * 70)

    network, microgrids = create_test_network()

    # Create resilience handler
    mg_ids = list(microgrids.keys())
    neighbors = {
        mg_id: network.get_neighbors(mg_id)
        for mg_id in mg_ids
    }

    resilience = ResilienceHandler(
        mg_ids=mg_ids,
        neighbors=neighbors,
        horizon=H,
        use_residual_based_bound=False  # Use simple tau-based for clarity
    )

    # Create asymmetric packet loss pattern (simulating seed 64)
    # Edge (i,j) = True means j RECEIVED i's message
    # Edge (1,0) = False means MG0 did NOT receive MG1's message
    comm_state = {
        (0, 1): True,   # MG1 received MG0's message
        (1, 0): False,  # MG0 did NOT receive MG1's message (MG1 failed to send)
        (1, 2): True,   # MG2 received MG1's message
        (2, 1): True,   # MG1 received MG2's message
    }

    print("\nComm State (edge (i,j)=True means j received i's message):")
    for edge, success in sorted(comm_state.items()):
        status = "SUCCESS" if success else "LOST"
        i, j = edge
        action = "received" if success else "did NOT receive"
        print(f"  ({i},{j}): {status} -> MG{j} {action} MG{i}'s message")

    # Update resilience state
    resilience.update_staleness(comm_state)

    # Compute reserves
    reserve_up, reserve_down = resilience.compute_reserves()

    print("\nStaleness per directed edge (tau_ij):")
    for edge, stale in sorted(resilience.state.staleness.items()):
        print(f"  {edge}: tau = {stale.tau}")

    print("\nReserve Requirements (upward, at k=0):")
    for mg_id in sorted(reserve_up.keys()):
        r = reserve_up[mg_id][0]
        print(f"  MG{mg_id}: {r:.2f} kW")

    # Analyze
    print("\n" + "=" * 70)
    print("ANALYSIS")
    print("=" * 70)

    # Count incoming vs outgoing losses per MG
    for mg_id in sorted(microgrids.keys()):
        mg_neighbors = network.get_neighbors(mg_id)
        incoming_losses = 0  # Messages TO mg_id that were lost
        outgoing_losses = 0  # Messages FROM mg_id that were lost

        for j in mg_neighbors:
            # Incoming: edge (j, mg_id) = message from j to mg_id
            incoming_edge = (j, mg_id)
            if not comm_state.get(incoming_edge, True):
                incoming_losses += 1

            # Outgoing: edge (mg_id, j) = message from mg_id to j
            outgoing_edge = (mg_id, j)
            if not comm_state.get(outgoing_edge, True):
                outgoing_losses += 1

        reserve = reserve_up[mg_id][0]

        print(f"\nMG{mg_id}:")
        print(f"  Incoming losses (j->mg{mg_id}): {incoming_losses}")
        print(f"  Outgoing losses (mg{mg_id}->j): {outgoing_losses}")
        print(f"  Reserve: {reserve:.2f} kW")

        # Check correlation
        if incoming_losses > 0 and reserve > 0:
            print(f"  -> CORRECT: Has incoming loss AND has reserve")
        elif incoming_losses > 0 and reserve == 0:
            print("  -> Inconsistent: has incoming loss but no reserve")
        elif incoming_losses == 0 and reserve > 0:
            print(f"  -> SUSPICIOUS: No incoming loss but HAS reserve")
        else:
            print(f"  -> OK: No incoming loss and no reserve")

    # Detailed edge analysis
    print("\n" + "=" * 70)
    print("CODE ANALYSIS")
    print("=" * 70)
    print("\nCurrent code logic in compute_reserves():")
    print("  for j in neighbors.get(mg_id, []):")
    print("      edge = (mg_id, j)  # OUTGOING edge")
    print("  -> Reserves go to MG that SENDS, not RECEIVES")
    print("\nCorrect logic should be:")
    print("  for j in neighbors.get(mg_id, []):")
    print("      edge = (j, mg_id)  # INCOMING edge")
    print("  -> Reserves go to MG that RECEIVES (has uncertainty)")

    # Check what edges are being used for reserve calculation
    print("\nEdges checked for MG0's reserve (current implementation):")
    mg_id = 0
    for j in network.get_neighbors(mg_id):
        edge = (mg_id, j)  # Current: OUTGOING
        stale = resilience.state.staleness.get(edge)
        tau = stale.tau if stale else 0
        print(f"  Edge ({mg_id},{j}) [OUTGOING]: tau = {tau}")

    print("\nEdges that SHOULD be checked for MG0's reserve:")
    for j in network.get_neighbors(mg_id):
        edge = (j, mg_id)  # Correct: INCOMING
        stale = resilience.state.staleness.get(edge)
        tau = stale.tau if stale else 0
        print(f"  Edge ({j},{mg_id}) [INCOMING]: tau = {tau}")

    # Final diagnosis
    print("\n" + "=" * 70)
    print("DIAGNOSIS")
    print("=" * 70)

    # MG0 should have reserves because (1,0)=LOST means MG0 has uncertainty about MG1
    mg0_reserve = reserve_up[0][0]
    mg1_reserve = reserve_up[1][0]

    print(f"\nMG0 reserve: {mg0_reserve:.2f} kW (should have reserve - didn't receive from MG1)")
    print(f"MG1 reserve: {mg1_reserve:.2f} kW (should NOT have reserve - received from MG0)")

    if mg0_reserve == 0 and mg1_reserve > 0:
        print("\n" + "=" * 70)
        print(">>> DIRECTIONALITY BUG CONFIRMED! <<<")
        print("=" * 70)
        print("\nPROBLEM:")
        print("  - MG0 has NO reserve but should (it didn't receive from MG1)")
        print("  - MG1 has reserve but shouldn't (it received from MG0)")
        print("\nSuggested update in resilience.py compute_reserves():")
        print("  Line 339: edge = (mg_id, j)  # OUTGOING - WRONG")
        print("  Change to: edge = (j, mg_id)  # INCOMING - CORRECT")
        return False
    elif mg0_reserve > 0 and mg1_reserve == 0:
        print("\n" + "=" * 70)
        print(">>> DIRECTIONALITY CORRECT <<<")
        print("=" * 70)
        print("\n  - MG0 has reserve (it didn't receive from MG1)")
        print("  - MG1 has no reserve (it received from MG0)")
        return True
    else:
        print("\n" + "=" * 70)
        print(">>> INCONCLUSIVE <<<")
        print("=" * 70)
        print(f"\n  - MG0 reserve: {mg0_reserve:.2f} kW")
        print(f"  - MG1 reserve: {mg1_reserve:.2f} kW")
        print("\nPossible reasons:")
        print("  - Both have reserves (maybe staleness_aware=True and MG1 also has losses)")
        print("  - Neither has reserves (maybe staleness tracking not working)")
        return None


if __name__ == "__main__":
    result = analyze_directionality()

    print("\n" + "=" * 70)
    if result is False:
        print("Directionality update needed in resilience.py")
        print("Change line 339 from edge = (mg_id, j) to edge = (j, mg_id)")
        sys.exit(1)
    elif result is True:
        print("Directionality is correct. No code change needed.")
        sys.exit(0)
    else:
        print("Could not determine directionality. Manual inspection needed.")
        sys.exit(2)
