# Supplementary material for: Resilient distributed model predictive control for cooperative microgrids under communication loss with demand response integration
Source: PLoS One. 2026 Apr 8;21(4):e0345857. doi: 10.1371/journal.pone.0345857 (PMC13061206; doi:10.1371/journal.pone.0345857)
Supplement: S2 Code — ZIP archive (S2_Code.zip) containing the simulation code and experiment scripts used to generate the raw result files and processed summaries reported in the manuscript. (S2_Code.ZIP) [file pone.0345857.s003.zip › journal.pone.0345857.s003/simulation/experiments/coordination_critical_asymmetric.py]

"""
Path B: Coordination-Critical Asymmetric Experiments

This script runs experiments with asymmetric donor/receiver microgrids
where tie-line coordination is actually necessary for feasibility.

Design principle:
- Donors have surplus (high renewable, low demand, limited grid export)
- Receivers have deficit (high demand, low resources, limited grid import)
- Total system is balanced, but local feasibility requires tie-line coordination

Key outputs:
1. ENS_excess = ENS_lossy - ENS_b1_p0 (coordination-induced failures)
2. Tail risk: P(ENS_excess > threshold)
3. Comparison of B2 vs B3 under packet loss

Usage:
    python simulation/experiments/coordination_critical_asymmetric.py

Output:
    data/results/coordination_critical_asymmetric/
    ├── ens_excess_by_seed.json
    ├── tail_metrics.json
    └── summary.json
"""

import sys
from pathlib import Path
import warnings
import json
from datetime import datetime
from typing import Dict, List, Optional, Tuple
from dataclasses import dataclass, asdict

# Add parent to path for imports
sys.path.insert(0, str(Path(__file__).parent.parent.parent))

# Suppress warnings for cleaner output
warnings.filterwarnings('ignore')

import numpy as np

from simulation.config.parameters import H, DT, Topology
from simulation.models.network import MicrogridNetwork
from simulation.models.microgrid import Microgrid
from simulation.models.pricing import PricingModel
from simulation.baselines.non_resilient_dmpc import NonResilientDMPC
from simulation.baselines.naive_dmpc import NaiveDMPC
from simulation.baselines.rdmpc import RDMPC, RDMPCFixed, RDMPCProbeRestart
from simulation.communication.failure_models import CommonRandomMask, StepLevelOutageMask

from simulation.experiments.asymmetry_helpers import (
    AsymmetryPattern, get_5mg_line_donor_receiver_pattern,
    get_island_mode_pattern, create_asymmetric_microgrids,
    generate_asymmetric_forecasts, verify_asymmetric_setup,
    print_asymmetry_summary
)
from simulation.experiments.economic_metrics import (
    SingleSeedResult, ENSExcessMetrics, compute_ens_excess
)

DEFAULT_RESULTS_DIR = "data/results"
DEFAULT_OUTPUT_DIR = f"{DEFAULT_RESULTS_DIR}/coordination_critical_asymmetric"


@dataclass
class AsymmetricSeedResult:
    """Results for a single seed in asymmetric scenario."""
    seed: int

    # ENS values [kWh]
    ens_b1_p0: float         # B1 (ideal) at p_loss=0
    ens_b2: float            # B2 (naive) with packet loss
    ens_b3: float            # B3 (RDMPC) with packet loss

    # ENS excess (coordination-induced)
    ens_excess_b2: float = 0.0  # ens_b2 - ens_b1_p0
    ens_excess_b3: float = 0.0  # ens_b3 - ens_b1_p0

    # Costs (for completeness)
    cost_b1_p0: float = 0.0
    cost_b2: float = 0.0
    cost_b3: float = 0.0

    # ADMM metrics
    iterations_b1: int = 0
    iterations_b2: int = 0
    iterations_b3: int = 0
    converged_b1: bool = False
    converged_b2: bool = False
    converged_b3: bool = False


def create_asymmetric_setup(
    pattern: AsymmetryPattern,
    tieline_limit: float = 150.0,
    seed: int = 42,
    horizon: int = H
) -> Tuple[MicrogridNetwork, Dict[int, Microgrid], PricingModel]:
    """
    Create asymmetric donor/receiver test setup.

    Args:
        pattern: AsymmetryPattern defining donor/receiver configs
        tieline_limit: Tie-line power limit [kW]
        seed: Random seed for forecast generation
        horizon: Prediction horizon

    Returns:
        Tuple of (network, microgrids, pricing)
    """
    # Create network
    network = MicrogridNetwork(5, Topology.LINE, tieline_limit)

    # Create asymmetric microgrids
    microgrids = create_asymmetric_microgrids(network, pattern, seed, tieline_limit)

    # Generate forecasts
    generate_asymmetric_forecasts(microgrids, horizon, seed)

    pricing = PricingModel()
    return network, microgrids, pricing


def run_asymmetric_seed_experiment(
    seed: int,
    pattern: AsymmetryPattern,
    tieline_limit: float = 150.0,
    p_loss: float = 0.3,
    max_iterations: int = 15,
    horizon: int = H,
    use_step_level_outage: bool = True,
    verbose: bool = False
) -> AsymmetricSeedResult:
    """
    Run a single seed experiment with asymmetric microgrids.

    Args:
        seed: Random seed
        pattern: AsymmetryPattern defining donor/receiver configs
        tieline_limit: Tie-line power limit [kW]
        p_loss: Packet loss probability (or step failure rate)
        max_iterations: Max ADMM iterations
        horizon: Prediction horizon
        use_step_level_outage: Use StepLevelOutageMask instead of iteration-level
        verbose: Print progress

    Returns:
        AsymmetricSeedResult with ENS and cost for all methods
    """
    # Create setup
    network, microgrids, pricing = create_asymmetric_setup(
        pattern, tieline_limit, seed, horizon
    )

    # Create communication mask
    edges = network.get_edges()

    if use_step_level_outage:
        # Step-level outage creates sustained staleness
        comm_mask_lossy = StepLevelOutageMask(
            edges=edges,
            p_g=0.05,       # Low loss in Good state
            p_b=p_loss,     # High loss in Bad state
            p_gb=0.2,       # Good -> Bad transition
            p_bg=0.2,       # Bad -> Good transition
            seed=seed,
            max_iters=max_iterations,
            max_steps=1
        )
        all_comm_states_lossy = comm_mask_lossy.get_all_comm_states_for_step(0)
    else:
        # Iteration-level packet loss
        comm_mask_lossy = CommonRandomMask(
            edges=edges,
            p_loss=p_loss,
            seed=seed,
            max_iters=max_iterations,
            max_steps=1
        )
        all_comm_states_lossy = comm_mask_lossy.get_all_comm_states_for_step(0)

    # ===== B1: NonResilient DMPC at p=0 (ideal baseline) =====
    b1 = NonResilientDMPC(
        network=network,
        microgrids=microgrids,
        pricing=pricing,
        horizon=horizon,
        max_iterations=max_iterations,
        verbose=False
    )
    b1_result = b1.solve(current_hour=0, comm_state=None)

    # Reset for fair comparison
    for mg in microgrids.values():
        mg.ess.reset()

    # Regenerate forecasts (same seed)
    generate_asymmetric_forecasts(microgrids, horizon, seed)

    # ===== B2: Naive DMPC with packet loss =====
    b2 = NaiveDMPC(
        network=network,
        microgrids=microgrids,
        pricing=pricing,
        horizon=horizon,
        max_iterations=max_iterations,
        verbose=False
    )
    b2_result = b2.solve(current_hour=0, comm_mask=all_comm_states_lossy)

    for mg in microgrids.values():
        mg.ess.reset()
    generate_asymmetric_forecasts(microgrids, horizon, seed)

    # ===== B3: RDMPC with packet loss =====
    b3 = RDMPCFixed(
        network=network,
        microgrids=microgrids,
        pricing=pricing,
        horizon=horizon,
        max_iterations=max_iterations,
        verbose=False
    )
    b3_result = b3.solve(current_hour=0, comm_mask=all_comm_states_lossy)

    # Compute ENS excess
    ens_excess_b2 = max(0, b2_result.ens_kwh - b1_result.ens_kwh)
    ens_excess_b3 = max(0, b3_result.ens_kwh - b1_result.ens_kwh)

    return AsymmetricSeedResult(
        seed=seed,
        ens_b1_p0=b1_result.ens_kwh,
        ens_b2=b2_result.ens_kwh,
        ens_b3=b3_result.ens_kwh,
        ens_excess_b2=ens_excess_b2,
        ens_excess_b3=ens_excess_b3,
        cost_b1_p0=b1_result.total_cost_econ,
        cost_b2=b2_result.total_cost_econ,
        cost_b3=b3_result.total_cost_econ,
        iterations_b1=b1_result.iterations,
        iterations_b2=b2_result.iterations,
        iterations_b3=b3_result.iterations,
        converged_b1=b1_result.converged,
        converged_b2=b2_result.converged,
        converged_b3=b3_result.converged
    )


def run_asymmetric_experiment_sweep(
    pattern: AsymmetryPattern,
    n_seeds: int = 50,
    tieline_limit: float = 150.0,
    p_loss: float = 0.3,
    max_iterations: int = 15,
    verbose: bool = True
) -> List[AsymmetricSeedResult]:
    """
    Run experiment sweep across multiple seeds.

    Args:
        pattern: AsymmetryPattern defining donor/receiver configs
        n_seeds: Number of seeds to test
        tieline_limit: Tie-line power limit [kW]
        p_loss: Packet loss probability
        max_iterations: Max ADMM iterations
        verbose: Print progress

    Returns:
        List of AsymmetricSeedResult
    """
    results = []

    for seed in range(n_seeds):
        if verbose and seed % 10 == 0:
            print(f"  Seed {seed}/{n_seeds}...", end="\r")

        result = run_asymmetric_seed_experiment(
            seed=seed,
            pattern=pattern,
            tieline_limit=tieline_limit,
            p_loss=p_loss,
            max_iterations=max_iterations,
            verbose=False
        )
        results.append(result)

    if verbose:
        print(f"  Completed {n_seeds} seeds.      ")

    return results


def compute_asymmetric_metrics(
    results: List[AsymmetricSeedResult],
    ens_threshold: float = 0.1  # kWh threshold for "significant" ENS
) -> Dict:
    """
    Compute aggregate metrics for asymmetric experiment.

    Args:
        results: List of AsymmetricSeedResult
        ens_threshold: Threshold for tail probability

    Returns:
        Dict with aggregate metrics
    """
    n = len(results)
    if n == 0:
        return {}

    # Extract arrays
    ens_b1 = np.array([r.ens_b1_p0 for r in results])
    ens_b2 = np.array([r.ens_b2 for r in results])
    ens_b3 = np.array([r.ens_b3 for r in results])

    ens_excess_b2 = np.array([r.ens_excess_b2 for r in results])
    ens_excess_b3 = np.array([r.ens_excess_b3 for r in results])

    cost_b1 = np.array([r.cost_b1_p0 for r in results])
    cost_b2 = np.array([r.cost_b2 for r in results])
    cost_b3 = np.array([r.cost_b3 for r in results])

    return {
        'n_seeds': n,

        # B1 baseline (should be ~0 for feasible system)
        'b1_ens_mean': float(np.mean(ens_b1)),
        'b1_ens_max': float(np.max(ens_b1)),
        'b1_feasible_rate': float(np.mean(ens_b1 < ens_threshold)),

        # B2 ENS excess
        'b2_ens_excess_mean': float(np.mean(ens_excess_b2)),
        'b2_ens_excess_std': float(np.std(ens_excess_b2)),
        'b2_ens_excess_max': float(np.max(ens_excess_b2)),
        'b2_ens_excess_p95': float(np.percentile(ens_excess_b2, 95)),
        'b2_tail_prob': float(np.mean(ens_excess_b2 > ens_threshold)),

        # B3 ENS excess
        'b3_ens_excess_mean': float(np.mean(ens_excess_b3)),
        'b3_ens_excess_std': float(np.std(ens_excess_b3)),
        'b3_ens_excess_max': float(np.max(ens_excess_b3)),
        'b3_ens_excess_p95': float(np.percentile(ens_excess_b3, 95)),
        'b3_tail_prob': float(np.mean(ens_excess_b3 > ens_threshold)),

        # B3 improvement over B2
        'b3_ens_reduction_mean': float(np.mean(ens_excess_b2 - ens_excess_b3)),
        'b3_ens_reduction_pct': float(
            np.mean(ens_excess_b2 - ens_excess_b3) / np.mean(ens_excess_b2) * 100
        ) if np.mean(ens_excess_b2) > 0 else 0.0,
        'b3_tail_reduction': float(
            np.mean(ens_excess_b2 > ens_threshold) - np.mean(ens_excess_b3 > ens_threshold)
        ),

        # Cost metrics
        'b2_cost_excess_mean': float(np.mean(cost_b2 - cost_b1)),
        'b3_cost_excess_mean': float(np.mean(cost_b3 - cost_b1)),
    }


def print_asymmetric_summary(metrics: Dict, pattern_name: str = "default") -> None:
    """Print summary of asymmetric experiment results."""
    print("\n" + "=" * 70)
    print(f"Coordination-Critical Asymmetric Experiment Summary ({pattern_name})")
    print("=" * 70)

    print(f"\nSeeds: {metrics.get('n_seeds', 0)}")

    print("\n--- B1 Baseline (ideal, p=0) ---")
    print(f"  ENS mean: {metrics.get('b1_ens_mean', 0):.2f} kWh")
    print(f"  ENS max:  {metrics.get('b1_ens_max', 0):.2f} kWh")
    print(f"  Feasible rate: {metrics.get('b1_feasible_rate', 0):.1%}")

    print("\n--- ENS Excess (coordination-induced) ---")
    print(f"  B2 (Naive):  mean={metrics.get('b2_ens_excess_mean', 0):.3f} kWh, "
          f"max={metrics.get('b2_ens_excess_max', 0):.3f} kWh, "
          f"p95={metrics.get('b2_ens_excess_p95', 0):.3f} kWh")
    print(f"  B3 (RDMPC):  mean={metrics.get('b3_ens_excess_mean', 0):.3f} kWh, "
          f"max={metrics.get('b3_ens_excess_max', 0):.3f} kWh, "
          f"p95={metrics.get('b3_ens_excess_p95', 0):.3f} kWh")

    print("\n--- Tail Risk (P > 0.1 kWh) ---")
    print(f"  B2: {metrics.get('b2_tail_prob', 0):.1%}")
    print(f"  B3: {metrics.get('b3_tail_prob', 0):.1%}")
    print(f"  B3 tail reduction: {metrics.get('b3_tail_reduction', 0):+.1%}")

    print("\n--- B3 Improvement ---")
    print(f"  ENS reduction: {metrics.get('b3_ens_reduction_mean', 0):.3f} kWh "
          f"({metrics.get('b3_ens_reduction_pct', 0):+.1f}%)")


def run_full_asymmetric_experiment(
    output_dir: str = DEFAULT_OUTPUT_DIR,
    n_seeds: int = 50,
    verbose: bool = True
) -> Dict:
    """
    Run full coordination-critical asymmetric experiment.

    Tests multiple configurations:
    1. Default donor/receiver pattern
    2. Aggressive asymmetry (tighter constraints)
    3. Island mode (no grid connection)

    Args:
        output_dir: Directory to save results
        n_seeds: Number of seeds per configuration
        verbose: Print progress

    Returns:
        Dict with all results
    """
    output_path = Path(output_dir)
    output_path.mkdir(parents=True, exist_ok=True)

    all_results = {
        'timestamp': datetime.now().isoformat(),
        'n_seeds': n_seeds,
        'configurations': {}
    }

    # ===== Configuration 1: Default donor/receiver pattern =====
    if verbose:
        print("\n" + "=" * 70)
        print("Configuration 1: Default Donor/Receiver Pattern")
        print("=" * 70)

    pattern_default = get_5mg_line_donor_receiver_pattern()

    if verbose:
        print("\nPattern configuration:")
        print(f"  Donors: MGs {pattern_default.donor_ids}")
        print(f"  Receivers: MGs {pattern_default.receiver_ids}")
        print(f"  Donor grid_export_max: {pattern_default.donor_config['grid_export_max']} kW")
        print(f"  Receiver grid_import_max: {pattern_default.receiver_config['grid_import_max']} kW")

    results_default = run_asymmetric_experiment_sweep(
        pattern=pattern_default,
        n_seeds=n_seeds,
        tieline_limit=150.0,
        p_loss=0.3,
        max_iterations=15,
        verbose=verbose
    )

    metrics_default = compute_asymmetric_metrics(results_default)
    all_results['configurations']['default'] = {
        'metrics': metrics_default,
        'per_seed': [
            {'seed': r.seed, 'ens_b1': r.ens_b1_p0, 'ens_b2': r.ens_b2,
             'ens_b3': r.ens_b3, 'ens_excess_b2': r.ens_excess_b2,
             'ens_excess_b3': r.ens_excess_b3}
            for r in results_default
        ]
    }

    if verbose:
        print_asymmetric_summary(metrics_default, "Default")

    # ===== Configuration 2: Aggressive asymmetry =====
    if verbose:
        print("\n" + "=" * 70)
        print("Configuration 2: Aggressive Asymmetry")
        print("=" * 70)

    pattern_aggressive = get_5mg_line_donor_receiver_pattern()
    # Make it more extreme
    pattern_aggressive.donor_config['grid_export_max'] = 10.0   # Very tight
    pattern_aggressive.donor_config['pv_scale'] = 1.8
    pattern_aggressive.receiver_config['grid_import_max'] = 20.0  # Very tight
    pattern_aggressive.receiver_config['ess_power_max'] = 30.0
    pattern_aggressive.receiver_config['load_scale'] = 1.5

    if verbose:
        print("\nPattern configuration:")
        print(f"  Donor grid_export_max: {pattern_aggressive.donor_config['grid_export_max']} kW")
        print(f"  Receiver grid_import_max: {pattern_aggressive.receiver_config['grid_import_max']} kW")

    results_aggressive = run_asymmetric_experiment_sweep(
        pattern=pattern_aggressive,
        n_seeds=n_seeds,
        tieline_limit=200.0,  # Higher tie-line limit to compensate
        p_loss=0.4,           # Higher packet loss
        max_iterations=15,
        verbose=verbose
    )

    metrics_aggressive = compute_asymmetric_metrics(results_aggressive)
    all_results['configurations']['aggressive'] = {
        'metrics': metrics_aggressive,
        'per_seed': [
            {'seed': r.seed, 'ens_b1': r.ens_b1_p0, 'ens_b2': r.ens_b2,
             'ens_b3': r.ens_b3, 'ens_excess_b2': r.ens_excess_b2,
             'ens_excess_b3': r.ens_excess_b3}
            for r in results_aggressive
        ]
    }

    if verbose:
        print_asymmetric_summary(metrics_aggressive, "Aggressive")

    # ===== Configuration 3: Island mode =====
    if verbose:
        print("\n" + "=" * 70)
        print("Configuration 3: Island Mode (No Grid)")
        print("=" * 70)

    pattern_island = get_island_mode_pattern(n_mgs=5)

    if verbose:
        print("\nPattern configuration:")
        print(f"  All MGs: grid_import_max = grid_export_max = 0 kW")
        print(f"  Donors: MGs {pattern_island.donor_ids}, ESS={pattern_island.donor_config['ess_power_max']} kW")
        print(f"  Receivers: MGs {pattern_island.receiver_ids}, ESS={pattern_island.receiver_config['ess_power_max']} kW")

    results_island = run_asymmetric_experiment_sweep(
        pattern=pattern_island,
        n_seeds=n_seeds,
        tieline_limit=250.0,  # Large tie-lines for island mode
        p_loss=0.3,
        max_iterations=20,    # More iterations for island mode
        verbose=verbose
    )

    metrics_island = compute_asymmetric_metrics(results_island)
    all_results['configurations']['island'] = {
        'metrics': metrics_island,
        'per_seed': [
            {'seed': r.seed, 'ens_b1': r.ens_b1_p0, 'ens_b2': r.ens_b2,
             'ens_b3': r.ens_b3, 'ens_excess_b2': r.ens_excess_b2,
             'ens_excess_b3': r.ens_excess_b3}
            for r in results_island
        ]
    }

    if verbose:
        print_asymmetric_summary(metrics_island, "Island")

    # ===== Save results =====
    with open(output_path / 'summary.json', 'w') as f:
        # Create JSON-serializable summary
        summary = {
            'timestamp': all_results['timestamp'],
            'n_seeds': n_seeds,
            'configurations': {
                name: {'metrics': cfg['metrics']}
                for name, cfg in all_results['configurations'].items()
            }
        }
        json.dump(summary, f, indent=2)

    with open(output_path / 'detailed_results.json', 'w') as f:
        json.dump(all_results, f, indent=2)

    if verbose:
        print("\n" + "=" * 70)
        print("Experiments Complete")
        print("=" * 70)
        print(f"Results saved to: {output_path}")

    return all_results


def quick_asymmetric_validation(verbose: bool = True, output_dir: str = None) -> bool:
    """
    Quick validation of asymmetric setup.

    Args:
        verbose: Print progress

    Returns:
        True if validation passes
    """
    if verbose:
        print("\n" + "=" * 70)
        print("Quick Validation: Coordination-Critical Asymmetric Setup")
        print("=" * 70)

    # Create setup and verify
    pattern = get_5mg_line_donor_receiver_pattern()
    network, microgrids, pricing = create_asymmetric_setup(
        pattern, tieline_limit=150.0, seed=42
    )

    if verbose:
        from simulation.experiments.asymmetry_helpers import verify_asymmetric_setup
        verify_results = verify_asymmetric_setup(network, microgrids, verbose=True)

    # Test with 3 seeds
    results = []
    for seed in [42, 57, 70]:
        if verbose:
            print(f"\n  Testing seed {seed}...")

        result = run_asymmetric_seed_experiment(
            seed=seed,
            pattern=pattern,
            tieline_limit=150.0,
            p_loss=0.3,
            max_iterations=15,
            verbose=False
        )
        results.append(result)

        if verbose:
            print(f"    B1 (ideal): ENS={result.ens_b1_p0:.3f} kWh")
            print(f"    B2 (naive): ENS={result.ens_b2:.3f} kWh "
                  f"(excess={result.ens_excess_b2:.3f})")
            print(f"    B3 (RDMPC): ENS={result.ens_b3:.3f} kWh "
                  f"(excess={result.ens_excess_b3:.3f})")

    metrics = compute_asymmetric_metrics(results)

    if verbose:
        print("\n--- Validation Summary ---")
        print(f"  B1 feasible rate: {metrics['b1_feasible_rate']:.0%}")
        print(f"  B2 ENS excess mean: {metrics['b2_ens_excess_mean']:.3f} kWh")
        print(f"  B3 ENS excess mean: {metrics['b3_ens_excess_mean']:.3f} kWh")
        print(f"  B2 tail prob (>0.1 kWh): {metrics['b2_tail_prob']:.0%}")
        print(f"  B3 tail prob (>0.1 kWh): {metrics['b3_tail_prob']:.0%}")

    # Validation criteria:
    # 1. B1 should be mostly feasible
    # 2. B3 should not be worse than B2

    b1_ok = metrics['b1_feasible_rate'] >= 0.8
    b3_ok = metrics['b3_ens_excess_mean'] <= metrics['b2_ens_excess_mean'] * 1.1

    passed = b1_ok and b3_ok

    if verbose:
        print(f"\n  B1 feasibility check: {'PASS' if b1_ok else 'FAIL'}")
        print(f"  B3 not worse than B2: {'PASS' if b3_ok else 'FAIL'}")
        print(f"\n  Overall: {'PASS' if passed else 'FAIL'}")

        if not passed:
            print("\n  NOTE: Even if validation fails, the asymmetric setup is working.")
            print("  The key insight is whether ENS_excess > 0 for some seeds,")
            print("  which would indicate coordination-induced failures.")

    if output_dir:
        output_path = Path(output_dir)
        output_path.mkdir(parents=True, exist_ok=True)
        summary = {
            'timestamp': datetime.now().isoformat(),
            'mode': 'quick_validation',
            'seeds': [r.seed for r in results],
            'results': [asdict(r) for r in results],
            'metrics': metrics,
            'passed': passed,
        }
        output_file = output_path / f"quick_validation_{datetime.now().strftime('%Y%m%d_%H%M%S')}.json"
        with open(output_file, 'w') as f:
            json.dump(summary, f, indent=2)
        if verbose:
            print(f"\nQuick validation saved to: {output_file}")

    return passed


if __name__ == "__main__":
    import argparse

    parser = argparse.ArgumentParser(
        description="Coordination-Critical Asymmetric Experiments (Path B)"
    )
    parser.add_argument('--quick', action='store_true', help='Quick validation only')
    parser.add_argument('--seeds', type=int, default=50, help='Number of seeds')
    parser.add_argument('--output', type=str,
                        default=DEFAULT_OUTPUT_DIR,
                        help='Output directory')
    args = parser.parse_args()

    if args.quick:
        passed = quick_asymmetric_validation(verbose=True, output_dir=args.output)
        sys.exit(0 if passed else 1)
    else:
        run_full_asymmetric_experiment(
            output_dir=args.output,
            n_seeds=args.seeds,
            verbose=True
        )
