# Supplementary material for: Resilient distributed model predictive control for cooperative microgrids under communication loss with demand response integration
Source: PLoS One. 2026 Apr 8;21(4):e0345857. doi: 10.1371/journal.pone.0345857 (PMC13061206; doi:10.1371/journal.pone.0345857)
Supplement: S2 Code — ZIP archive (S2_Code.zip) containing the simulation code and experiment scripts used to generate the raw result files and processed summaries reported in the manuscript. (S2_Code.ZIP) [file pone.0345857.s003.zip › journal.pone.0345857.s003/simulation/experiments/diagnostics.py]

"""
Diagnostic tools for investigating experiment results.

This module provides:
1. Cost decomposition (p=0 vs p=0.2)
2. Activity totals (grid/tie-line/ESS/DR)
3. Seed sweep (30 seeds at p=0.2)
4. RDMPC = NonRes check at p=0

Run with: python -m simulation.experiments.diagnostics
"""

import numpy as np
from dataclasses import dataclass, field
from typing import Dict, List, Optional
import json
import os

from ..models.network import create_line_network
from ..models.microgrid import Microgrid
from ..models.pricing import PricingModel
from ..config.parameters import (
    DT, TIELINE_LIMIT, MicrogridConfig, ADMM_PARAMS,
    LAMBDA_LS, LAMBDA_SP
)
from ..control.local_mpc import LocalMPCController
from ..control.admm_coordinator import ADMMCoordinator
from ..control.resilience import ResilienceHandler
from ..solvers.cvxpy_solver import CVXPYSolver
from ..communication.failure_models import create_failure_scenario


@dataclass
class CostDecomposition:
    """Breakdown of cost components."""
    grid_import_cost: float = 0.0
    grid_export_revenue: float = 0.0
    ess_cost: float = 0.0
    dr_penalty: float = 0.0
    slack_load_shed: float = 0.0
    slack_spillage: float = 0.0
    tieline_cost: float = 0.0
    total: float = 0.0


@dataclass
class ActivityTotals:
    """Energy activity totals."""
    grid_import_kwh: float = 0.0
    grid_export_kwh: float = 0.0
    tieline_magnitude_kwh: float = 0.0
    ess_charge_kwh: float = 0.0
    ess_discharge_kwh: float = 0.0
    dr_shift_kwh: float = 0.0
    dr_curtail_kwh: float = 0.0
    load_shed_kwh: float = 0.0
    spillage_kwh: float = 0.0


@dataclass
class DiagnosticResult:
    """Result of a diagnostic run."""
    setting: str
    cost_decomposition: CostDecomposition
    activity_totals: ActivityTotals
    total_cost: float
    ens: float
    reserve_up_avg: float = 0.0
    reserve_down_avg: float = 0.0


def run_diagnostic_simulation(
    n_microgrids: int = 3,
    horizon: int = 6,
    t_sim: int = 6,
    p_loss: float = 0.0,
    enable_resilience: bool = True,
    seed: int = 42,
    verbose: bool = False
) -> DiagnosticResult:
    """
    Run a simulation with detailed cost/activity logging.
    """
    network = create_line_network(n_microgrids, TIELINE_LIMIT)
    pricing = PricingModel()
    rng = np.random.default_rng(seed)

    # Create microgrids
    microgrids = {}
    for mg_id in range(n_microgrids):
        config = MicrogridConfig(
            id=mg_id,
            neighbor_ids=network.get_neighbors(mg_id),
            tieline_limits={j: network.get_tieline_limit(mg_id, j)
                           for j in network.get_neighbors(mg_id)}
        )
        microgrids[mg_id] = Microgrid(config)

    # Create controllers
    controllers = {}
    for mg_id, mg in microgrids.items():
        controllers[mg_id] = LocalMPCController(
            microgrid=mg,
            solver=CVXPYSolver(verbose=False),
            pricing=pricing,
            horizon=horizon,
            dt=DT
        )

    # Create ADMM coordinator
    admm = ADMMCoordinator(network=network, horizon=horizon)

    # Create resilience handler
    if enable_resilience:
        resilience = ResilienceHandler(
            mg_ids=list(microgrids.keys()),
            neighbors={i: network.get_neighbors(i) for i in microgrids},
            horizon=horizon,
            w_bar_base=50.0,
            alpha_stale=5.0
        )
    else:
        resilience = None

    # Create failure model
    failure_model = create_failure_scenario(
        'S1' if p_loss == 0 else 'S2',
        network.get_edges(),
        p_loss=p_loss
    )
    failure_model.reset(seed)

    # Generate forecasts
    for mg_id, mg in microgrids.items():
        forecasts = mg.generate_synthetic_forecasts(t_sim + horizon, seed=seed + mg_id * 1000)
        mg.pv.set_forecast(forecasts['pv'])
        mg.wind.set_forecast(forecasts['wind'])
        mg.load.set_profile(forecasts['load'])

    # Initialize accumulators
    cost_decomp = CostDecomposition()
    activity = ActivityTotals()
    total_reserve_up = 0.0
    total_reserve_down = 0.0
    reserve_count = 0

    # Run simulation
    for t in range(t_sim):
        comm_state = failure_model.step(t)

        # Update resilience
        if resilience:
            resilience.update_staleness(comm_state)
            reserve_up, reserve_down = resilience.compute_reserves()

            for mg_id, ctrl in controllers.items():
                r_up = reserve_up.get(mg_id, np.zeros(horizon))
                r_down = reserve_down.get(mg_id, np.zeros(horizon))
                ctrl.set_reserves(r_up, r_down)
                total_reserve_up += np.sum(r_up)
                total_reserve_down += np.sum(r_down)
                reserve_count += horizon

        # Reset ADMM
        admm.reset()

        # Initialize controllers
        current_hour = t % 24
        for mg_id, ctrl in controllers.items():
            ctrl.initialize_admm_vars()
            ctrl.set_current_hour(current_hour)
            ctrl.set_rho(ADMM_PARAMS.rho)

        # Run ADMM iterations
        for m in range(ADMM_PARAMS.max_iterations):
            for mg_id, ctrl in controllers.items():
                ctrl.set_consensus_vars(admm.get_consensus_vars(mg_id))
                ctrl.set_dual_vars(admm.get_dual_vars(mg_id))

            local_results = {}
            for mg_id, ctrl in controllers.items():
                ctrl.solve()
                local_results[mg_id] = ctrl.get_tieline_decisions()

            state = admm.run_iteration(
                local_results,
                comm_state=comm_state if resilience else None
            )

            if state.converged:
                break

        # Collect cost decomposition and activity from this step
        for mg_id, ctrl in controllers.items():
            if ctrl.last_result is None:
                continue

            result = ctrl.last_result
            mg = microgrids[mg_id]

            # Get prices for this hour
            buy_price = pricing.get_grid_buy_price(current_hour)
            sell_price = pricing.get_grid_sell_price(current_hour)

            # Grid power (separate import/export)
            if result.p_grid_import is not None and len(result.p_grid_import) > 0:
                grid_import = result.p_grid_import[0]
                cost_decomp.grid_import_cost += grid_import * buy_price * DT
                activity.grid_import_kwh += grid_import * DT

            if result.p_grid_export is not None and len(result.p_grid_export) > 0:
                grid_export = result.p_grid_export[0]
                cost_decomp.grid_export_revenue += grid_export * sell_price * DT
                activity.grid_export_kwh += grid_export * DT

            # ESS
            if result.p_ch is not None and result.p_dis is not None:
                p_ch = result.p_ch[0]
                p_dis = result.p_dis[0]
                activity.ess_charge_kwh += p_ch * DT
                activity.ess_discharge_kwh += p_dis * DT
                # ESS degradation cost (if any) - assuming small cost
                cost_decomp.ess_cost += (p_ch + p_dis) * 0.01 * DT

            # Tielines
            if result.p_tieline is not None:
                for j, p_tieline in result.p_tieline.items():
                    if len(p_tieline) > 0:
                        activity.tieline_magnitude_kwh += abs(p_tieline[0]) * DT
                        # Tieline trading cost (midpoint price)
                        mg_price = pricing.get_mg_trading_price(current_hour)
                        if p_tieline[0] > 0:  # Exporting to neighbor
                            cost_decomp.tieline_cost -= p_tieline[0] * mg_price * DT
                        else:  # Importing from neighbor
                            cost_decomp.tieline_cost += abs(p_tieline[0]) * mg_price * DT

            # Slack variables
            if result.s_ls is not None and len(result.s_ls) > 0:
                ls = result.s_ls[0]
                activity.load_shed_kwh += ls * DT
                cost_decomp.slack_load_shed += ls * LAMBDA_LS * DT

            if result.s_sp is not None and len(result.s_sp) > 0:
                sp = result.s_sp[0]
                activity.spillage_kwh += sp * DT
                cost_decomp.slack_spillage += sp * LAMBDA_SP * DT

    # Compute totals
    cost_decomp.total = (
        cost_decomp.grid_import_cost
        - cost_decomp.grid_export_revenue
        + cost_decomp.ess_cost
        + cost_decomp.dr_penalty
        + cost_decomp.slack_load_shed
        + cost_decomp.slack_spillage
        + cost_decomp.tieline_cost
    )

    setting = f"{'RDMPC' if enable_resilience else 'NonRes'}_p{int(p_loss*100)}"

    return DiagnosticResult(
        setting=setting,
        cost_decomposition=cost_decomp,
        activity_totals=activity,
        total_cost=cost_decomp.total,
        ens=activity.load_shed_kwh,
        reserve_up_avg=total_reserve_up / reserve_count if reserve_count > 0 else 0,
        reserve_down_avg=total_reserve_down / reserve_count if reserve_count > 0 else 0
    )


def print_diagnostic_comparison(results: List[DiagnosticResult]):
    """Print side-by-side comparison of diagnostic results."""
    print("\n" + "=" * 80)
    print("COST DECOMPOSITION COMPARISON")
    print("=" * 80)

    # Header
    print(f"\n{'Component':<25}", end="")
    for r in results:
        print(f"{r.setting:>15}", end="")
    print()
    print("-" * (25 + 15 * len(results)))

    # Cost components
    components = [
        ('Grid Import Cost', lambda r: r.cost_decomposition.grid_import_cost),
        ('Grid Export Revenue', lambda r: -r.cost_decomposition.grid_export_revenue),
        ('ESS Cost', lambda r: r.cost_decomposition.ess_cost),
        ('DR Penalty', lambda r: r.cost_decomposition.dr_penalty),
        ('Load Shedding', lambda r: r.cost_decomposition.slack_load_shed),
        ('Spillage', lambda r: r.cost_decomposition.slack_spillage),
        ('Tieline Cost', lambda r: r.cost_decomposition.tieline_cost),
        ('TOTAL', lambda r: r.cost_decomposition.total),
    ]

    for name, getter in components:
        print(f"{name:<25}", end="")
        for r in results:
            val = getter(r)
            print(f"${val:>13.2f}", end="")
        print()

    print("\n" + "=" * 80)
    print("ACTIVITY TOTALS (kWh)")
    print("=" * 80)

    activities = [
        ('Grid Import', lambda r: r.activity_totals.grid_import_kwh),
        ('Grid Export', lambda r: r.activity_totals.grid_export_kwh),
        ('Tieline Magnitude', lambda r: r.activity_totals.tieline_magnitude_kwh),
        ('ESS Charge', lambda r: r.activity_totals.ess_charge_kwh),
        ('ESS Discharge', lambda r: r.activity_totals.ess_discharge_kwh),
        ('Load Shed (ENS)', lambda r: r.activity_totals.load_shed_kwh),
        ('Spillage', lambda r: r.activity_totals.spillage_kwh),
    ]

    print(f"\n{'Activity':<25}", end="")
    for r in results:
        print(f"{r.setting:>15}", end="")
    print()
    print("-" * (25 + 15 * len(results)))

    for name, getter in activities:
        print(f"{name:<25}", end="")
        for r in results:
            val = getter(r)
            print(f"{val:>14.2f}", end="")
        print()

    # Reserve info
    print("\n" + "=" * 80)
    print("RESERVE USAGE (avg kW)")
    print("=" * 80)

    print(f"\n{'Reserve':<25}", end="")
    for r in results:
        print(f"{r.setting:>15}", end="")
    print()
    print("-" * (25 + 15 * len(results)))

    print(f"{'R_up (avg)':<25}", end="")
    for r in results:
        print(f"{r.reserve_up_avg:>14.2f}", end="")
    print()

    print(f"{'R_down (avg)':<25}", end="")
    for r in results:
        print(f"{r.reserve_down_avg:>14.2f}", end="")
    print()


def run_cost_decomposition_diagnostic(verbose: bool = True):
    """
    Diagnostic Step 1: Cost decomposition for p=0 vs p=0.2
    """
    print("\n" + "=" * 80)
    print("DIAGNOSTIC 1: COST DECOMPOSITION (p=0 vs p=0.2)")
    print("=" * 80)

    results = []

    # RDMPC p=0
    results.append(run_diagnostic_simulation(
        p_loss=0.0, enable_resilience=True, seed=42
    ))

    # RDMPC p=0.2
    results.append(run_diagnostic_simulation(
        p_loss=0.2, enable_resilience=True, seed=42
    ))

    # NonRes p=0
    results.append(run_diagnostic_simulation(
        p_loss=0.0, enable_resilience=False, seed=42
    ))

    # NonRes p=0.2
    results.append(run_diagnostic_simulation(
        p_loss=0.2, enable_resilience=False, seed=42
    ))

    print_diagnostic_comparison(results)

    return results


def run_seed_sweep(n_seeds: int = 30, verbose: bool = True):
    """
    Diagnostic Step 3: Seed sweep at p=0.2
    """
    print("\n" + "=" * 80)
    print(f"DIAGNOSTIC 3: SEED SWEEP ({n_seeds} seeds at p=0.2)")
    print("=" * 80)

    rdmpc_costs_p0 = []
    rdmpc_costs_p20 = []

    for seed in range(n_seeds):
        # RDMPC p=0
        r0 = run_diagnostic_simulation(
            p_loss=0.0, enable_resilience=True, seed=seed
        )
        rdmpc_costs_p0.append(r0.total_cost)

        # RDMPC p=0.2
        r20 = run_diagnostic_simulation(
            p_loss=0.2, enable_resilience=True, seed=seed
        )
        rdmpc_costs_p20.append(r20.total_cost)

        if verbose and (seed + 1) % 10 == 0:
            print(f"  Completed {seed + 1}/{n_seeds} seeds...")

    # Compute difference
    cost_diff = np.array(rdmpc_costs_p20) - np.array(rdmpc_costs_p0)

    print(f"\nResults across {n_seeds} seeds:")
    print(f"  RDMPC p=0:   mean=${np.mean(rdmpc_costs_p0):.2f}, std=${np.std(rdmpc_costs_p0):.2f}")
    print(f"  RDMPC p=0.2: mean=${np.mean(rdmpc_costs_p20):.2f}, std=${np.std(rdmpc_costs_p20):.2f}")
    print(f"\n  Cost difference (p=0.2 - p=0):")
    print(f"    Mean: ${np.mean(cost_diff):.2f}")
    print(f"    Std:  ${np.std(cost_diff):.2f}")
    print(f"    Min:  ${np.min(cost_diff):.2f}")
    print(f"    Max:  ${np.max(cost_diff):.2f}")

    # Interpretation
    if np.mean(cost_diff) < 0:
        print(f"\n  ⚠ RDMPC is on average ${abs(np.mean(cost_diff)):.2f} CHEAPER under loss")
        if np.std(cost_diff) > abs(np.mean(cost_diff)):
            print("  → High variance suggests this may be noise")
        else:
            print("  → Consistent effect - investigate mechanism")
    else:
        print(f"\n  ✓ RDMPC is on average ${np.mean(cost_diff):.2f} MORE expensive under loss (expected)")

    return {
        'rdmpc_p0': rdmpc_costs_p0,
        'rdmpc_p20': rdmpc_costs_p20,
        'cost_diff': cost_diff.tolist(),
        'mean_diff': float(np.mean(cost_diff)),
        'std_diff': float(np.std(cost_diff))
    }


def check_rdmpc_equals_nonres_at_p0(verbose: bool = True):
    """
    Diagnostic Step 4: Check if RDMPC = NonRes at p=0
    """
    print("\n" + "=" * 80)
    print("DIAGNOSTIC 4: RDMPC vs NonRes at p=0 (should match)")
    print("=" * 80)

    # RDMPC at p=0 (resilience enabled but no losses)
    rdmpc = run_diagnostic_simulation(
        p_loss=0.0, enable_resilience=True, seed=42
    )

    # NonRes at p=0
    nonres = run_diagnostic_simulation(
        p_loss=0.0, enable_resilience=False, seed=42
    )

    cost_diff = rdmpc.total_cost - nonres.total_cost
    pct_diff = cost_diff / nonres.total_cost * 100 if nonres.total_cost > 0 else 0

    print(f"\n  RDMPC p=0:  ${rdmpc.total_cost:.2f}")
    print(f"  NonRes p=0: ${nonres.total_cost:.2f}")
    print(f"  Difference: ${cost_diff:.2f} ({pct_diff:+.2f}%)")

    if abs(pct_diff) < 1.0:
        print("\n  ✓ Methods match within 1% (solver tolerance)")
    else:
        print(f"\n  ⚠ Methods differ by {abs(pct_diff):.1f}%")
        print("    Possible causes:")
        print("    - Reserves active at p=0 (check R_up, R_down)")
        print("    - Different ADMM termination")
        print("    - Different warm-start state")

        if rdmpc.reserve_up_avg > 0 or rdmpc.reserve_down_avg > 0:
            print(f"\n    Reserve at p=0: R_up={rdmpc.reserve_up_avg:.2f}, R_down={rdmpc.reserve_down_avg:.2f}")
            print("    → Reserves ARE active at p=0 (insurance premium)")

    return {
        'rdmpc_cost': rdmpc.total_cost,
        'nonres_cost': nonres.total_cost,
        'cost_diff': cost_diff,
        'pct_diff': pct_diff,
        'rdmpc_reserve_up': rdmpc.reserve_up_avg,
        'rdmpc_reserve_down': rdmpc.reserve_down_avg
    }


def run_all_diagnostics(verbose: bool = True):
    """Run all diagnostic checks."""
    print("\n" + "=" * 80)
    print("RUNNING ALL DIAGNOSTICS")
    print("=" * 80)

    results = {}

    # Step 1: Cost decomposition
    results['cost_decomposition'] = run_cost_decomposition_diagnostic(verbose)

    # Step 4: RDMPC = NonRes check (do before seed sweep for speed)
    results['rdmpc_nonres_check'] = check_rdmpc_equals_nonres_at_p0(verbose)

    # Step 3: Seed sweep (takes longer, do last)
    print("\nRunning seed sweep (this may take a minute)...")
    results['seed_sweep'] = run_seed_sweep(n_seeds=20, verbose=verbose)  # 20 for speed

    print("\n" + "=" * 80)
    print("DIAGNOSTIC SUMMARY")
    print("=" * 80)

    # Summary
    rdmpc_nonres = results['rdmpc_nonres_check']
    seed_sweep = results['seed_sweep']

    print(f"\n1. RDMPC vs NonRes at p=0: {rdmpc_nonres['pct_diff']:+.1f}% difference")
    if rdmpc_nonres['rdmpc_reserve_up'] > 0:
        print(f"   → Reserves active: R_up={rdmpc_nonres['rdmpc_reserve_up']:.1f} kW (insurance premium)")

    print(f"\n2. Cost difference (p=0.2 - p=0) across seeds:")
    print(f"   Mean: ${seed_sweep['mean_diff']:.2f}, Std: ${seed_sweep['std_diff']:.2f}")

    if seed_sweep['mean_diff'] < 0 and seed_sweep['std_diff'] < abs(seed_sweep['mean_diff']):
        print("   → Consistent 'cheaper under loss' effect - investigate trading patterns")
    elif seed_sweep['mean_diff'] < 0:
        print("   → 'Cheaper under loss' but high variance - likely noise")
    else:
        print("   → Normal behavior (loss increases cost)")

    return results


if __name__ == '__main__':
    results = run_all_diagnostics(verbose=True)
