# Supplementary material for: Resilient distributed model predictive control for cooperative microgrids under communication loss with demand response integration
Source: PLoS One. 2026 Apr 8;21(4):e0345857. doi: 10.1371/journal.pone.0345857 (PMC13061206; doi:10.1371/journal.pone.0345857)
Supplement: S2 Code — ZIP archive (S2_Code.zip) containing the simulation code and experiment scripts used to generate the raw result files and processed summaries reported in the manuscript. (S2_Code.ZIP) [file pone.0345857.s003.zip › journal.pone.0345857.s003/simulation/experiments/comparison_grid.py]

"""
Small-sample experiments for RDMPC baseline comparison.

Run with: python -m simulation.experiments.comparison_grid
"""

import numpy as np
import json
import os
from dataclasses import dataclass, asdict
from typing import Dict, List, Optional, Tuple
from datetime import datetime

from .runner import RDMPCConfig, RDMPCSimulator, run_experiment
from ..config.parameters import Topology


@dataclass
class PilotConfig:
    """Configuration for the small-sample experiment grid."""
    # Network
    n_microgrids: int = 5
    topologies: List[str] = None  # Will be set to ['LINE', 'RING']

    # Packet loss levels
    p_losses: List[float] = None  # Will be set to [0.0, 0.1, 0.2, 0.3]

    # Seeds for Monte Carlo
    n_seeds: int = 3
    base_seed: int = 42

    # Simulation
    horizon: int = 24
    t_sim: int = 24

    # Output
    output_dir: str = "results/comparison_grid"

    def __post_init__(self):
        if self.topologies is None:
            self.topologies = ['LINE', 'RING']
        if self.p_losses is None:
            self.p_losses = [0.0, 0.1, 0.2, 0.3]


def run_method_comparison(
    topology: str,
    p_loss: float,
    seed: int,
    horizon: int = 24,
    t_sim: int = 24,
    n_microgrids: int = 5,
    verbose: bool = False
) -> Dict[str, Dict]:
    """
    Run comparison of all methods for a single setting.

    Returns dict with results for each method.
    """
    results = {}

    # Common config
    base_config = {
        'n_microgrids': n_microgrids,
        'topology': Topology[topology],
        'horizon': horizon,
        't_sim': t_sim,
        'scenario_id': 'S1' if p_loss == 0 else 'S2',
        'p_loss': p_loss,
        'verbose': verbose,
        'seed': seed
    }

    # 1. RDMPC (proposed method)
    config = RDMPCConfig(**{**base_config, 'enable_resilience': True})
    sim = RDMPCSimulator(config)
    metrics = sim.run()
    results['RDMPC'] = {
        'cost': metrics.total_cost,
        'ens': metrics.total_ens,
        'spillage': metrics.total_spillage,
        'mean_iterations': metrics.mean_iterations,
        'convergence_rate': metrics.convergence_rate,
        'mean_solve_time_ms': metrics.mean_solve_time * 1000
    }

    # 2. Non-resilient DMPC
    config = RDMPCConfig(**{**base_config, 'enable_resilience': False})
    sim = RDMPCSimulator(config)
    metrics = sim.run()
    results['NonRes'] = {
        'cost': metrics.total_cost,
        'ens': metrics.total_ens,
        'spillage': metrics.total_spillage,
        'mean_iterations': metrics.mean_iterations,
        'convergence_rate': metrics.convergence_rate,
        'mean_solve_time_ms': metrics.mean_solve_time * 1000
    }

    # 3. Independent MPC (no cooperation - very high penalty on tie-lines)
    # Simulate by setting tieline_limit to 0
    config = RDMPCConfig(**{
        **base_config,
        'enable_resilience': False,
        'tieline_limit': 0.001  # Effectively no tie-line trading
    })
    sim = RDMPCSimulator(config)
    metrics = sim.run()
    results['Independent'] = {
        'cost': metrics.total_cost,
        'ens': metrics.total_ens,
        'spillage': metrics.total_spillage,
        'mean_iterations': metrics.mean_iterations,
        'convergence_rate': metrics.convergence_rate,
        'mean_solve_time_ms': metrics.mean_solve_time * 1000
    }

    return results


def run_pilot_grid(config: PilotConfig, verbose: bool = True) -> Dict:
    """
    Run a comparison grid across topologies, packet loss levels, and seeds.

    Returns structured results dict.
    """
    all_results = {
        'config': asdict(config),
        'timestamp': datetime.now().isoformat(),
        'results': {}
    }

    total_runs = len(config.topologies) * len(config.p_losses) * config.n_seeds
    run_count = 0

    for topology in config.topologies:
        all_results['results'][topology] = {}

        for p_loss in config.p_losses:
            p_key = f"p{int(p_loss*100)}"
            all_results['results'][topology][p_key] = {
                'p_loss': p_loss,
                'runs': []
            }

            for seed_idx in range(config.n_seeds):
                seed = config.base_seed + seed_idx
                run_count += 1

                if verbose:
                    print(f"[{run_count}/{total_runs}] {topology}, p_loss={p_loss}, seed={seed}")

                try:
                    results = run_method_comparison(
                        topology=topology,
                        p_loss=p_loss,
                        seed=seed,
                        horizon=config.horizon,
                        t_sim=config.t_sim,
                        n_microgrids=config.n_microgrids,
                        verbose=False
                    )
                    results['seed'] = seed
                    all_results['results'][topology][p_key]['runs'].append(results)

                    if verbose:
                        rdmpc = results['RDMPC']
                        nonres = results['NonRes']
                        print(f"    RDMPC: ${rdmpc['cost']:.2f}, ENS={rdmpc['ens']:.2f}")
                        print(f"    NonRes: ${nonres['cost']:.2f}, ENS={nonres['ens']:.2f}")

                except Exception as e:
                    print(f"    ERROR: {str(e)}")
                    all_results['results'][topology][p_key]['runs'].append({
                        'seed': seed,
                        'error': str(e)
                    })

    # Compute aggregates
    all_results['aggregates'] = compute_aggregates(all_results['results'])

    return all_results


def compute_aggregates(results: Dict) -> Dict:
    """Compute mean/std across seeds for each setting."""
    aggregates = {}

    for topology, topo_results in results.items():
        aggregates[topology] = {}

        for p_key, p_results in topo_results.items():
            runs = [r for r in p_results['runs'] if 'error' not in r]
            if not runs:
                continue

            aggregates[topology][p_key] = {
                'p_loss': p_results['p_loss'],
                'n_runs': len(runs)
            }

            for method in ['RDMPC', 'NonRes', 'Independent']:
                if method not in runs[0]:
                    continue

                costs = [r[method]['cost'] for r in runs]
                ens_vals = [r[method]['ens'] for r in runs]

                aggregates[topology][p_key][method] = {
                    'cost_mean': np.mean(costs),
                    'cost_std': np.std(costs),
                    'ens_mean': np.mean(ens_vals),
                    'ens_std': np.std(ens_vals)
                }

    return aggregates


def check_separation(aggregates: Dict, verbose: bool = True) -> Dict:
    """
    Check if there's meaningful separation between methods.

    Key checks:
    1. RDMPC ENS <= NonRes ENS under loss
    2. RDMPC cost < Independent cost
    3. Cost increases with packet loss for non-resilient
    """
    checks = {
        'ens_separation': False,
        'cost_benefit_vs_independent': False,
        'loss_degradation_nonres': False,
        'details': []
    }

    for topology, topo_agg in aggregates.items():
        p0_key = 'p0'
        p20_key = 'p20'

        if p0_key not in topo_agg or p20_key not in topo_agg:
            continue

        # Check 1: ENS separation under loss
        if 'RDMPC' in topo_agg[p20_key] and 'NonRes' in topo_agg[p20_key]:
            rdmpc_ens = topo_agg[p20_key]['RDMPC']['ens_mean']
            nonres_ens = topo_agg[p20_key]['NonRes']['ens_mean']

            if rdmpc_ens <= nonres_ens:
                checks['ens_separation'] = True
                checks['details'].append(
                    f"{topology}: RDMPC ENS ({rdmpc_ens:.2f}) <= NonRes ENS ({nonres_ens:.2f}) at p=0.2"
                )

        # Check 2: Cost benefit vs independent
        if 'RDMPC' in topo_agg[p0_key] and 'Independent' in topo_agg[p0_key]:
            rdmpc_cost = topo_agg[p0_key]['RDMPC']['cost_mean']
            indep_cost = topo_agg[p0_key]['Independent']['cost_mean']

            if rdmpc_cost < indep_cost:
                checks['cost_benefit_vs_independent'] = True
                savings = (indep_cost - rdmpc_cost) / indep_cost * 100
                checks['details'].append(
                    f"{topology}: RDMPC saves {savings:.1f}% vs Independent at p=0"
                )

        # Check 3: NonRes degrades under loss
        if 'NonRes' in topo_agg[p0_key] and 'NonRes' in topo_agg[p20_key]:
            nonres_p0 = topo_agg[p0_key]['NonRes']['cost_mean']
            nonres_p20 = topo_agg[p20_key]['NonRes']['cost_mean']

            # NonRes should get worse (higher cost or ENS) under loss
            # Or stay the same if it ignores comm state
            checks['details'].append(
                f"{topology}: NonRes cost p=0: ${nonres_p0:.2f}, p=0.2: ${nonres_p20:.2f}"
            )

    if verbose:
        print("\n" + "=" * 60)
        print("SEPARATION CHECK")
        print("=" * 60)
        print(f"ENS separation (RDMPC <= NonRes under loss): {checks['ens_separation']}")
        print(f"Cost benefit vs Independent: {checks['cost_benefit_vs_independent']}")
        print("\nDetails:")
        for d in checks['details']:
            print(f"  - {d}")

    return checks


def save_results(results: Dict, output_dir: str) -> str:
    """Save results to JSON file."""
    os.makedirs(output_dir, exist_ok=True)

    timestamp = datetime.now().strftime("%Y%m%d_%H%M%S")
    filepath = os.path.join(output_dir, f"comparison_grid_results_{timestamp}.json")

    # Convert numpy types
    def convert(obj):
        if isinstance(obj, np.ndarray):
            return obj.tolist()
        elif isinstance(obj, (np.floating, np.float64)):
            return float(obj)
        elif isinstance(obj, (np.integer, np.int64)):
            return int(obj)
        elif isinstance(obj, dict):
            return {k: convert(v) for k, v in obj.items()}
        elif isinstance(obj, list):
            return [convert(i) for i in obj]
        return obj

    results_json = convert(results)

    with open(filepath, 'w') as f:
        json.dump(results_json, f, indent=2)

    print(f"\nResults saved to: {filepath}")
    return filepath


def print_summary_table(aggregates: Dict):
    """Print a summary table of results."""
    print("\n" + "=" * 80)
    print("SMALL-SAMPLE EXPERIMENT SUMMARY")
    print("=" * 80)

    for topology in aggregates:
        print(f"\n{topology} Topology:")
        print("-" * 70)
        print(f"{'p_loss':<8} {'Method':<12} {'Cost (mean±std)':<20} {'ENS (mean±std)':<20}")
        print("-" * 70)

        for p_key in sorted(aggregates[topology].keys()):
            p_data = aggregates[topology][p_key]
            p_loss = p_data['p_loss']

            for method in ['RDMPC', 'NonRes', 'Independent']:
                if method not in p_data:
                    continue
                m_data = p_data[method]
                cost_str = f"${m_data['cost_mean']:.2f}±{m_data['cost_std']:.2f}"
                ens_str = f"{m_data['ens_mean']:.2f}±{m_data['ens_std']:.2f}"
                print(f"{p_loss:<8.1%} {method:<12} {cost_str:<20} {ens_str:<20}")

            print("-" * 70)


def run_quick_pilot(verbose: bool = True) -> Dict:
    """
    Run a minimal experiment set for quick feedback.

    Settings: 2 topologies, 3 p_loss levels, 2 seeds
    """
    config = PilotConfig(
        n_microgrids=3,  # Smaller for speed
        topologies=['LINE'],  # Just line for quick check
        p_losses=[0.0, 0.2, 0.3],
        n_seeds=2,
        horizon=12,  # Shorter horizon
        t_sim=12
    )

    print("=" * 60)
    print("QUICK EXPERIMENT SET")
    print("=" * 60)
    print(f"Settings: N={config.n_microgrids}, H={config.horizon}, seeds={config.n_seeds}")
    print(f"Topologies: {config.topologies}")
    print(f"Packet loss rates: {config.p_losses}")
    print("=" * 60)

    results = run_pilot_grid(config, verbose=verbose)

    print_summary_table(results['aggregates'])
    checks = check_separation(results['aggregates'], verbose=verbose)

    return results


def run_full_grid(verbose: bool = True) -> Dict:
    """
    Run the full small-sample experiment set.

    Settings: 2 topologies, 4 p_loss levels, 3 seeds
    """
    config = PilotConfig(
        n_microgrids=5,
        topologies=['LINE', 'RING'],
        p_losses=[0.0, 0.1, 0.2, 0.3],
        n_seeds=3,
        horizon=24,
        t_sim=24
    )

    print("=" * 60)
    print("FULL EXPERIMENT SET")
    print("=" * 60)
    print(f"Settings: N={config.n_microgrids}, H={config.horizon}, seeds={config.n_seeds}")
    print(f"Topologies: {config.topologies}")
    print(f"Packet loss rates: {config.p_losses}")
    print("=" * 60)

    results = run_pilot_grid(config, verbose=verbose)

    print_summary_table(results['aggregates'])
    checks = check_separation(results['aggregates'], verbose=verbose)

    # Save results
    output_dir = os.path.join(
        os.path.dirname(os.path.dirname(os.path.dirname(__file__))),
        'results', 'pilot'
    )
    save_results(results, output_dir)

    return results


if __name__ == '__main__':
    import sys

    if len(sys.argv) > 1 and sys.argv[1] == '--full':
        results = run_full_grid(verbose=True)
    else:
        print("Running quick experiment set (use --full for full experiment set)")
        results = run_quick_pilot(verbose=True)
