# Supplementary material for: Resilient distributed model predictive control for cooperative microgrids under communication loss with demand response integration
Source: PLoS One. 2026 Apr 8;21(4):e0345857. doi: 10.1371/journal.pone.0345857 (PMC13061206; doi:10.1371/journal.pone.0345857)
Supplement: S2 Code — ZIP archive (S2_Code.zip) containing the simulation code and experiment scripts used to generate the raw result files and processed summaries reported in the manuscript. (S2_Code.ZIP) [file pone.0345857.s003.zip › journal.pone.0345857.s003/simulation/experiments/asymmetric_regime.py]

"""
Asymmetric Operating-Regime Experiment

Make only some MGs grid-tight while others have flexibility.
This creates coordination need without global scarcity.

MG topology (LINE): MG0 --- MG1 --- MG2 --- MG3 --- MG4

Asymmetric regime:
- MG1, MG3 (interior): grid=40kW (tight)
- MG0, MG2, MG4 (others): grid=100kW (normal)
"""

import sys
from pathlib import Path

sys.stdout.reconfigure(line_buffering=True)
sys.path.insert(0, str(Path(__file__).parent.parent.parent))

import json
import numpy as np
from simulation.config.parameters import Topology
from simulation.models.network import MicrogridNetwork
from simulation.models.microgrid import Microgrid
from simulation.baselines.non_resilient_dmpc import NonResilientDMPC
from simulation.baselines.naive_dmpc import NaiveDMPC
from simulation.baselines.rdmpc import RDMPC
from simulation.communication.failure_models import GilbertElliottFailure


def run_asymmetric_experiment(
    seed: int,
    baseline: str,
    tight_grid_limit: float = 40.0,
    normal_grid_limit: float = 100.0,
    tight_mgs: list = [1, 3],
    max_iterations: int = 15,
    use_loss: bool = True
) -> dict:
    """Run experiment with asymmetric grid limits."""

    network = MicrogridNetwork(
        n_microgrids=5,
        topology=Topology.LINE,
        tieline_limit=100.0
    )

    # Set asymmetric grid limits
    for mg_id, mg_config in network.microgrids.items():
        if mg_id in tight_mgs:
            mg_config.grid_import_max = tight_grid_limit
            mg_config.grid_export_max = tight_grid_limit
        else:
            mg_config.grid_import_max = normal_grid_limit
            mg_config.grid_export_max = normal_grid_limit

    microgrids = {}
    for mg_id, mg_config in network.microgrids.items():
        mg = Microgrid(mg_config)
        mg.generate_synthetic_forecasts(30, seed=seed + mg_id * 1000)
        microgrids[mg_id] = mg

    # Create comm_mask if using loss
    comm_mask = None
    if use_loss:
        edges = network.get_edges()
        ge_model = GilbertElliottFailure(
            edges=edges,
            p_g=0.02, p_b=0.6, p_gb=0.2, p_bg=0.2
        )
        ge_model.reset(seed=seed)
        comm_mask = {}
        for m in range(max_iterations + 10):
            comm_mask[m] = ge_model.step(t=m)

    if baseline == "B1":
        solver = NonResilientDMPC(
            network=network,
            microgrids=microgrids,
            horizon=24,
            max_iterations=max_iterations,
            rho=5.0,
            eps_abs=1.0
        )
        result = solver.solve(current_hour=10, comm_state=None)
        return {
            'seed': seed,
            'baseline': 'B1',
            'cost_econ': result.total_cost_econ,
            'ens_kwh': result.ens_kwh,
            'converged': result.converged,
            'iterations': result.iterations,
            'max_staleness': 0
        }

    elif baseline == "B2":
        solver = NaiveDMPC(
            network=network,
            microgrids=microgrids,
            horizon=24,
            max_iterations=max_iterations,
            rho=5.0,
            eps_abs=1.0
        )
        result = solver.solve(current_hour=10, comm_mask=comm_mask)
        return {
            'seed': seed,
            'baseline': 'B2',
            'cost_econ': result.total_cost_econ,
            'ens_kwh': result.ens_kwh,
            'converged': result.converged,
            'iterations': result.iterations,
            'max_staleness': 0
        }

    elif baseline == "B3":
        solver = RDMPC(
            network=network,
            microgrids=microgrids,
            horizon=24,
            max_iterations=max_iterations,
            rho=5.0,
            eps_abs=1.0,
            verbose=False
        )
        result = solver.solve(current_hour=10, comm_mask=comm_mask)
        return {
            'seed': seed,
            'baseline': 'B3',
            'cost_econ': result.total_cost_econ,
            'ens_kwh': result.ens_kwh,
            'converged': result.converged,
            'iterations': result.iterations,
            'max_staleness': result.max_staleness,
            'total_reserve_up': result.total_reserve_up
        }


def main():
    print("=" * 80)
    print("ASYMMETRIC OPERATING-REGIME EXPERIMENT")
    print("")
    print("=" * 80)

    seeds = list(range(42, 62))  # 20 seeds
    tight_grid = 40.0
    normal_grid = 100.0
    tight_mgs = [1, 3]  # Interior MGs in LINE topology
    max_iterations = 15

    print(f"\nParameters:")
    print(f"  Seeds: {len(seeds)}")
    print(f"  Tight MGs ({tight_mgs}): grid={tight_grid} kW")
    print(f"  Normal MGs: grid={normal_grid} kW")
    print(f"  M_max: {max_iterations} iterations")

    results = {'B1': [], 'B2': [], 'B3': []}

    for i, seed in enumerate(seeds):
        print(f"\nSeed {seed} ({i+1}/{len(seeds)}):", end="", flush=True)

        r1 = run_asymmetric_experiment(seed, "B1", tight_grid, normal_grid, tight_mgs, max_iterations, use_loss=False)
        results['B1'].append(r1)
        print(f" B1={r1['ens_kwh']:.4f}", end="", flush=True)

        r2 = run_asymmetric_experiment(seed, "B2", tight_grid, normal_grid, tight_mgs, max_iterations, use_loss=True)
        results['B2'].append(r2)
        print(f" B2={r2['ens_kwh']:.4f}", end="", flush=True)

        r3 = run_asymmetric_experiment(seed, "B3", tight_grid, normal_grid, tight_mgs, max_iterations, use_loss=True)
        results['B3'].append(r3)
        print(f" B3={r3['ens_kwh']:.4f} τ={r3['max_staleness']}", flush=True)

    # Analysis
    print("\n" + "=" * 80)
    print("RESULTS SUMMARY")
    print("=" * 80)

    b1_ens = [r['ens_kwh'] for r in results['B1']]
    b2_ens = [r['ens_kwh'] for r in results['B2']]
    b3_ens = [r['ens_kwh'] for r in results['B3']]

    print(f"\nRaw ENS (kWh):")
    print(f"  B1 (p=0):   mean={np.mean(b1_ens):.4f}, std={np.std(b1_ens):.4f}, max={max(b1_ens):.4f}, P(>1)={sum(1 for e in b1_ens if e>1)/len(seeds):.0%}")
    print(f"  B2 (naive): mean={np.mean(b2_ens):.4f}, std={np.std(b2_ens):.4f}, max={max(b2_ens):.4f}, P(>1)={sum(1 for e in b2_ens if e>1)/len(seeds):.0%}")
    print(f"  B3 (RDMPC): mean={np.mean(b3_ens):.4f}, std={np.std(b3_ens):.4f}, max={max(b3_ens):.4f}, P(>1)={sum(1 for e in b3_ens if e>1)/len(seeds):.0%}")

    ens_excess_b2 = [max(0, b2 - b1) for b1, b2 in zip(b1_ens, b2_ens)]
    ens_excess_b3 = [max(0, b3 - b1) for b1, b3 in zip(b1_ens, b3_ens)]

    print(f"\nENS_excess (kWh) - coordination-induced:")
    print(f"  B2: mean={np.mean(ens_excess_b2):.4f}, max={max(ens_excess_b2):.4f}, P(>0.1)={sum(1 for e in ens_excess_b2 if e>0.1)/len(seeds):.0%}")
    print(f"  B3: mean={np.mean(ens_excess_b3):.4f}, max={max(ens_excess_b3):.4f}, P(>0.1)={sum(1 for e in ens_excess_b3 if e>0.1)/len(seeds):.0%}")

    b3_improvement = np.mean(ens_excess_b2) - np.mean(ens_excess_b3)
    pct_improvement = b3_improvement / max(0.0001, np.mean(ens_excess_b2)) * 100
    print(f"  B3 vs B2 improvement: {b3_improvement:.4f} kWh ({pct_improvement:.1f}%)")

    b3_staleness = [r['max_staleness'] for r in results['B3']]
    b3_reserves = [r.get('total_reserve_up', 0) for r in results['B3']]

    print(f"\nB3 Resilience Metrics:")
    print(f"  Max staleness: mean={np.mean(b3_staleness):.1f}, max={max(b3_staleness)}")
    print(f"  Reserve up: mean={np.mean(b3_reserves):.1f} kW·H")

    # Per-seed details for notable cases
    print(f"\nPer-Seed Comparison (seeds with ENS > 0.1 kWh):")
    print(f"{'Seed':>6} | {'B1 ENS':>10} | {'B2 ENS':>10} | {'B3 ENS':>10} | {'B2 excess':>10} | {'B3 excess':>10} | {'τmax':>5}")
    print("-" * 80)

    notable_count = 0
    for i, seed in enumerate(seeds):
        b1 = b1_ens[i]
        b2 = b2_ens[i]
        b3 = b3_ens[i]
        ex2 = ens_excess_b2[i]
        ex3 = ens_excess_b3[i]
        tau = b3_staleness[i]

        if max(b1, b2, b3) > 0.1:
            print(f"{seed:>6} | {b1:>10.4f} | {b2:>10.4f} | {b3:>10.4f} | {ex2:>10.4f} | {ex3:>10.4f} | {tau:>5}")
            notable_count += 1

    if notable_count == 0:
        print("  (No seeds with ENS > 0.1 kWh)")

    print("\n" + "=" * 80)
    print("KEY FINDING")
    print("=" * 80)

    if np.mean(b1_ens) < 0.1:
        print("✅ B1 (p=0) has low ENS - system is feasible with perfect comm")
    else:
        print("⚠️ B1 (p=0) has significant ENS - may still be scarcity-dominated")

    if b3_improvement > 0.01:
        print(f"✅ B3 reduces ENS_excess vs B2 by {b3_improvement:.4f} kWh ({pct_improvement:.1f}%)")
    elif b3_improvement < -0.01:
        print(f"⚠️ B3 is WORSE than B2 by {-b3_improvement:.4f} kWh")
    else:
        print("⚠️ No significant B3 improvement over B2")

    # Save results
    output = {
        'parameters': {
            'tight_grid_limit': tight_grid,
            'normal_grid_limit': normal_grid,
            'tight_mgs': tight_mgs,
            'max_iterations': max_iterations,
            'seeds': seeds
        },
        'results': results,
        'summary': {
            'b1_mean_ens': float(np.mean(b1_ens)),
            'b2_mean_ens': float(np.mean(b2_ens)),
            'b3_mean_ens': float(np.mean(b3_ens)),
            'ens_excess_b2_mean': float(np.mean(ens_excess_b2)),
            'ens_excess_b3_mean': float(np.mean(ens_excess_b3)),
            'b3_improvement': float(b3_improvement)
        }
    }

    output_file = Path("data/results/asymmetric_regime.json")
    output_file.parent.mkdir(parents=True, exist_ok=True)
    with open(output_file, 'w') as f:
        json.dump(output, f, indent=2, default=str)

    print(f"\nResults saved to: {output_file}")


if __name__ == "__main__":
    main()
