# Supplementary material for: Resilient distributed model predictive control for cooperative microgrids under communication loss with demand response integration
Source: PLoS One. 2026 Apr 8;21(4):e0345857. doi: 10.1371/journal.pone.0345857 (PMC13061206; doi:10.1371/journal.pone.0345857)
Supplement: S2 Code — ZIP archive (S2_Code.zip) containing the simulation code and experiment scripts used to generate the raw result files and processed summaries reported in the manuscript. (S2_Code.ZIP) [file pone.0345857.s003.zip › journal.pone.0345857.s003/simulation/experiments/anytime_sensitivity_refined.py]

"""
Refined Anytime Sensitivity: Compare B2 vs B3 with limited ADMM iterations

- M_max ∈ {15, 20, 25, 30} (over a representative range)
- 15 seeds (between 10-20)
- Report tail metrics: P(ENS>0), conditional ENS, CVaR, median

This explores the M_max=20 result and nearby transition points.
"""

import sys
import numpy as np
from pathlib import Path

sys.stdout.reconfigure(line_buffering=True)

sys.path.insert(0, str(Path(__file__).parent.parent.parent))

from simulation.config.parameters import Topology
from simulation.models.network import MicrogridNetwork
from simulation.models.microgrid import Microgrid
from simulation.baselines.naive_dmpc import NaiveDMPC
from simulation.baselines.rdmpc import RDMPC
from simulation.communication.failure_models import CommonRandomMask


def run_single(seed: int, p_loss: float, n_mg: int, horizon: int,
               grid_limit: float, max_iterations: int):
    """Run single comparison of B2 vs B3 with given max iterations."""

    # Create network
    network = MicrogridNetwork(
        n_microgrids=n_mg,
        topology=Topology.LINE,
        tieline_limit=100.0
    )

    # Modify grid limits
    for mg_id, config in network.microgrids.items():
        config.grid_import_max = grid_limit
        config.grid_export_max = grid_limit

    # Create microgrids
    microgrids = {}
    for mg_id, config in network.microgrids.items():
        mg = Microgrid(config)
        mg.generate_synthetic_forecasts(horizon + 6, seed=seed + mg_id * 1000)
        microgrids[mg_id] = mg

    # Common random mask
    edges = network.get_edges()
    common_mask = CommonRandomMask(
        edges=edges,
        p_loss=p_loss,
        seed=seed,
        max_iters=max_iterations + 10,  # Extra buffer
        max_steps=6
    )
    comm_mask = common_mask.get_all_comm_states_for_step(step=0)

    # Run B2 (Naive DMPC)
    b2 = NaiveDMPC(
        network=network,
        microgrids=microgrids,
        horizon=horizon,
        rho=5.0,
        max_iterations=max_iterations,
        eps_abs=1.0
    )
    b2_result = b2.solve(current_hour=0, comm_mask=comm_mask)

    # Run B3 (RDMPC)
    b3 = RDMPC(
        network=network,
        microgrids=microgrids,
        horizon=horizon,
        rho=5.0,
        max_iterations=max_iterations,
        eps_abs=1.0
    )
    b3_result = b3.solve(current_hour=0, comm_mask=comm_mask)

    return {
        'seed': seed,
        'b2_cost': b2_result.total_cost_econ,
        'b2_ens': b2_result.ens_kwh,
        'b2_iters': b2_result.iterations,
        'b2_converged': b2_result.converged,
        'b3_cost': b3_result.total_cost_econ,
        'b3_ens': b3_result.ens_kwh,
        'b3_iters': b3_result.iterations,
        'b3_converged': b3_result.converged,
        'b3_reserve_up': b3_result.total_reserve_up,
        'b3_reserve_down': b3_result.total_reserve_down,
        'b3_max_staleness': b3_result.max_staleness,
        'b3_duals_frozen': b3_result.duals_frozen,
    }


def compute_cvar(values, alpha=0.95):
    """Compute CVaR (Conditional Value at Risk) at given confidence level.

    CVaR_alpha = E[X | X >= VaR_alpha]
    """
    if not values or all(v == 0 for v in values):
        return 0.0
    sorted_vals = sorted(values)
    cutoff_idx = int(np.ceil(alpha * len(sorted_vals))) - 1
    cutoff_idx = max(0, min(cutoff_idx, len(sorted_vals) - 1))
    # CVaR is average of values at or above the alpha quantile
    tail_values = sorted_vals[cutoff_idx:]
    return np.mean(tail_values) if tail_values else sorted_vals[-1]


def compute_tail_stats(values, threshold=0.1):
    """Compute comprehensive tail statistics for ENS values."""
    n = len(values)
    ens_events = [v for v in values if v > threshold]

    stats = {
        'n_total': n,
        'n_events': len(ens_events),
        'p_ens': len(ens_events) / n if n > 0 else 0,  # P(ENS > 0)
        'mean': np.mean(values) if values else 0,
        'std': np.std(values) if values else 0,
        'median': np.median(values) if values else 0,
        'p95': np.percentile(values, 95) if values else 0,  # 95th percentile
        'cvar95': compute_cvar(values, 0.95),  # CVaR at 95%
        'max': max(values) if values else 0,
        'conditional_mean': np.mean(ens_events) if ens_events else 0,  # E[ENS | ENS > 0]
    }
    return stats


def run_sweep(max_iters_list: list, n_seeds: int, p_loss: float,
              n_mg: int, horizon: int, grid_limit: float):
    """Run refined anytime sensitivity sweep with tail statistics."""

    print()
    print("=" * 100)
    print("REFINED ANYTIME SENSITIVITY ")
    print("=" * 100)
    print(f"Parameters: N={n_mg}, H={horizon}, p_loss={p_loss}, grid={grid_limit}kW, seeds={n_seeds}")
    print(f"M_max sweep: {max_iters_list}")
    print("=" * 100)

    all_results = {}
    all_raw = {}

    for max_iter in max_iters_list:
        print(f"\n{'='*60}")
        print(f"M_max = {max_iter}")
        print(f"{'='*60}")

        results = []
        for seed in range(42, 42 + n_seeds):
            try:
                r = run_single(seed, p_loss, n_mg, horizon, grid_limit, max_iter)
                results.append(r)

                # Brief per-seed output
                b3_status = "✓" if r['b3_ens'] < r['b2_ens'] else "=" if r['b3_ens'] == r['b2_ens'] else "✗"
                print(f"  Seed {seed}: B2 ENS={r['b2_ens']:.2f} B3 ENS={r['b3_ens']:.2f} {b3_status} "
                      f"| B2 conv={r['b2_converged']} B3 conv={r['b3_converged']}")
            except Exception as e:
                print(f"  Seed {seed}: FAILED - {e}")

        if results:
            # Extract values
            b2_costs = [r['b2_cost'] for r in results]
            b3_costs = [r['b3_cost'] for r in results]
            b2_ens = [r['b2_ens'] for r in results]
            b3_ens = [r['b3_ens'] for r in results]
            b2_converged = sum(1 for r in results if r['b2_converged'])
            b3_converged = sum(1 for r in results if r['b3_converged'])

            # Compute tail statistics
            b2_ens_stats = compute_tail_stats(b2_ens)
            b3_ens_stats = compute_tail_stats(b3_ens)

            all_results[max_iter] = {
                'b2_cost_mean': np.mean(b2_costs),
                'b2_cost_std': np.std(b2_costs),
                'b3_cost_mean': np.mean(b3_costs),
                'b3_cost_std': np.std(b3_costs),
                'b2_cost_median': np.median(b2_costs),
                'b3_cost_median': np.median(b3_costs),
                'b2_ens': b2_ens_stats,
                'b3_ens': b3_ens_stats,
                'b2_converged': b2_converged,
                'b3_converged': b3_converged,
                'n_seeds': len(results)
            }
            all_raw[max_iter] = results

    # Print comprehensive summary
    print()
    print("=" * 100)
    print("COMPREHENSIVE SUMMARY ")
    print("=" * 100)

    # Table 1: ENS Tail Statistics
    print()
    print("TABLE 1: ENS TAIL STATISTICS")
    print("-" * 100)
    header = f"{'M_max':<8} | {'P(ENS>0)':<12} | {'Cond. ENS':<14} | {'Median':<10} | {'95th %ile':<12} | {'CVaR95':<12}"
    print(header)
    print("-" * 100)

    for m in max_iters_list:
        if m not in all_results:
            continue
        r = all_results[m]
        b2 = r['b2_ens']
        b3 = r['b3_ens']

        # Format: B2 / B3
        p_ens_str = f"{b2['p_ens']:.0%} / {b3['p_ens']:.0%}"
        cond_str = f"{b2['conditional_mean']:.1f} / {b3['conditional_mean']:.1f}"
        med_str = f"{b2['median']:.2f} / {b3['median']:.2f}"
        p95_str = f"{b2['p95']:.1f} / {b3['p95']:.1f}"
        cvar_str = f"{b2['cvar95']:.1f} / {b3['cvar95']:.1f}"

        print(f"{m:<8} | {p_ens_str:<12} | {cond_str:<14} | {med_str:<10} | {p95_str:<12} | {cvar_str:<12}")

    print("-" * 100)
    print("Note: Values shown as B2 / B3")

    # Table 2: Cost Statistics
    print()
    print("TABLE 2: COST STATISTICS")
    print("-" * 90)
    print(f"{'M_max':<8} | {'B2 Mean Cost':<15} | {'B3 Mean Cost':<15} | {'Diff':<12} | {'B3 Better?':<10}")
    print("-" * 90)

    for m in max_iters_list:
        if m not in all_results:
            continue
        r = all_results[m]
        diff = r['b3_cost_mean'] - r['b2_cost_mean']
        better = "✓" if diff < 0 else ""
        print(f"{m:<8} | ${r['b2_cost_mean']:<14,.0f} | ${r['b3_cost_mean']:<14,.0f} | ${diff:>+11,.0f} | {better:<10}")
    print("-" * 90)

    # Table 3: ENS comparison (main reported metric)
    print()
    print("TABLE 3: ENS COMPARISON (Reported Metric)")
    print("-" * 90)
    print(f"{'M_max':<8} | {'B2 Mean ENS':<14} | {'B3 Mean ENS':<14} | {'Reduction':<12} | {'B3 Better?':<10}")
    print("-" * 90)

    for m in max_iters_list:
        if m not in all_results:
            continue
        r = all_results[m]
        b2_mean = r['b2_ens']['mean']
        b3_mean = r['b3_ens']['mean']

        if b2_mean > 0.001:
            reduction = (b2_mean - b3_mean) / b2_mean * 100
            reduction_str = f"{reduction:+.1f}%"
        else:
            reduction_str = "N/A"
            reduction = 0

        better = "✓" if b3_mean < b2_mean - 0.001 else ""
        print(f"{m:<8} | {b2_mean:<14.3f} | {b3_mean:<14.3f} | {reduction_str:<12} | {better:<10}")
    print("-" * 90)

    # Table 4: Convergence
    print()
    print("TABLE 4: CONVERGENCE")
    print("-" * 60)
    print(f"{'M_max':<8} | {'B2 Converged':<15} | {'B3 Converged':<15}")
    print("-" * 60)

    for m in max_iters_list:
        if m not in all_results:
            continue
        r = all_results[m]
        b2_str = f"{r['b2_converged']}/{r['n_seeds']}"
        b3_str = f"{r['b3_converged']}/{r['n_seeds']}"
        print(f"{m:<8} | {b2_str:<15} | {b3_str:<15}")
    print("-" * 60)

    # Key Insight
    print()
    print("=" * 100)
    print("KEY INSIGHT")
    print("=" * 100)

    # Find best M_max for B3
    best_m = None
    best_improvement = -float('inf')

    for m in max_iters_list:
        if m not in all_results:
            continue
        r = all_results[m]
        b2_mean = r['b2_ens']['mean']
        b3_mean = r['b3_ens']['mean']

        if b2_mean > 0.001:
            improvement = (b2_mean - b3_mean) / b2_mean * 100
            if improvement > best_improvement:
                best_improvement = improvement
                best_m = m

    if best_m and best_improvement > 0:
        print(f"Best M_max for B3: {best_m} with {best_improvement:.1f}% ENS reduction")
        print(f"  At M_max={best_m}: B2 P(ENS>0)={all_results[best_m]['b2_ens']['p_ens']:.0%}, "
              f"B3 P(ENS>0)={all_results[best_m]['b3_ens']['p_ens']:.0%}")
    else:
        print("No clear improvement regime found - B3 does not consistently outperform B2")

    # Check for a transition point where B3 becomes worse than B2.
    print()
    print("TRANSITION CHECK:")
    for m in max_iters_list:
        if m not in all_results:
            continue
        r = all_results[m]
        b2_mean = r['b2_ens']['mean']
        b3_mean = r['b3_ens']['mean']
        if b3_mean > b2_mean + 0.1:  # B3 significantly worse
            print(f"  M_max={m}: B3 is worse (B2 ENS={b2_mean:.2f}, B3 ENS={b3_mean:.2f})")

    return all_results, all_raw


def main():
    # Parameters
    MAX_ITERS_LIST = [15, 20, 25, 30]
    N_SEEDS = 15  # Between 10-20 as recommended
    P_LOSS = 0.3
    N_MG = 3
    HORIZON = 24
    GRID_LIMIT = 85.0  # Stress regime

    results, raw = run_sweep(MAX_ITERS_LIST, N_SEEDS, P_LOSS, N_MG, HORIZON, GRID_LIMIT)

    print()
    print("=" * 100)
    print("REFINED ANYTIME SENSITIVITY COMPLETE")
    print("=" * 100)
    print()
    print("Next steps:")
    print("1. Review which M_max values maintain stable ENS and cost behavior")
    print("2. Use those settings in larger pilot studies if needed")
    print("3. Regenerate anytime curves if the operating point changes")


if __name__ == "__main__":
    main()
