# Supplementary material for: Resilient distributed model predictive control for cooperative microgrids under communication loss with demand response integration
Source: PLoS One. 2026 Apr 8;21(4):e0345857. doi: 10.1371/journal.pone.0345857 (PMC13061206; doi:10.1371/journal.pone.0345857)
Supplement: S2 Code — ZIP archive (S2_Code.zip) containing the simulation code and experiment scripts used to generate the raw result files and processed summaries reported in the manuscript. (S2_Code.ZIP) [file pone.0345857.s003.zip › journal.pone.0345857.s003/simulation/experiments/sanity_checks.py]

"""
Pre-experiment sanity checks (S0.1-S0.6).

Run with: python -m simulation.experiments.sanity_checks
"""

import numpy as np
from dataclasses import dataclass
from typing import Dict, List, Tuple, Optional
import json
import os

from ..models.network import create_line_network, create_ring_network
from ..models.microgrid import Microgrid
from ..models.pricing import PricingModel
from ..config.parameters import (
    H, DT, N_MICROGRIDS, TIELINE_LIMIT,
    MicrogridConfig, ADMM_PARAMS
)
from ..control.local_mpc import LocalMPCController
from ..control.admm_coordinator import ADMMCoordinator
from ..control.resilience import ResilienceHandler
from ..solvers.cvxpy_solver import CVXPYSolver
from ..communication.failure_models import create_failure_scenario


@dataclass
class SanityCheckResult:
    """Result of a sanity check."""
    name: str
    passed: bool
    message: str
    details: Optional[Dict] = None


def check_s01_cost_unit_consistency(verbose: bool = True) -> SanityCheckResult:
    """
    S0.1: Cost/unit consistency check.

    Compute total imported/exported energy, load served, renewable used,
    and verify the "effective average energy price" is plausible.
    """
    print("\n=== S0.1: Cost/Unit Consistency Check ===")

    # Create a simple 2-MG network and run a short simulation
    network = create_line_network(2, TIELINE_LIMIT)
    pricing = PricingModel()

    # Create microgrids
    microgrids = {}
    for mg_id in range(2):
        config = MicrogridConfig(
            id=mg_id,
            neighbor_ids=network.get_neighbors(mg_id),
            tieline_limits={j: network.get_tieline_limit(mg_id, j)
                           for j in network.get_neighbors(mg_id)}
        )
        microgrids[mg_id] = Microgrid(config)

    # Create controllers
    controllers = {}
    for mg_id, mg in microgrids.items():
        controllers[mg_id] = LocalMPCController(
            microgrid=mg,
            solver=CVXPYSolver(verbose=False),
            pricing=pricing,
            horizon=6,  # Short horizon for speed
            dt=DT
        )

    # Generate forecasts
    for mg_id, mg in microgrids.items():
        forecasts = mg.generate_synthetic_forecasts(30, seed=mg_id * 1000)
        mg.pv.set_forecast(forecasts['pv'])
        mg.wind.set_forecast(forecasts['wind'])
        mg.load.set_profile(forecasts['load'])

    # Run a few steps and collect energy flows
    total_grid_import = 0.0
    total_grid_export = 0.0
    total_load_served = 0.0
    total_renewable = 0.0
    total_cost = 0.0

    for t in range(6):
        current_hour = t % 24
        for mg_id, ctrl in controllers.items():
            ctrl.initialize_admm_vars()
            ctrl.set_current_hour(current_hour)
            ctrl.set_rho(ADMM_PARAMS.rho)
            ctrl.set_consensus_vars({})
            ctrl.set_dual_vars({})
            ctrl.solve()

            if ctrl.last_result:
                actions = ctrl.get_first_step_actions()
                mg = microgrids[mg_id]

                # Get forecasted values for this step
                pv = mg.pv.get_forecast(t)
                wind = mg.wind.get_forecast(t)
                load = mg.load.get_base_load(t)

                # Accumulate
                total_renewable += (pv + wind) * DT
                total_load_served += load * DT
                total_grid_import += max(0, actions.get('grid_power', 0)) * DT
                total_grid_export += max(0, -actions.get('grid_power', 0)) * DT
                total_cost += ctrl.last_result.cost

    # Compute effective prices
    if total_grid_import > 0:
        effective_import_price = total_cost / total_grid_import if total_grid_import > 1 else 0
    else:
        effective_import_price = 0

    details = {
        'total_grid_import_kWh': total_grid_import,
        'total_grid_export_kWh': total_grid_export,
        'total_load_served_kWh': total_load_served,
        'total_renewable_kWh': total_renewable,
        'total_cost_$': total_cost,
        'effective_import_price_$/kWh': effective_import_price
    }

    if verbose:
        print(f"  Total grid import: {total_grid_import:.2f} kWh")
        print(f"  Total grid export: {total_grid_export:.2f} kWh")
        print(f"  Total load served: {total_load_served:.2f} kWh")
        print(f"  Total renewable: {total_renewable:.2f} kWh")
        print(f"  Total cost: ${total_cost:.2f}")
        print(f"  Effective import price: ${effective_import_price:.4f}/kWh")

    # Check plausibility
    # Ontario TOU prices range from $0.072 to $0.129/kWh
    price_plausible = 0.01 < effective_import_price < 1.0 if total_grid_import > 1 else True
    energy_balance_ok = abs(total_load_served - total_renewable - total_grid_import + total_grid_export) < total_load_served * 0.5

    passed = price_plausible and total_cost > 0
    message = "PASSED" if passed else "FAILED - Check pricing/energy calculations"

    if verbose:
        print(f"  Price plausible (0.01-1.0 $/kWh): {price_plausible}")
        print(f"  Result: {message}")

    return SanityCheckResult(
        name="S0.1 Cost/Unit Consistency",
        passed=passed,
        message=message,
        details=details
    )


def check_s02_storage_simultaneity(verbose: bool = True) -> SanityCheckResult:
    """
    S0.2: Storage simultaneity metric (QP relaxation risk).

    Log simul_ratio = #{P_ch > ε AND P_dis > ε} / (N·H)
    If near zero, QP relaxation is fine.
    """
    print("\n=== S0.2: Storage Simultaneity Check ===")

    network = create_line_network(2, TIELINE_LIMIT)
    pricing = PricingModel()

    microgrids = {}
    for mg_id in range(2):
        config = MicrogridConfig(
            id=mg_id,
            neighbor_ids=network.get_neighbors(mg_id),
            tieline_limits={j: network.get_tieline_limit(mg_id, j)
                           for j in network.get_neighbors(mg_id)}
        )
        microgrids[mg_id] = Microgrid(config)

    controllers = {}
    for mg_id, mg in microgrids.items():
        controllers[mg_id] = LocalMPCController(
            microgrid=mg,
            solver=CVXPYSolver(verbose=False),
            pricing=pricing,
            horizon=24,
            dt=DT
        )

    # Generate forecasts
    for mg_id, mg in microgrids.items():
        forecasts = mg.generate_synthetic_forecasts(48, seed=mg_id * 1000)
        mg.pv.set_forecast(forecasts['pv'])
        mg.wind.set_forecast(forecasts['wind'])
        mg.load.set_profile(forecasts['load'])

    epsilon = 1.0  # 1 kW threshold
    simultaneous_count = 0
    total_count = 0
    overlap_magnitudes = []

    for t in range(24):
        current_hour = t % 24
        for mg_id, ctrl in controllers.items():
            ctrl.initialize_admm_vars()
            ctrl.set_current_hour(current_hour)
            ctrl.set_rho(ADMM_PARAMS.rho)
            ctrl.set_consensus_vars({})
            ctrl.set_dual_vars({})
            ctrl.solve()

            if ctrl.last_result and ctrl.last_result.p_ch is not None:
                p_ch = ctrl.last_result.p_ch
                p_dis = ctrl.last_result.p_dis

                for k in range(len(p_ch)):
                    total_count += 1
                    if p_ch[k] > epsilon and p_dis[k] > epsilon:
                        simultaneous_count += 1
                        overlap_magnitudes.append(min(p_ch[k], p_dis[k]))

    simul_ratio = simultaneous_count / total_count if total_count > 0 else 0
    avg_overlap = np.mean(overlap_magnitudes) if overlap_magnitudes else 0

    details = {
        'simultaneous_count': simultaneous_count,
        'total_count': total_count,
        'simul_ratio': simul_ratio,
        'avg_overlap_kW': avg_overlap,
        'max_overlap_kW': max(overlap_magnitudes) if overlap_magnitudes else 0
    }

    if verbose:
        print(f"  Total (MG, timestep) pairs: {total_count}")
        print(f"  Simultaneous charge/discharge: {simultaneous_count}")
        print(f"  Simultaneity ratio: {simul_ratio:.4f} ({simul_ratio*100:.2f}%)")
        print(f"  Average overlap magnitude: {avg_overlap:.2f} kW")

    # If ratio < 1%, QP relaxation is acceptable
    passed = simul_ratio < 0.01
    if passed:
        message = f"PASSED - Simultaneity ratio {simul_ratio*100:.2f}% < 1% threshold"
    else:
        message = f"WARNING - Simultaneity ratio {simul_ratio*100:.2f}% >= 1%, consider MIQP"

    if verbose:
        print(f"  Result: {message}")

    return SanityCheckResult(
        name="S0.2 Storage Simultaneity",
        passed=passed,
        message=message,
        details=details
    )


def check_s03_reciprocity_at_execution(verbose: bool = True) -> SanityCheckResult:
    """
    S0.3: Reciprocity at execution (phi implementation).

    Verify implemented tie-line flows satisfy φ_ij = -φ_ji exactly.
    """
    print("\n=== S0.3: Reciprocity at Execution ===")

    network = create_line_network(3, TIELINE_LIMIT)

    # Create ADMM coordinator
    admm = ADMMCoordinator(network=network, horizon=6)

    # Simulate some local results
    local_results = {
        0: {1: np.array([10.0, 20.0, 15.0, 5.0, -10.0, -5.0])},
        1: {0: np.array([-15.0, -25.0, -10.0, 0.0, 15.0, 10.0]),
            2: np.array([5.0, 10.0, 8.0, 3.0, -5.0, -2.0])},
        2: {1: np.array([-8.0, -12.0, -5.0, 0.0, 8.0, 5.0])}
    }

    # Run ADMM iteration
    admm.reset()
    state = admm.run_iteration(local_results)

    # Check reciprocity of consensus variables
    max_violation = 0.0
    violations = []

    for edge in network.get_edges():
        i, j = edge
        phi_ij = admm.get_consensus_vars(i).get(j, np.zeros(6))
        phi_ji = admm.get_consensus_vars(j).get(i, np.zeros(6))

        # Should satisfy phi_ij = -phi_ji
        violation = np.max(np.abs(phi_ij + phi_ji))
        max_violation = max(max_violation, violation)

        if violation > 1e-10:
            violations.append((i, j, violation))

    details = {
        'max_violation_kW': max_violation,
        'violations': violations,
        'edges_checked': len(network.get_edges())
    }

    if verbose:
        print(f"  Edges checked: {len(network.get_edges())}")
        print(f"  Max reciprocity violation: {max_violation:.2e} kW")
        if violations:
            for i, j, v in violations:
                print(f"    Edge ({i},{j}): violation = {v:.2e} kW")

    # Tolerance: 1e-6 kW (numerical precision)
    passed = max_violation < 1e-6
    message = f"PASSED - φ_ij = -φ_ji within {max_violation:.2e} kW" if passed else f"FAILED - Max violation {max_violation:.2e} kW"

    if verbose:
        print(f"  Result: {message}")

    return SanityCheckResult(
        name="S0.3 Reciprocity at Execution",
        passed=passed,
        message=message,
        details=details
    )


def check_s04_reserve_feasibility(verbose: bool = True) -> SanityCheckResult:
    """
    S0.4: Reserve feasibility audit (two-sided).

    For random steps under loss: verify R_up, R_down are satisfiable
    by available actuators (grid + storage + DR + spillage headroom).
    """
    print("\n=== S0.4: Reserve Feasibility Audit ===")

    network = create_line_network(3, TIELINE_LIMIT)

    # Create microgrids
    microgrids = {}
    for mg_id in range(3):
        config = MicrogridConfig(
            id=mg_id,
            neighbor_ids=network.get_neighbors(mg_id),
            tieline_limits={j: network.get_tieline_limit(mg_id, j)
                           for j in network.get_neighbors(mg_id)}
        )
        microgrids[mg_id] = Microgrid(config)

    # Create resilience handler
    resilience = ResilienceHandler(
        mg_ids=list(microgrids.keys()),
        neighbors={i: network.get_neighbors(i) for i in microgrids},
        horizon=6,
        w_bar_base=50.0,
        alpha_stale=5.0
    )

    # Simulate some staleness (packet losses)
    # MG1-MG2 link has 3 stale iterations
    comm_state = {(0, 1): True, (1, 0): True, (1, 2): False, (2, 1): False}

    for _ in range(3):
        resilience.update_staleness(comm_state)

    # Compute reserves
    reserve_up, reserve_down = resilience.compute_reserves()

    # Check if reserves are satisfiable
    issues = []
    for mg_id, mg in microgrids.items():
        r_up = reserve_up.get(mg_id, np.zeros(6))
        r_down = reserve_down.get(mg_id, np.zeros(6))

        # Available headroom (simplified check)
        # Grid: ±100 kW, ESS: ±250 kW
        grid_headroom = 100.0
        ess_headroom = 250.0
        total_headroom = grid_headroom + ess_headroom

        max_r_up = np.max(r_up)
        max_r_down = np.max(r_down)

        if max_r_up > total_headroom:
            issues.append(f"MG{mg_id}: R_up={max_r_up:.1f} kW > headroom={total_headroom:.1f} kW")
        if max_r_down > total_headroom:
            issues.append(f"MG{mg_id}: R_down={max_r_down:.1f} kW > headroom={total_headroom:.1f} kW")

        if verbose:
            print(f"  MG{mg_id}: R_up_max={max_r_up:.1f} kW, R_down_max={max_r_down:.1f} kW, headroom={total_headroom:.1f} kW")

    # Check mismatch bound saturation
    max_mismatch = 0.0
    for mg_id in microgrids:
        for j in network.get_neighbors(mg_id):
            edge = (mg_id, j)
            stale_state = resilience.state.staleness.get(edge)
            tau = stale_state.tau if stale_state else 0
            w_bar = resilience.w_bar_base + resilience.alpha_stale * tau
            max_mismatch = max(max_mismatch, w_bar)

    # Mismatch should not exceed tie-line capacity
    mismatch_ok = max_mismatch <= TIELINE_LIMIT

    details = {
        'reserve_up': {k: v.tolist() for k, v in reserve_up.items()},
        'reserve_down': {k: v.tolist() for k, v in reserve_down.items()},
        'max_mismatch_bound': max_mismatch,
        'tieline_limit': TIELINE_LIMIT,
        'issues': issues
    }

    if verbose:
        print(f"  Max mismatch bound: {max_mismatch:.1f} kW (tieline limit: {TIELINE_LIMIT} kW)")
        print(f"  Mismatch bound <= tieline limit: {mismatch_ok}")

    passed = len(issues) == 0 and mismatch_ok
    message = "PASSED - Reserves satisfiable" if passed else f"ISSUES: {'; '.join(issues)}"

    if verbose:
        print(f"  Result: {message}")

    return SanityCheckResult(
        name="S0.4 Reserve Feasibility",
        passed=passed,
        message=message,
        details=details
    )


def check_s05_common_random_numbers(verbose: bool = True) -> SanityCheckResult:
    """
    S0.5: Common random numbers (fair comparison).

    Verify that the same seed produces the same loss trace.
    """
    print("\n=== S0.5: Common Random Numbers ===")

    edges = [(0, 1), (1, 2)]

    # Create two failure models with same seed
    fm1 = create_failure_scenario('S2', edges, p_loss=0.2)
    fm2 = create_failure_scenario('S2', edges, p_loss=0.2)

    fm1.reset(seed=42)
    fm2.reset(seed=42)

    # Generate loss traces
    trace1 = []
    trace2 = []

    for t in range(20):
        state1 = fm1.step(t)
        state2 = fm2.step(t)
        trace1.append(state1)
        trace2.append(state2)

    # Check if traces are identical
    identical = all(t1 == t2 for t1, t2 in zip(trace1, trace2))

    # Count losses in trace
    loss_count = sum(1 for state in trace1 for edge, ok in state.items() if not ok)

    details = {
        'trace_length': 20,
        'traces_identical': identical,
        'total_packet_losses': loss_count
    }

    if verbose:
        print(f"  Trace length: 20 steps")
        print(f"  Traces with same seed identical: {identical}")
        print(f"  Total packet losses in trace: {loss_count}")

    passed = identical
    message = "PASSED - Same seed produces identical traces" if passed else "FAILED - Traces differ!"

    if verbose:
        print(f"  Result: {message}")

    return SanityCheckResult(
        name="S0.5 Common Random Numbers",
        passed=passed,
        message=message,
        details=details
    )


def check_s06_separation_pilot(verbose: bool = True) -> SanityCheckResult:
    """
    S0.6: Plot-level "separation" pilot.

    Quick check that non-resilient DMPC fails more under loss,
    while RDMPC stays feasible.
    """
    print("\n=== S0.6: Separation Pilot ===")

    from .runner import RDMPCConfig, RDMPCSimulator

    results = {}

    # Test with and without resilience under packet loss
    for enable_resilience in [True, False]:
        for p_loss in [0.0, 0.2]:
            config = RDMPCConfig(
                n_microgrids=2,
                horizon=6,
                t_sim=6,
                scenario_id='S1' if p_loss == 0 else 'S2',
                p_loss=p_loss,
                enable_resilience=enable_resilience,
                verbose=False,
                seed=42
            )

            sim = RDMPCSimulator(config)
            metrics = sim.run()

            key = f"{'RDMPC' if enable_resilience else 'NonRes'}_p{int(p_loss*100)}"
            results[key] = {
                'cost': metrics.total_cost,
                'ens': metrics.total_ens,
                'spillage': metrics.total_spillage,
                'convergence_rate': metrics.convergence_rate
            }

            if verbose:
                print(f"  {key}: cost=${metrics.total_cost:.2f}, ENS={metrics.total_ens:.2f} kWh, conv={metrics.convergence_rate:.0%}")

    # Check for separation
    # Under loss (p=0.2), RDMPC should have lower ENS or better convergence than NonRes
    rdmpc_loss = results.get('RDMPC_p20', {})
    nonres_loss = results.get('NonRes_p20', {})

    # Separation criteria (at least one should show benefit)
    ens_separation = rdmpc_loss.get('ens', 0) <= nonres_loss.get('ens', 0)
    conv_separation = rdmpc_loss.get('convergence_rate', 0) >= nonres_loss.get('convergence_rate', 0)

    details = {
        'results': results,
        'ens_separation': ens_separation,
        'convergence_separation': conv_separation
    }

    if verbose:
        print(f"  ENS separation (RDMPC <= NonRes under loss): {ens_separation}")
        print(f"  Convergence separation: {conv_separation}")

    # For this quick pilot, we just check the code runs
    # Real separation will be visible in full experiments
    passed = True  # Pilot is about code working, not results
    message = "PASSED - Pilot completed, check results for separation"

    if verbose:
        print(f"  Result: {message}")

    return SanityCheckResult(
        name="S0.6 Separation Pilot",
        passed=passed,
        message=message,
        details=details
    )


def run_all_sanity_checks(verbose: bool = True) -> List[SanityCheckResult]:
    """Run all sanity checks and return results."""
    print("=" * 60)
    print("RDMPC Pre-Experiment Sanity Checks (S0.1-S0.6)")
    print("=" * 60)

    results = []

    checks = [
        check_s01_cost_unit_consistency,
        check_s02_storage_simultaneity,
        check_s03_reciprocity_at_execution,
        check_s04_reserve_feasibility,
        check_s05_common_random_numbers,
        check_s06_separation_pilot,
    ]

    for check_fn in checks:
        try:
            result = check_fn(verbose)
            results.append(result)
        except Exception as e:
            import traceback
            traceback.print_exc()
            results.append(SanityCheckResult(
                name=check_fn.__name__,
                passed=False,
                message=f"ERROR: {str(e)}"
            ))

    # Summary
    print("\n" + "=" * 60)
    print("SUMMARY")
    print("=" * 60)

    passed = sum(1 for r in results if r.passed)
    total = len(results)

    for r in results:
        status = "✓ PASS" if r.passed else "✗ FAIL"
        print(f"  {status}: {r.name}")

    print(f"\nTotal: {passed}/{total} checks passed")

    if passed == total:
        print("\n✓ All sanity checks passed - ready for experiments!")
    else:
        print("\n⚠ Some checks failed - inspect before running experiments")

    return results


def convert_numpy_types(obj):
    """Convert numpy types to Python types for JSON serialization."""
    if isinstance(obj, np.ndarray):
        return obj.tolist()
    elif isinstance(obj, np.bool_):
        return bool(obj)
    elif isinstance(obj, (np.integer, np.int64, np.int32)):
        return int(obj)
    elif isinstance(obj, (np.floating, np.float64, np.float32)):
        return float(obj)
    elif isinstance(obj, dict):
        return {str(k): convert_numpy_types(v) for k, v in obj.items()}
    elif isinstance(obj, list):
        return [convert_numpy_types(i) for i in obj]
    elif isinstance(obj, tuple):
        return [convert_numpy_types(i) for i in obj]
    return obj


def save_sanity_check_report(results: List[SanityCheckResult], path: str):
    """Save sanity check results to JSON."""
    report = {
        'checks': [
            {
                'name': r.name,
                'passed': bool(r.passed),
                'message': r.message,
                'details': convert_numpy_types(r.details)
            }
            for r in results
        ],
        'summary': {
            'total': len(results),
            'passed': sum(1 for r in results if r.passed),
            'failed': sum(1 for r in results if not r.passed)
        }
    }

    with open(path, 'w') as f:
        json.dump(report, f, indent=2)

    print(f"\nReport saved to: {path}")


if __name__ == '__main__':
    results = run_all_sanity_checks(verbose=True)

    # Save report
    import os
    report_dir = os.path.dirname(os.path.dirname(os.path.dirname(__file__)))
    report_path = os.path.join(report_dir, 'sanity_check_report.json')
    save_sanity_check_report(results, report_path)
