# Supplementary material for: Resilient distributed model predictive control for cooperative microgrids under communication loss with demand response integration
Source: PLoS One. 2026 Apr 8;21(4):e0345857. doi: 10.1371/journal.pone.0345857 (PMC13061206; doi:10.1371/journal.pone.0345857)
Supplement: S2 Code — ZIP archive (S2_Code.zip) containing the simulation code and experiment scripts used to generate the raw result files and processed summaries reported in the manuscript. (S2_Code.ZIP) [file pone.0345857.s003.zip › journal.pone.0345857.s003/simulation/experiments/b3_validation.py]

"""
B1/B2/B3 Validation: Compare all three baselines with H=24

- N=3, H=24, T=6, p_loss=0.3, 5 seeds
- Standard grid only
- Verify B3 reduces ENS/slack vs B2 under stress
- Verify B3 executed reciprocity = 0 always
- Verify B3 cost_econ not inflated by non-physical terms
"""

import sys
import numpy as np
from pathlib import Path

# Add parent directory to path
sys.path.insert(0, str(Path(__file__).parent.parent.parent))

from simulation.config.parameters import Topology
from simulation.models.network import MicrogridNetwork
from simulation.models.microgrid import Microgrid
from simulation.baselines.non_resilient_dmpc import NonResilientDMPC
from simulation.baselines.naive_dmpc import NaiveDMPC
from simulation.baselines.rdmpc import RDMPC
from simulation.communication.failure_models import CommonRandomMask


def run_validation(seed: int, p_loss: float, n_mg: int = 3, horizon: int = 24, t_sim: int = 6,
                   grid_limit: float = 100.0):
    """Run single validation comparing B1, B2, and B3."""

    # Create network (provides topology and MicrogridConfig objects)
    network = MicrogridNetwork(
        n_microgrids=n_mg,
        topology=Topology.LINE,
        tieline_limit=100.0
    )

    # Modify grid limits if stress scenario
    for mg_id, config in network.microgrids.items():
        config.grid_import_max = grid_limit
        config.grid_export_max = grid_limit

    # Create full Microgrid objects from configs and generate forecasts
    microgrids = {}
    for mg_id, config in network.microgrids.items():
        mg = Microgrid(config)
        mg.generate_synthetic_forecasts(horizon + t_sim, seed=seed + mg_id * 1000)
        microgrids[mg_id] = mg

    # Common random mask for ALL methods 
    edges = network.get_edges()
    common_mask = CommonRandomMask(
        edges=edges,
        p_loss=p_loss,
        seed=seed,
        max_iters=100,
        max_steps=t_sim
    )

    # Get per-iteration comm states
    comm_mask = common_mask.get_all_comm_states_for_step(step=0)

    # Run B1 (Ideal DMPC - ignores packet loss)
    b1 = NonResilientDMPC(
        network=network,
        microgrids=microgrids,
        horizon=horizon,
        rho=5.0,
        max_iterations=100,
        eps_abs=1.0
    )
    b1_result = b1.solve(current_hour=0)

    # Run B2 (Naive DMPC - sees loss, no resilience)
    b2 = NaiveDMPC(
        network=network,
        microgrids=microgrids,
        horizon=horizon,
        rho=5.0,
        max_iterations=100,
        eps_abs=1.0
    )
    b2_result = b2.solve(current_hour=0, comm_mask=comm_mask)

    # Run B3 (RDMPC - full resilience)
    b3 = RDMPC(
        network=network,
        microgrids=microgrids,
        horizon=horizon,
        rho=5.0,
        max_iterations=100,
        eps_abs=1.0
    )
    b3_result = b3.solve(current_hour=0, comm_mask=comm_mask)

    return {
        'seed': seed,
        'p_loss': p_loss,
        # B1 results
        'b1_cost_econ': b1_result.total_cost_econ,
        'b1_cost_admm': b1_result.total_cost_admm,
        'b1_iterations': b1_result.iterations,
        'b1_converged': b1_result.converged,
        'b1_ens_kwh': b1_result.ens_kwh,
        'b1_slack_cost': b1_result.slack_cost,
        # B2 results
        'b2_cost_econ': b2_result.total_cost_econ,
        'b2_cost_admm': b2_result.total_cost_admm,
        'b2_iterations': b2_result.iterations,
        'b2_converged': b2_result.converged,
        'b2_ens_kwh': b2_result.ens_kwh,
        'b2_slack_cost': b2_result.slack_cost,
        'b2_packets_lost': b2_result.packets_lost,
        # B3 results
        'b3_cost_econ': b3_result.total_cost_econ,
        'b3_cost_admm': b3_result.total_cost_admm,
        'b3_iterations': b3_result.iterations,
        'b3_converged': b3_result.converged,
        'b3_ens_kwh': b3_result.ens_kwh,
        'b3_slack_cost': b3_result.slack_cost,
        'b3_packets_lost': b3_result.packets_lost,
        'b3_max_staleness': b3_result.max_staleness,
        'b3_reserve_up': b3_result.total_reserve_up,
        'b3_reserve_down': b3_result.total_reserve_down,
        'b3_duals_frozen': b3_result.duals_frozen,
    }


def run_scenario(scenario_name: str, n_seeds: int, p_loss: float, n_mg: int, horizon: int,
                 t_sim: int, grid_limit: float):
    """Run a complete scenario and print results."""
    print()
    print("=" * 80)
    print(f"Scenario: {scenario_name}")
    print(f"Parameters: N={n_mg}, H={horizon}, T={t_sim}, p_loss={p_loss}, grid={grid_limit}kW")
    print("=" * 80)
    print()

    results = []
    for seed in range(42, 42 + n_seeds):
        print(f"Running seed {seed}...", end=" ")
        try:
            r = run_validation(seed, p_loss, n_mg, horizon, t_sim, grid_limit)
            results.append(r)

            # Quick summary for this seed
            print(f"B1=${r['b1_cost_econ']:.0f}, B2=${r['b2_cost_econ']:.0f}, B3=${r['b3_cost_econ']:.0f}", end="")
            if r['b1_ens_kwh'] > 0 or r['b2_ens_kwh'] > 0 or r['b3_ens_kwh'] > 0:
                print(f" ENS: B1={r['b1_ens_kwh']:.1f}, B2={r['b2_ens_kwh']:.1f}, B3={r['b3_ens_kwh']:.1f}kWh")
            else:
                print()
        except Exception as e:
            print(f"FAILED: {e}")
            import traceback
            traceback.print_exc()

    if not results:
        print("No results collected!")
        return None

    # Aggregate statistics
    print()
    print("=" * 80)
    print(f"SUMMARY: {scenario_name}")
    print("=" * 80)

    # Cost comparison
    b1_costs = [r['b1_cost_econ'] for r in results]
    b2_costs = [r['b2_cost_econ'] for r in results]
    b3_costs = [r['b3_cost_econ'] for r in results]

    print()
    print("COST COMPARISON (Economic Cost Only):")
    print("-" * 60)
    print(f"  B1 (Ideal DMPC):  ${np.mean(b1_costs):>10.2f} ± ${np.std(b1_costs):.2f}")
    print(f"  B2 (Naive DMPC):  ${np.mean(b2_costs):>10.2f} ± ${np.std(b2_costs):.2f}")
    print(f"  B3 (RDMPC):       ${np.mean(b3_costs):>10.2f} ± ${np.std(b3_costs):.2f}")

    # ENS comparison
    b1_ens = [r['b1_ens_kwh'] for r in results]
    b2_ens = [r['b2_ens_kwh'] for r in results]
    b3_ens = [r['b3_ens_kwh'] for r in results]

    print()
    print("ENS COMPARISON (Energy Not Served):")
    print("-" * 60)
    print(f"  B1 ENS: {np.mean(b1_ens):>8.2f} ± {np.std(b1_ens):.2f} kWh (max: {np.max(b1_ens):.2f})")
    print(f"  B2 ENS: {np.mean(b2_ens):>8.2f} ± {np.std(b2_ens):.2f} kWh (max: {np.max(b2_ens):.2f})")
    print(f"  B3 ENS: {np.mean(b3_ens):>8.2f} ± {np.std(b3_ens):.2f} kWh (max: {np.max(b3_ens):.2f})")
    print(f"  Seeds with ENS > 0: B1={sum(1 for e in b1_ens if e > 0)}, "
          f"B2={sum(1 for e in b2_ens if e > 0)}, B3={sum(1 for e in b3_ens if e > 0)}")

    # Resilience metrics (B3 only)
    print()
    print("RESILIENCE METRICS (B3 only):")
    print("-" * 60)
    print(f"  Max staleness: {np.mean([r['b3_max_staleness'] for r in results]):.1f}")
    print(f"  Total reserve up: {np.mean([r['b3_reserve_up'] for r in results]):.1f} kW·H")
    print(f"  Total reserve down: {np.mean([r['b3_reserve_down'] for r in results]):.1f} kW·H")
    print(f"  Duals frozen: {np.mean([r['b3_duals_frozen'] for r in results]):.1f}")

    # Key comparisons
    print()
    print("KEY COMPARISONS:")
    print("-" * 60)

    # B2 vs B1
    b2_vs_b1_cost = np.mean(b2_costs) - np.mean(b1_costs)
    print(f"  B2 vs B1 (cost):  ${b2_vs_b1_cost:>+.2f} ({100*b2_vs_b1_cost/np.mean(b1_costs):+.1f}%)")

    # B3 vs B1
    b3_vs_b1_cost = np.mean(b3_costs) - np.mean(b1_costs)
    print(f"  B3 vs B1 (cost):  ${b3_vs_b1_cost:>+.2f} ({100*b3_vs_b1_cost/np.mean(b1_costs):+.1f}%)")

    # B3 vs B2
    b3_vs_b2_cost = np.mean(b3_costs) - np.mean(b2_costs)
    print(f"  B3 vs B2 (cost):  ${b3_vs_b2_cost:>+.2f} ({100*b3_vs_b2_cost/np.mean(b2_costs):+.1f}%)")

    # ENS improvement
    if np.mean(b2_ens) > 0:
        ens_improvement = (np.mean(b2_ens) - np.mean(b3_ens)) / np.mean(b2_ens) * 100
        print(f"  B3 ENS reduction vs B2: {ens_improvement:.1f}%")

    return {
        'scenario': scenario_name,
        'grid_limit': grid_limit,
        'b1_mean': np.mean(b1_costs),
        'b2_mean': np.mean(b2_costs),
        'b3_mean': np.mean(b3_costs),
        'b1_ens_mean': np.mean(b1_ens),
        'b2_ens_mean': np.mean(b2_ens),
        'b3_ens_mean': np.mean(b3_ens),
        'n_total': len(results)
    }


def main():
    print("=" * 80)
    print("B1/B2/B3 Validation: RDMPC vs Naive DMPC vs Ideal DMPC")
    print("H=24, 5 seeds, p_loss=0.3")
    print("=" * 80)

    # Parameters 
    N_SEEDS = 5
    P_LOSS = 0.3
    N_MG = 3
    HORIZON = 24  # Full day horizon
    T_SIM = 6

    # Run standard scenario (grid 100kW)
    standard = run_scenario(
        "Standard (Grid 100kW)",
        N_SEEDS, P_LOSS, N_MG, HORIZON, T_SIM,
        grid_limit=100.0
    )

    # Run moderate stress scenario (grid 85kW)
    stress = run_scenario(
        "Stress (Grid 85kW)",
        N_SEEDS, P_LOSS, N_MG, HORIZON, T_SIM,
        grid_limit=85.0
    )

    # Final comparison
    print()
    print("=" * 80)
    print("FINAL COMPARISON: Standard vs Stress Scenario")
    print("=" * 80)

    if standard and stress:
        print()
        print(f"{'Scenario':<20} {'B1 Cost':<12} {'B2 Cost':<12} {'B3 Cost':<12}")
        print("-" * 60)
        print(f"{'Standard (100kW)':<20} ${standard['b1_mean']:<11.2f} ${standard['b2_mean']:<11.2f} ${standard['b3_mean']:<11.2f}")
        print(f"{'Stress (85kW)':<20} ${stress['b1_mean']:<11.2f} ${stress['b2_mean']:<11.2f} ${stress['b3_mean']:<11.2f}")

        print()
        print(f"{'Scenario':<20} {'B1 ENS':<12} {'B2 ENS':<12} {'B3 ENS':<12}")
        print("-" * 60)
        print(f"{'Standard (100kW)':<20} {standard['b1_ens_mean']:<11.2f}kWh {standard['b2_ens_mean']:<11.2f}kWh {standard['b3_ens_mean']:<11.2f}kWh")
        print(f"{'Stress (85kW)':<20} {stress['b1_ens_mean']:<11.2f}kWh {stress['b2_ens_mean']:<11.2f}kWh {stress['b3_ens_mean']:<11.2f}kWh")

    print()
    print("=" * 80)
    print("VALIDATION COMPLETE")
    print("=" * 80)


if __name__ == "__main__":
    main()
