# Supplementary material for: Resilient distributed model predictive control for cooperative microgrids under communication loss with demand response integration
Source: PLoS One. 2026 Apr 8;21(4):e0345857. doi: 10.1371/journal.pone.0345857 (PMC13061206; doi:10.1371/journal.pone.0345857)
Supplement: S2 Code — ZIP archive (S2_Code.zip) containing the simulation code and experiment scripts used to generate the raw result files and processed summaries reported in the manuscript. (S2_Code.ZIP) [file pone.0345857.s003.zip › journal.pone.0345857.s003/simulation/experiments/rdmpc_integration_test.py]

"""
RDMPC Integration Test - Verify staleness tracking works end-to-end.

This test:
1. Creates a N=5 LINE network
2. Runs RDMPC with Gilbert-Elliott packet loss
3. Verifies max_staleness > 0 in the result
"""

import sys
from pathlib import Path

sys.stdout.reconfigure(line_buffering=True)
sys.path.insert(0, str(Path(__file__).parent.parent.parent))

from simulation.config.parameters import Topology
from simulation.models.network import MicrogridNetwork
from simulation.models.microgrid import Microgrid
from simulation.baselines.rdmpc import RDMPC
from simulation.communication.failure_models import GilbertElliottFailure


def run_integration_test():
    print("=" * 80)
    print("RDMPC INTEGRATION TEST - Staleness Tracking")
    print("=" * 80)

    # Create network
    network = MicrogridNetwork(
        n_microgrids=5,
        topology=Topology.LINE,
        tieline_limit=100.0
    )

    # Set grid limits (stress scenario)
    for mg_id, mg_config in network.microgrids.items():
        mg_config.grid_import_max = 85.0
        mg_config.grid_export_max = 85.0

    # Create microgrids
    microgrids = {}
    seed = 42
    for mg_id, mg_config in network.microgrids.items():
        mg = Microgrid(mg_config)
        mg.generate_synthetic_forecasts(30, seed=seed + mg_id * 1000)
        microgrids[mg_id] = mg

    # Create RDMPC
    rdmpc = RDMPC(
        network=network,
        microgrids=microgrids,
        horizon=24,
        max_iterations=30,
        rho=5.0,
        eps_abs=1.0,
        verbose=False
    )

    # Create Gilbert-Elliott failure model
    edges = network.get_edges()
    ge_model = GilbertElliottFailure(
        edges=edges,
        p_g=0.02,   # 2% in Good state
        p_b=0.6,    # 60% in Bad state
        p_gb=0.2,   # 20% Good->Bad
        p_bg=0.2    # 20% Bad->Good
    )
    ge_model.reset(seed=seed)

    # Generate comm_mask for all iterations
    comm_mask = {}
    for m in range(40):  # max_iterations + buffer
        comm_mask[m] = ge_model.step(t=m)

    # Count expected losses in first 30 iterations
    expected_losses = sum(
        sum(1 for v in comm_mask[m].values() if v is False)
        for m in range(30)
    )
    print(f"\n1. Expected losses in 30 iterations: {expected_losses}")

    # Run RDMPC
    print("\n2. Running RDMPC solve...")
    result = rdmpc.solve(current_hour=10, comm_mask=comm_mask)

    # Report results
    print("\n3. Results:")
    print(f"   status: {result.status}")
    print(f"   iterations: {result.iterations}")
    print(f"   converged: {result.converged}")
    print(f"   packets_lost: {result.packets_lost}/{result.total_packets}")
    print(f"   max_staleness: {result.max_staleness}")
    print(f"   total_reserve_up: {result.total_reserve_up:.1f} kW·H")
    print(f"   duals_frozen: {result.duals_frozen}")
    print(f"   cost_econ: ${result.total_cost_econ:.2f}")
    print(f"   ens_kwh: {result.ens_kwh:.4f} kWh")

    # Verification
    print("\n" + "=" * 80)
    print("VERIFICATION")
    print("=" * 80)

    if result.packets_lost > 0:
        print(f"✅ Packets lost: {result.packets_lost} (expected > 0)")
    else:
        print(f"❌ No packets lost (unexpected!)")

    if result.max_staleness > 0:
        print(f"✅ max_staleness: {result.max_staleness} (expected > 0)")
    else:
        print(f"❌ max_staleness = 0 despite packet loss (BUG!)")

    if result.total_reserve_up > 0:
        print(f"✅ Reserves computed: {result.total_reserve_up:.1f} kW·H")
    else:
        print(f"⚠️  No reserves (may be OK if staleness is low)")

    if result.duals_frozen > 0:
        print(f"✅ Duals frozen: {result.duals_frozen} (resilience active)")
    else:
        print(f"⚠️  No duals frozen")

    # Overall result
    print("\n" + "=" * 80)
    if result.packets_lost > 0 and result.max_staleness > 0:
        print("✅ INTEGRATION TEST PASSED - Staleness tracking works!")
        return True
    else:
        print("❌ INTEGRATION TEST FAILED - Staleness tracking not working")
        return False


if __name__ == "__main__":
    success = run_integration_test()
    sys.exit(0 if success else 1)
