# Supplementary material for: Resilient distributed model predictive control for cooperative microgrids under communication loss with demand response integration
Source: PLoS One. 2026 Apr 8;21(4):e0345857. doi: 10.1371/journal.pone.0345857 (PMC13061206; doi:10.1371/journal.pone.0345857)
Supplement: S2 Code — ZIP archive (S2_Code.zip) containing the simulation code and experiment scripts used to generate the raw result files and processed summaries reported in the manuscript. (S2_Code.ZIP) [file pone.0345857.s003.zip › journal.pone.0345857.s003/simulation/experiments/anytime_sensitivity.py]

"""
Anytime Sensitivity: Compare B2 vs B3 with limited ADMM iterations

- Use grid=85kW, p=0.3
- Compare B2 vs B3 for M_max ∈ {5, 10, 20, 50}

This tests anytime-feasibility behavior under early ADMM termination.
"""

import sys
import numpy as np
from pathlib import Path

sys.stdout.reconfigure(line_buffering=True)

sys.path.insert(0, str(Path(__file__).parent.parent.parent))

from simulation.config.parameters import Topology
from simulation.models.network import MicrogridNetwork
from simulation.models.microgrid import Microgrid
from simulation.baselines.naive_dmpc import NaiveDMPC
from simulation.baselines.rdmpc import RDMPC
from simulation.communication.failure_models import CommonRandomMask


def run_single(seed: int, p_loss: float, n_mg: int, horizon: int,
               grid_limit: float, max_iterations: int):
    """Run single comparison of B2 vs B3 with given max iterations."""

    # Create network
    network = MicrogridNetwork(
        n_microgrids=n_mg,
        topology=Topology.LINE,
        tieline_limit=100.0
    )

    # Modify grid limits
    for mg_id, config in network.microgrids.items():
        config.grid_import_max = grid_limit
        config.grid_export_max = grid_limit

    # Create microgrids
    microgrids = {}
    for mg_id, config in network.microgrids.items():
        mg = Microgrid(config)
        mg.generate_synthetic_forecasts(horizon + 6, seed=seed + mg_id * 1000)
        microgrids[mg_id] = mg

    # Common random mask
    edges = network.get_edges()
    common_mask = CommonRandomMask(
        edges=edges,
        p_loss=p_loss,
        seed=seed,
        max_iters=max_iterations + 10,  # Extra buffer
        max_steps=6
    )
    comm_mask = common_mask.get_all_comm_states_for_step(step=0)

    # Run B2 (Naive DMPC)
    b2 = NaiveDMPC(
        network=network,
        microgrids=microgrids,
        horizon=horizon,
        rho=5.0,
        max_iterations=max_iterations,
        eps_abs=1.0
    )
    b2_result = b2.solve(current_hour=0, comm_mask=comm_mask)

    # Run B3 (RDMPC)
    b3 = RDMPC(
        network=network,
        microgrids=microgrids,
        horizon=horizon,
        rho=5.0,
        max_iterations=max_iterations,
        eps_abs=1.0
    )
    b3_result = b3.solve(current_hour=0, comm_mask=comm_mask)

    return {
        'b2_cost': b2_result.total_cost_econ,
        'b2_ens': b2_result.ens_kwh,
        'b2_iters': b2_result.iterations,
        'b2_converged': b2_result.converged,
        'b3_cost': b3_result.total_cost_econ,
        'b3_ens': b3_result.ens_kwh,
        'b3_iters': b3_result.iterations,
        'b3_converged': b3_result.converged,
        'b3_reserve_up': b3_result.total_reserve_up,
        'b3_reserve_down': b3_result.total_reserve_down,
    }


def run_sweep(max_iters_list: list, n_seeds: int, p_loss: float,
              n_mg: int, horizon: int, grid_limit: float):
    """Run anytime sensitivity sweep."""

    print()
    print("=" * 90)
    print("ANYTIME SENSITIVITY: B2 vs B3 with Limited ADMM Iterations")
    print(f"Parameters: N={n_mg}, H={horizon}, p_loss={p_loss}, grid={grid_limit}kW, seeds={n_seeds}")
    print("=" * 90)

    all_results = {}

    for max_iter in max_iters_list:
        print(f"\n--- Max Iterations: {max_iter} ---")

        results = []
        for seed in range(42, 42 + n_seeds):
            try:
                r = run_single(seed, p_loss, n_mg, horizon, grid_limit, max_iter)
                results.append(r)
                print(f"  Seed {seed}: B2=${r['b2_cost']:.0f} ENS={r['b2_ens']:.1f}kWh "
                      f"(iter={r['b2_iters']}, conv={r['b2_converged']}), "
                      f"B3=${r['b3_cost']:.0f} ENS={r['b3_ens']:.1f}kWh "
                      f"(iter={r['b3_iters']}, conv={r['b3_converged']})")
            except Exception as e:
                print(f"  Seed {seed}: FAILED - {e}")

        if results:
            # Aggregate
            b2_costs = [r['b2_cost'] for r in results]
            b3_costs = [r['b3_cost'] for r in results]
            b2_ens = [r['b2_ens'] for r in results]
            b3_ens = [r['b3_ens'] for r in results]
            b2_converged = sum(1 for r in results if r['b2_converged'])
            b3_converged = sum(1 for r in results if r['b3_converged'])

            all_results[max_iter] = {
                'b2_cost_mean': np.mean(b2_costs),
                'b2_cost_std': np.std(b2_costs),
                'b3_cost_mean': np.mean(b3_costs),
                'b3_cost_std': np.std(b3_costs),
                'b2_ens_mean': np.mean(b2_ens),
                'b2_ens_std': np.std(b2_ens),
                'b3_ens_mean': np.mean(b3_ens),
                'b3_ens_std': np.std(b3_ens),
                'b2_converged': b2_converged,
                'b3_converged': b3_converged,
                'b2_seeds_with_ens': sum(1 for e in b2_ens if e > 0.1),
                'b3_seeds_with_ens': sum(1 for e in b3_ens if e > 0.1),
                'n_seeds': len(results)
            }

    # Print summary table
    print()
    print("=" * 90)
    print("ANYTIME SWEEP SUMMARY")
    print("=" * 90)

    print()
    print("COST COMPARISON:")
    print("-" * 80)
    print(f"{'M_max':<10} {'B2 Cost':<20} {'B3 Cost':<20} {'Diff (B3-B2)':<15} {'B3 Better?':<10}")
    print("-" * 80)
    for m in max_iters_list:
        if m in all_results:
            r = all_results[m]
            diff = r['b3_cost_mean'] - r['b2_cost_mean']
            better = "✓" if diff < 0 else ""
            print(f"{m:<10} ${r['b2_cost_mean']:<19.0f} ${r['b3_cost_mean']:<19.0f} ${diff:<+14.0f} {better}")

    print()
    print("ENS COMPARISON:")
    print("-" * 80)
    print(f"{'M_max':<10} {'B2 ENS (kWh)':<20} {'B3 ENS (kWh)':<20} {'ENS Reduction':<15} {'B3 Better?':<10}")
    print("-" * 80)
    for m in max_iters_list:
        if m in all_results:
            r = all_results[m]
            if r['b2_ens_mean'] > 0:
                reduction = (r['b2_ens_mean'] - r['b3_ens_mean']) / r['b2_ens_mean'] * 100
            else:
                reduction = 0
            better = "✓" if r['b3_ens_mean'] < r['b2_ens_mean'] else ""
            print(f"{m:<10} {r['b2_ens_mean']:<19.2f} {r['b3_ens_mean']:<19.2f} {reduction:<+14.1f}% {better}")

    print()
    print("CONVERGENCE & EVENT RATE:")
    print("-" * 80)
    print(f"{'M_max':<10} {'B2 Conv':<12} {'B3 Conv':<12} {'B2 ENS Events':<15} {'B3 ENS Events':<15}")
    print("-" * 80)
    for m in max_iters_list:
        if m in all_results:
            r = all_results[m]
            print(f"{m:<10} {r['b2_converged']}/{r['n_seeds']:<10} {r['b3_converged']}/{r['n_seeds']:<10} "
                  f"{r['b2_seeds_with_ens']}/{r['n_seeds']:<13} {r['b3_seeds_with_ens']}/{r['n_seeds']:<13}")

    # Key insight
    print()
    print("=" * 90)
    print("KEY INSIGHT")
    print("=" * 90)

    # Find where B3 shows best improvement
    best_improvement = 0
    best_m = None
    for m in max_iters_list:
        if m in all_results:
            r = all_results[m]
            if r['b2_ens_mean'] > 0:
                improvement = (r['b2_ens_mean'] - r['b3_ens_mean']) / r['b2_ens_mean'] * 100
                if improvement > best_improvement:
                    best_improvement = improvement
                    best_m = m

    if best_m:
        print(f"B3 shows best ENS improvement at M_max={best_m}: {best_improvement:.1f}% reduction")
    else:
        print("No clear improvement regime found - may need more stress")

    return all_results


def main():
    # Parameters
    MAX_ITERS_LIST = [5, 10, 20, 50]
    N_SEEDS = 5
    P_LOSS = 0.3
    N_MG = 3
    HORIZON = 24
    GRID_LIMIT = 85.0  # Stress regime

    results = run_sweep(MAX_ITERS_LIST, N_SEEDS, P_LOSS, N_MG, HORIZON, GRID_LIMIT)

    print()
    print("=" * 90)
    print("ANYTIME SENSITIVITY COMPLETE")
    print("=" * 90)


if __name__ == "__main__":
    main()
