# Supplementary material for: Resilient distributed model predictive control for cooperative microgrids under communication loss with demand response integration
Source: PLoS One. 2026 Apr 8;21(4):e0345857. doi: 10.1371/journal.pone.0345857 (PMC13061206; doi:10.1371/journal.pone.0345857)
Supplement: S2 Code — ZIP archive (S2_Code.zip) containing the simulation code and experiment scripts used to generate the raw result files and processed summaries reported in the manuscript. (S2_Code.ZIP) [file pone.0345857.s003.zip › journal.pone.0345857.s003/simulation/experiments/test_reserve_timing.py]

"""
Test if applying reserves only at the LAST ADMM iteration helps.
"""

import sys
from pathlib import Path

# Keep this script runnable via `python simulation/experiments/...` by ensuring the
# repository root is on `sys.path` (avoid machine-specific absolute paths).
_REPO_ROOT = Path(__file__).resolve().parents[2]
if str(_REPO_ROOT) not in sys.path:
    sys.path.insert(0, str(_REPO_ROOT))

import numpy as np
from simulation.models.network import MicrogridNetwork, Topology
from simulation.models.microgrid import Microgrid
from simulation.baselines.rdmpc import RDMPC
from simulation.baselines.naive_dmpc import NaiveDMPC
from simulation.communication.failure_models import StepLevelOutageMask


class RDMPCLastIterReserve(RDMPC):
    """RDMPC that applies reserves only at the LAST iteration."""

    def solve(self, current_hour=0, comm_state=None, comm_mask=None):
        import time
        start_time = time.time()

        self.admm.reset()
        self.resilience.reset()

        for (i, j) in self.network.get_edges():
            self._last_received_phi[(i, j)] = np.zeros(self.horizon)
            self._last_received_phi[(j, i)] = np.zeros(self.horizon)
            self._last_received_mu[(i, j)] = np.zeros(self.horizon)
            self._last_received_mu[(j, i)] = np.zeros(self.horizon)

        for mg_id, ctrl in self.controllers.items():
            ctrl.initialize_admm_vars()
            ctrl.set_current_hour(current_hour)
            ctrl.set_rho(self.rho)

        residual_history = []
        converged = False
        packets_lost = 0
        total_packets = 0
        duals_frozen = 0

        for m in range(self.max_iterations):
            if comm_mask is not None:
                iter_comm_state = comm_mask.get(m, comm_state)
            else:
                iter_comm_state = comm_state

            if iter_comm_state is not None:
                self.resilience.update_staleness(iter_comm_state)

            # Extract trajectories for residual-based bounds
            local_trajectories = {}
            neighbor_trajectories = {}
            if m > 0:
                for i in self.microgrids.keys():
                    for j in self.network.get_neighbors(i):
                        p_ij = self.admm.state.p_local.get(i, {}).get(j)
                        if p_ij is not None:
                            local_trajectories[(i, j)] = p_ij
                        p_ji = self.admm.state.p_local.get(j, {}).get(i)
                        if p_ji is not None:
                            neighbor_trajectories[(i, j)] = p_ji

            # KEY CHANGE: Only apply reserves at LAST iteration
            is_last_iter = (m == self.max_iterations - 1)
            if is_last_iter:
                reserve_up, reserve_down = self.resilience.compute_reserves(
                    local_trajectories=local_trajectories if local_trajectories else None,
                    neighbor_trajectories=neighbor_trajectories if neighbor_trajectories else None
                )
            else:
                reserve_up = {mg_id: np.zeros(self.horizon) for mg_id in self.microgrids}
                reserve_down = {mg_id: np.zeros(self.horizon) for mg_id in self.microgrids}

            for mg_id, ctrl in self.controllers.items():
                ctrl.set_reserves(
                    reserve_up.get(mg_id, np.zeros(self.horizon)),
                    reserve_down.get(mg_id, np.zeros(self.horizon))
                )

            # Get current consensus and dual vars with dual freeze
            for mg_id, ctrl in self.controllers.items():
                consensus_vars = {}
                dual_vars = {}

                for j in self.network.get_neighbors(mg_id):
                    link = (mg_id, j)
                    total_packets += 1

                    if iter_comm_state is not None and not iter_comm_state.get(link, True):
                        packets_lost += 1
                        consensus_vars[j] = self._last_received_phi.get(
                            link, np.zeros(self.horizon)
                        )
                        if self.resilience.should_freeze_dual(link):
                            dual_vars[j] = self._last_received_mu.get(
                                link, np.zeros(self.horizon)
                            )
                            duals_frozen += 1
                        else:
                            dual_vars[j] = self.admm.get_dual_vars(mg_id).get(
                                j, np.zeros(self.horizon)
                            )
                    else:
                        consensus_vars[j] = self.admm.get_consensus_vars(mg_id).get(
                            j, np.zeros(self.horizon)
                        )
                        dual_vars[j] = self.admm.get_dual_vars(mg_id).get(
                            j, np.zeros(self.horizon)
                        )
                        self._last_received_phi[link] = consensus_vars[j].copy()
                        self._last_received_mu[link] = dual_vars[j].copy()

                ctrl.set_consensus_vars(consensus_vars)
                ctrl.set_dual_vars(dual_vars)

            local_results = {}
            for mg_id, ctrl in self.controllers.items():
                result = ctrl.solve()
                local_results[mg_id] = ctrl.get_tieline_decisions()

            state = self.admm.run_iteration(local_results, comm_state=iter_comm_state)
            residual_history.append((state.primal_residual, state.dual_residual))

            if self.verbose:
                status = self.resilience.get_status_summary()
                loss_rate = packets_lost / total_packets if total_packets > 0 else 0
                print(f"  Iter {m+1}: r={state.primal_residual:.4f}, "
                      f"s={state.dual_residual:.4f}, loss={loss_rate:.1%}, "
                      f"max_τ={status['max_staleness']}")

            if state.converged:
                converged = True
                break

        solve_time = time.time() - start_time

        actions = {}
        for mg_id, ctrl in self.controllers.items():
            actions[mg_id] = ctrl.get_first_step_actions()

        total_cost = sum(
            ctrl.last_result.cost if ctrl.last_result else 0
            for ctrl in self.controllers.values()
        )
        total_cost_econ = sum(
            ctrl.last_result.cost_econ if ctrl.last_result else 0
            for ctrl in self.controllers.values()
        )
        total_cost_admm = sum(
            ctrl.last_result.cost_admm if ctrl.last_result else 0
            for ctrl in self.controllers.values()
        )

        ens_kwh = 0.0
        slack_cost = 0.0
        steps_with_shedding = 0
        for ctrl in self.controllers.values():
            if ctrl.last_result is not None:
                s_ls = ctrl.last_result.s_ls
                ens_kwh += np.sum(s_ls) * self.dt
                slack_cost += np.sum(s_ls) * self.dt * 1000.0
                steps_with_shedding += np.sum(s_ls > 0.01)

        status = self.resilience.get_status_summary()

        from simulation.baselines.rdmpc import RDMPCResult
        return RDMPCResult(
            status="converged" if converged else "max_iterations",
            total_cost=total_cost,
            total_cost_econ=total_cost_econ,
            total_cost_admm=total_cost_admm,
            iterations=m + 1,
            converged=converged,
            solve_time=solve_time,
            primal_residual=self.admm.state.primal_residual,
            dual_residual=self.admm.state.dual_residual,
            actions=actions,
            phi=self.admm.get_implemented_tielines(),
            residual_history=residual_history,
            packets_lost=packets_lost,
            total_packets=total_packets,
            ens_kwh=ens_kwh,
            slack_cost=slack_cost,
            steps_with_shedding=int(steps_with_shedding),
            max_staleness=status['max_staleness'],
            total_reserve_up=status['total_reserve_up'],
            total_reserve_down=status['total_reserve_down'],
            duals_frozen=duals_frozen
        )


def setup_scenario(seed: int):
    network = MicrogridNetwork(
        n_microgrids=5,
        topology=Topology.LINE,
        tieline_limit=150.0
    )
    edges = network.get_edges()

    for mg_id, mg_config in network.microgrids.items():
        mg_config.grid_import_max = 30.0
        mg_config.grid_export_max = 30.0
        mg_config.ess_power_max = 40.0

    microgrids = {}
    for mg_id, mg_config in network.microgrids.items():
        mg = Microgrid(mg_config)
        mg.generate_synthetic_forecasts(30, seed=seed + mg_id * 1000)
        microgrids[mg_id] = mg

    step_outage = StepLevelOutageMask(
        edges=edges,
        p_g=0.05,
        p_b=0.8,
        p_gb=0.3,
        p_bg=0.2,
        seed=seed,
        max_iters=15,
        max_steps=24
    )

    comm_mask = {}
    for m in range(15):
        comm_mask[m] = step_outage.get_comm_state_for_iteration(step=0, iteration=m)

    return network, microgrids, comm_mask


if __name__ == "__main__":
    diagnostic_seeds = [46, 58, 64, 66, 69]

    print("=" * 80)
    print("Testing: Does applying reserves only at LAST iteration help?")
    print("=" * 80)
    print()
    print(f"{'Seed':>6} {'B2 ENS':>12} {'B3 ENS':>12} {'B3-Last':>12} {'Improvement':>12}")
    print("-" * 60)

    for seed in diagnostic_seeds:
        network, microgrids, comm_mask = setup_scenario(seed)

        # B2
        b2 = NaiveDMPC(network=network, microgrids=microgrids, horizon=24, max_iterations=5)
        b2_result = b2.solve(current_hour=10, comm_mask=comm_mask)

        # B3 (reserves every iteration)
        b3 = RDMPC(network=network, microgrids=microgrids, horizon=24, max_iterations=5, use_residual_based_bound=True)
        b3_result = b3.solve(current_hour=10, comm_mask=comm_mask)

        # B3 with reserves only at last iteration
        b3_last = RDMPCLastIterReserve(network=network, microgrids=microgrids, horizon=24, max_iterations=5, use_residual_based_bound=True)
        b3_last_result = b3_last.solve(current_hour=10, comm_mask=comm_mask)

        if b3_result.ens_kwh > 0.01:
            improvement = ((b3_result.ens_kwh - b3_last_result.ens_kwh) / b3_result.ens_kwh) * 100
        else:
            improvement = 0

        print(f"{seed:>6} {b2_result.ens_kwh:>12.2f} {b3_result.ens_kwh:>12.2f} {b3_last_result.ens_kwh:>12.2f} {improvement:>+11.1f}%")

    print()
    print("If B3-Last ≈ B2, then reserve timing during ADMM is the issue.")
