# Supplementary material for: Resilient distributed model predictive control for cooperative microgrids under communication loss with demand response integration
Source: PLoS One. 2026 Apr 8;21(4):e0345857. doi: 10.1371/journal.pone.0345857 (PMC13061206; doi:10.1371/journal.pone.0345857)
Supplement: S2 Code — ZIP archive (S2_Code.zip) containing the simulation code and experiment scripts used to generate the raw result files and processed summaries reported in the manuscript. (S2_Code.ZIP) [file pone.0345857.s003.zip › journal.pone.0345857.s003/simulation/experiments/dual_freeze_diagnostic.py]

"""
Quick diagnostic: Compare B3 with and without dual freeze.

Tests the hypothesis that dual freeze is causing B3 underperformance.
"""

import sys
from pathlib import Path

# Keep this script runnable via `python simulation/experiments/...` by ensuring the
# repository root is on `sys.path` (avoid machine-specific absolute paths).
_REPO_ROOT = Path(__file__).resolve().parents[2]
if str(_REPO_ROOT) not in sys.path:
    sys.path.insert(0, str(_REPO_ROOT))

import numpy as np
from simulation.models.network import MicrogridNetwork, Topology
from simulation.models.microgrid import Microgrid
from simulation.baselines.naive_dmpc import NaiveDMPC
from simulation.communication.failure_models import StepLevelOutageMask


def run_diagnostic(seed: int, use_reserves: bool):
    """Run B3 with or without reserves."""
    from dataclasses import replace
    from simulation.baselines.rdmpc import RDMPC
    from simulation.baselines.naive_dmpc import NaiveDMPC
    from simulation.config.parameters import ADMM_PARAMS

    # Create network (same as coordination_critical_phase1)
    network = MicrogridNetwork(
        n_microgrids=5,
        topology=Topology.LINE,
        tieline_limit=150.0
    )
    edges = network.get_edges()

    # Apply stress config to all MGs
    for mg_id, mg_config in network.microgrids.items():
        mg_config.grid_import_max = 30.0   # Tight
        mg_config.grid_export_max = 30.0
        mg_config.ess_power_max = 40.0     # Tight

    # Create microgrids with forecasts
    microgrids = {}
    for mg_id, mg_config in network.microgrids.items():
        mg = Microgrid(mg_config)
        mg.generate_synthetic_forecasts(30, seed=seed + mg_id * 1000)
        microgrids[mg_id] = mg

    # Create step-level outage mask
    step_outage = StepLevelOutageMask(
        edges=edges,
        p_g=0.05,
        p_b=0.8,
        p_gb=0.3,
        p_bg=0.2,
        seed=seed,
        max_iters=5,
        max_steps=24
    )

    # Build comm_mask for all steps
    comm_mask = {}
    for m in range(15):  # M_max iterations (extra buffer)
        comm_mask[m] = step_outage.get_comm_state_for_iteration(step=0, iteration=m)

    if use_reserves:
        # B3 with reserves
        solver = RDMPC(
            network=network,
            microgrids=microgrids,
            horizon=24,
            max_iterations=5,
            verbose=False,
            use_residual_based_bound=True
        )
        result = solver.solve(current_hour=10, comm_mask=comm_mask)
        return result.ens_kwh, result.converged, result.iterations
    else:
        # B2 (NaiveDMPC) - no reserves
        solver = NaiveDMPC(
            network=network,
            microgrids=microgrids,
            horizon=24,
            max_iterations=5,
            verbose=False
        )
        result = solver.solve(current_hour=10, comm_mask=comm_mask)
        return result.ens_kwh, result.converged, result.iterations


def main():
    print("=" * 70)
    print("RESERVE MECHANISM DIAGNOSTIC")
    print("Comparing B3 (with reserves) vs B2 (no reserves)")
    print("=" * 70)

    # Test representative seed groups.
    higher_ens_seeds = [46, 58, 64, 66, 69]
    lower_ens_seeds = [42, 57, 70]

    print("\n--- HIGHER-ENS DIAGNOSTIC SEEDS ---\n")
    print(f"{'Seed':>6} | {'B3 (reserves)':>15} | {'B2 (no res)':>15} | {'B3-B2':>12}")
    print("-" * 60)

    for seed in higher_ens_seeds:
        ens_b3, _, _ = run_diagnostic(seed, use_reserves=True)
        ens_b2, _, _ = run_diagnostic(seed, use_reserves=False)

        diff = ens_b3 - ens_b2

        print(f"{seed:>6} | {ens_b3:>15.2f} | {ens_b2:>15.2f} | {diff:>+10.2f}")

    print("\n--- LOWER-ENS REFERENCE SEEDS ---\n")
    print(f"{'Seed':>6} | {'B3 (reserves)':>15} | {'B2 (no res)':>15} | {'B3-B2':>12}")
    print("-" * 60)

    for seed in lower_ens_seeds:
        ens_b3, _, _ = run_diagnostic(seed, use_reserves=True)
        ens_b2, _, _ = run_diagnostic(seed, use_reserves=False)

        diff = ens_b3 - ens_b2

        print(f"{seed:>6} | {ens_b3:>15.4f} | {ens_b2:>15.4f} | {diff:>+10.4f}")

    print("\n" + "=" * 70)
    print("INTERPRETATION:")
    print("- If B3 >> B2 on higher-ENS seeds: Reserve constraints cause excess ENS")
    print("- If B3 ≈ B2: Reserves not the issue, something else in RDMPC")
    print("- If B3 << B2: Reserves actually help (unexpected)")
    print("=" * 70)


if __name__ == "__main__":
    main()
