# Supplementary material for: Resilient distributed model predictive control for cooperative microgrids under communication loss with demand response integration
Source: PLoS One. 2026 Apr 8;21(4):e0345857. doi: 10.1371/journal.pone.0345857 (PMC13061206; doi:10.1371/journal.pone.0345857)
Supplement: S2 Code — ZIP archive (S2_Code.zip) containing the simulation code and experiment scripts used to generate the raw result files and processed summaries reported in the manuscript. (S2_Code.ZIP) [file pone.0345857.s003.zip › journal.pone.0345857.s003/simulation/experiments/residual_bound_debug.py]

"""
Debug script to verify residual-based mismatch bound is working.
"""

import sys
from pathlib import Path

# Keep this script runnable via `python simulation/experiments/...` by ensuring the
# repository root is on `sys.path` (avoid machine-specific absolute paths).
_REPO_ROOT = Path(__file__).resolve().parents[2]
if str(_REPO_ROOT) not in sys.path:
    sys.path.insert(0, str(_REPO_ROOT))

import numpy as np
from simulation.models.network import MicrogridNetwork, Topology
from simulation.models.microgrid import Microgrid
from simulation.baselines.rdmpc import RDMPC
from simulation.communication.failure_models import StepLevelOutageMask


def run_debug(seed: int):
    """Run B3 with verbose debug output."""

    # Create network
    network = MicrogridNetwork(
        n_microgrids=5,
        topology=Topology.LINE,
        tieline_limit=150.0
    )
    edges = network.get_edges()

    # Apply stress config
    for mg_id, mg_config in network.microgrids.items():
        mg_config.grid_import_max = 30.0
        mg_config.grid_export_max = 30.0
        mg_config.ess_power_max = 40.0

    # Create microgrids
    microgrids = {}
    for mg_id, mg_config in network.microgrids.items():
        mg = Microgrid(mg_config)
        mg.generate_synthetic_forecasts(30, seed=seed + mg_id * 1000)
        microgrids[mg_id] = mg

    # Create outage mask
    step_outage = StepLevelOutageMask(
        edges=edges,
        p_g=0.05,
        p_b=0.8,
        p_gb=0.3,
        p_bg=0.2,
        seed=seed,
        max_iters=15,
        max_steps=24
    )

    comm_mask = {}
    for m in range(15):
        comm_mask[m] = step_outage.get_comm_state_for_iteration(step=0, iteration=m)

    # Create RDMPC with verbose
    solver = RDMPC(
        network=network,
        microgrids=microgrids,
        horizon=24,
        max_iterations=5,
        verbose=True,
        use_residual_based_bound=True
    )

    print(f"\n{'='*60}")
    print(f"DEBUG: Seed {seed}")
    print(f"{'='*60}")

    # Check resilience handler parameters
    print(f"\nResilience Parameters:")
    print(f"  use_residual_based_bound: {solver.resilience.use_residual_based_bound}")
    print(f"  kappa_residual: {solver.resilience.kappa_residual}")
    print(f"  w_bar_min: {solver.resilience.w_bar_min}")
    print(f"  eta_smooth: {solver.resilience.eta_smooth}")
    print(f"  alpha_stale: {solver.resilience.alpha_stale}")
    print(f"  w_bar_max: {solver.resilience.w_bar_max}")

    # Check comm_mask for first iteration
    print(f"\nComm mask iteration 0:")
    for edge, success in comm_mask[0].items():
        print(f"  {edge}: {'SUCCESS' if success else 'LOST'}")

    # Run solve
    result = solver.solve(current_hour=10, comm_mask=comm_mask)

    print(f"\nResults:")
    print(f"  ENS: {result.ens_kwh:.4f} kWh")
    print(f"  Max staleness: {result.max_staleness}")
    print(f"  Total reserve up: {result.total_reserve_up:.2f} kW·H")
    print(f"  Duals frozen: {result.duals_frozen}")

    # Check final w_bar values
    print(f"\nFinal mismatch bounds (w_bar):")
    for edge, w_bar in solver.resilience.state.w_bar.items():
        tau = solver.resilience.state.staleness[edge].tau
        print(f"  {edge}: w_bar={w_bar:.2f} kW, tau={tau}")

    return result.ens_kwh


if __name__ == "__main__":
    # Test representative diagnostic seeds
    print("\n" + "="*70)
    print("TESTING SEED 64")
    print("="*70)
    ens_64 = run_debug(64)

    print("\n" + "="*70)
    print("TESTING SEED 42")
    print("="*70)
    ens_42 = run_debug(42)
