# Supplementary material for: Resilient distributed model predictive control for cooperative microgrids under communication loss with demand response integration
Source: PLoS One. 2026 Apr 8;21(4):e0345857. doi: 10.1371/journal.pone.0345857 (PMC13061206; doi:10.1371/journal.pone.0345857)
Supplement: S2 Code — ZIP archive (S2_Code.zip) containing the simulation code and experiment scripts used to generate the raw result files and processed summaries reported in the manuscript. (S2_Code.ZIP) [file pone.0345857.s003.zip › journal.pone.0345857.s003/simulation/experiments/burnin_contract_test.py]

"""
Burn-in + Multi-step Contract Execution Test

Protocol:
1) Run burn-in steps with perfect comm so contracts become non-zero.
2) Switch to lossy comm for remaining steps.
3) Track executed ENS, predicted ENS, planned ENS, and contract staleness.
4) (Optional) Force a burst outage window on selected links.

Outputs:
    data/results/burnin_contract/
"""

import sys
from pathlib import Path
import json
from datetime import datetime
from typing import Dict, List, Optional

# Add parent to path for imports
sys.path.insert(0, str(Path(__file__).parent.parent.parent))

import numpy as np

from simulation.config.parameters import H, Topology
from simulation.models.network import MicrogridNetwork
from simulation.models.microgrid import Microgrid
from simulation.models.pricing import PricingModel
from simulation.baselines.naive_dmpc import NaiveDMPC
from simulation.baselines.rdmpc import RDMPCFixed
from simulation.baselines.non_resilient_dmpc import NonResilientDMPC
from simulation.communication.failure_models import StepLevelOutageMask
from simulation.control.local_mpc import LocalMPCController
from simulation.control.execution_policy import ExecutionPolicy
from simulation.experiments.asymmetry_helpers import (
    get_5mg_line_donor_receiver_pattern,
    get_island_mode_pattern,
    get_receiver_tight_pattern,
    get_receiver_tight_soft_pattern,
    get_receiver_tight_mid_pattern,
    create_asymmetric_microgrids,
)

DEFAULT_RESULTS_DIR = "data/results"
DEFAULT_OUTPUT_DIR = f"{DEFAULT_RESULTS_DIR}/burnin_contract"


def build_forecasts(
    microgrids: Dict[int, Microgrid],
    total_len: int,
    seed: int
) -> Dict[int, Dict[str, np.ndarray]]:
    """Generate and scale forecasts for total_len steps."""
    forecasts_by_mg: Dict[int, Dict[str, np.ndarray]] = {}
    for mg_id, mg in microgrids.items():
        pv_scale = getattr(mg, '_pv_scale', 1.0)
        wind_scale = getattr(mg, '_wind_scale', 1.0)
        load_scale = getattr(mg, '_load_scale', 1.0)

        base_seed = seed + mg_id * 1000
        forecasts = mg.generate_synthetic_forecasts(total_len, seed=base_seed)

        pv_forecast = forecasts['pv'] * pv_scale
        wind_forecast = forecasts['wind'] * wind_scale
        load_forecast = forecasts['load'] * load_scale

        pv_forecast = np.clip(pv_forecast, 0, mg.pv.capacity * pv_scale)
        wind_forecast = np.clip(wind_forecast, 0, mg.wind.capacity * wind_scale)

        forecasts_by_mg[mg_id] = {
            'pv': pv_forecast,
            'wind': wind_forecast,
            'load': load_forecast,
        }

    return forecasts_by_mg


def apply_step_forecasts(
    microgrids: Dict[int, Microgrid],
    forecasts_by_mg: Dict[int, Dict[str, np.ndarray]],
    step: int,
    horizon: int
) -> None:
    """Set step-specific forecast slices for each MG."""
    for mg_id, mg in microgrids.items():
        forecasts = forecasts_by_mg[mg_id]
        mg.pv.set_forecast(forecasts['pv'][step:step + horizon])
        mg.wind.set_forecast(forecasts['wind'][step:step + horizon])
        mg.load.set_profile(forecasts['load'][step:step + horizon])


def build_all_success_mask(
    edges: List[tuple],
    max_iterations: int
) -> Dict[int, Dict[tuple, bool]]:
    """Create per-iteration comm mask with all packets successful."""
    directed_edges = []
    for i, j in edges:
        directed_edges.extend([(i, j), (j, i)])
    return {
        it: {edge: True for edge in directed_edges}
        for it in range(max_iterations)
    }


def _parse_edge_token(token: str) -> Optional[tuple]:
    token = token.strip()
    if not token:
        return None
    if '-' in token:
        parts = token.split('-')
    else:
        parts = token.split(',')
    if len(parts) != 2:
        return None
    try:
        return int(parts[0].strip()), int(parts[1].strip())
    except ValueError:
        return None


def resolve_burst_edges(
    burst_edges: Optional[str],
    undirected_edges: List[tuple],
    pattern
) -> List[tuple]:
    if not burst_edges:
        return []
    key = burst_edges.strip().lower()
    if key in {'none', 'off'}:
        return []
    if key == 'all':
        return list(undirected_edges)
    if key == 'critical':
        donor_ids = getattr(pattern, 'donor_ids', [])
        receiver_ids = getattr(pattern, 'receiver_ids', [])
        critical = []
        for i, j in undirected_edges:
            if (i in donor_ids and j in receiver_ids) or (j in donor_ids and i in receiver_ids):
                critical.append((i, j))
        return critical

    edges = []
    for token in burst_edges.split(';'):
        edge = _parse_edge_token(token)
        if edge is None:
            continue
        i, j = edge
        if (i, j) in undirected_edges:
            edges.append((i, j))
        elif (j, i) in undirected_edges:
            edges.append((j, i))
        else:
            raise ValueError(f"Unknown edge {edge}; not in topology.")
    return edges


def apply_burst_outage(
    comm_mask: Dict[int, Dict[tuple, bool]],
    undirected_edges: List[tuple]
) -> None:
    """Force directed failure on specified undirected edges.

    Uses defensive checks to handle edges that may have been removed
    due to topology changes.
    """
    for iter_state in comm_mask.values():
        for i, j in undirected_edges:
            if (i, j) in iter_state:
                iter_state[(i, j)] = False
            if (j, i) in iter_state:
                iter_state[(j, i)] = False


def _handshake_failed(iter_state: Dict[tuple, bool], edge: tuple) -> bool:
    i, j = edge
    return not (iter_state.get((i, j), False) and iter_state.get((j, i), False))


def compute_loss_stats(
    comm_mask: Dict[int, Dict[tuple, bool]],
    undirected_edges: List[tuple]
) -> Dict[str, float]:
    total_dir = 0
    lost_dir = 0
    total_hs = 0
    lost_hs = 0
    for iter_state in comm_mask.values():
        for success in iter_state.values():
            total_dir += 1
            if not success:
                lost_dir += 1
        for edge in undirected_edges:
            total_hs += 1
            if _handshake_failed(iter_state, edge):
                lost_hs += 1
    return {
        'loss_rate_directed': lost_dir / total_dir if total_dir > 0 else 0.0,
        'loss_rate_handshake': lost_hs / total_hs if total_hs > 0 else 0.0,
        'loss_count_directed': lost_dir,
        'loss_count_handshake': lost_hs,
        'total_directed': total_dir,
        'total_handshake': total_hs
    }


def compute_loss_stats_single(
    comm_state: Dict[tuple, bool],
    undirected_edges: List[tuple]
) -> Dict[str, float]:
    total_dir = len(comm_state)
    lost_dir = sum(1 for success in comm_state.values() if not success)
    total_hs = len(undirected_edges)
    lost_hs = sum(1 for edge in undirected_edges if _handshake_failed(comm_state, edge))
    return {
        'loss_rate_directed': lost_dir / total_dir if total_dir > 0 else 0.0,
        'loss_rate_handshake': lost_hs / total_hs if total_hs > 0 else 0.0,
        'loss_count_directed': lost_dir,
        'loss_count_handshake': lost_hs,
        'total_directed': total_dir,
        'total_handshake': total_hs
    }


def summarize_step(result) -> Dict:
    total_contracts = getattr(result, 'contracts_updated', 0) + getattr(result, 'contracts_stale', 0)
    update_rate = (getattr(result, 'contracts_updated', 0) / total_contracts) if total_contracts > 0 else 1.0
    return {
        'status': getattr(result, 'status', None),
        'planner_cost_econ': getattr(result, 'planner_cost_econ', getattr(result, 'total_cost_econ', None)),
        'execution_cost_econ': getattr(result, 'execution_cost_econ', None),
        'execution_curtail_kwh': getattr(result, 'execution_curtail_kwh', None),
        'execution_spill_kwh': getattr(result, 'execution_spill_kwh', None),
        'ens_exec': getattr(result, 'execution_ens_kwh', None),
        'ens_pred_k0': getattr(result, 'predicted_ens_kwh', None),
        'ens_planned': getattr(result, 'planned_ens_kwh', None),
        'contracts_updated': getattr(result, 'contracts_updated', None),
        'contracts_stale': getattr(result, 'contracts_stale', None),
        'contract_update_rate': update_rate,
        'max_staleness': getattr(result, 'max_staleness', None),
        'reserve_req_up': getattr(result, 'reserve_req_up', None),
        'reserve_req_down': getattr(result, 'reserve_req_down', None),
        'reserve_headroom_up': getattr(result, 'reserve_headroom_up', None),
        'reserve_headroom_down': getattr(result, 'reserve_headroom_down', None),
        'reserve_shortfall_up': getattr(result, 'reserve_shortfall_up', None),
        'reserve_shortfall_down': getattr(result, 'reserve_shortfall_down', None),
    }


def compute_delta_phi_k0(phi_final: Dict, phi_exec: Dict) -> float:
    """Sum |phi_final[0] - phi_exec[0]| over directed edges."""
    delta = 0.0
    for edge, traj in phi_final.items():
        exec_traj = phi_exec.get(edge, None)
        if exec_traj is None:
            continue
        delta += abs(traj[0] - exec_traj[0])
    return delta


def compute_reserve_binding_stats(
    controllers: Dict[int, LocalMPCController],
    tol: float = 1e-3
) -> Dict[str, float]:
    """
    Compute reserve binding stats from local MPC controller results.

    A constraint is considered binding if headroom <= requirement + tol
    for k=0. Shortfall > tol indicates violation (soft reserve slack).
    """
    stats = {
        'mg_total': 0,
        'up_active': 0,
        'down_active': 0,
        'up_bind': 0,
        'down_bind': 0,
        'up_short': 0,
        'down_short': 0,
    }
    for ctrl in controllers.values():
        r = ctrl.last_result
        if r is None:
            continue
        stats['mg_total'] += 1
        req_up = getattr(r, 'reserve_req_up', 0.0) or 0.0
        req_down = getattr(r, 'reserve_req_down', 0.0) or 0.0
        head_up = getattr(r, 'reserve_headroom_up', 0.0) or 0.0
        head_down = getattr(r, 'reserve_headroom_down', 0.0) or 0.0
        short_up = getattr(r, 'reserve_shortfall_up', 0.0) or 0.0
        short_down = getattr(r, 'reserve_shortfall_down', 0.0) or 0.0

        if req_up > tol:
            stats['up_active'] += 1
            if head_up - req_up <= tol:
                stats['up_bind'] += 1
            if short_up > tol:
                stats['up_short'] += 1
        if req_down > tol:
            stats['down_active'] += 1
            if head_down - req_down <= tol:
                stats['down_bind'] += 1
            if short_down > tol:
                stats['down_short'] += 1
    return stats


def compute_exec_ens_b1(
    execution_policy: ExecutionPolicy,
    microgrids: Dict[int, Microgrid],
    network: MicrogridNetwork,
    pricing: PricingModel,
    current_hour: int,
    phi_exec: Dict
) -> float:
    """Compute execution ENS for B1 using executed phi (perfect comm)."""
    phi_first = {edge: traj[0] for edge, traj in phi_exec.items()}
    exec_ens = 0.0

    for mg_id, mg in microgrids.items():
        neighbors = network.get_neighbors(mg_id)
        tieline_fixed = {}
        for j in neighbors:
            edge = (mg_id, j)
            tieline_fixed[j] = phi_first.get(edge, 0.0)

        pv_forecast = mg.pv.get_forecast()
        wind_forecast = mg.wind.get_forecast()
        p_renewable = (pv_forecast[0] if pv_forecast is not None else 0) + \
                      (wind_forecast[0] if wind_forecast is not None else 0)
        p_load = mg.load.get_base_load()[0] if mg.load._base_profile is not None else 0

        p_shift_max = mg.load.get_shiftable_max(0) if hasattr(mg.load, 'get_shiftable_max') else 0.0
        p_curt_max = mg.load.get_curtailable_max(0) if hasattr(mg.load, 'get_curtailable_max') else 0.0
        e_shift_required = (
            mg.load.get_shiftable_energy_requirement(H)
            if hasattr(mg.load, 'get_shiftable_energy_requirement')
            else None
        )

        repair_result = execution_policy.solve_repair_problem(
            mg_id=mg_id,
            tieline_fixed=tieline_fixed,
            ess_energy=mg.ess.energy,
            p_renewable=p_renewable,
            p_load=p_load,
            p_shift_max=p_shift_max,
            p_curt_max=p_curt_max,
            e_shift_required=e_shift_required,
            ess_capacity=mg.ess.capacity,
            ess_energy_min=mg.ess.energy_min,
            ess_energy_max=mg.ess.energy_max,
            ess_charge_max=mg.ess.power_max,
            ess_discharge_max=mg.ess.power_max,
            ess_eta_ch=mg.ess.eta_ch,
            ess_eta_dis=mg.ess.eta_dis,
            grid_import_max=mg.grid_import_max,
            grid_export_max=mg.grid_export_max,
            price_grid_buy=pricing.get_grid_buy_price(current_hour),
            price_grid_sell=pricing.get_grid_sell_price(current_hour)
        )

        exec_ens += repair_result.s_ls

    return exec_ens


def run_burnin_contract_test(
    seeds: List[int],
    burn_in: int = 3,
    steps: int = 8,
    p_loss: float = 0.3,
    max_iterations: int = 15,
    tieline_limit: float = 150.0,
    output_dir: str = DEFAULT_OUTPUT_DIR,
    pattern_name: str = "default",
    burst_start: Optional[int] = None,
    burst_end: Optional[int] = None,
    burst_edges: Optional[str] = None,
    include_b1: bool = True,
    include_b3_nodr: bool = False,
    topology_change: bool = False,
    topology_change_step: int = 3,
    topology_change_edge: str = "2-3",
    solver_name: str = "OSQP",
    use_fallback: bool = True
) -> Dict:
    """
    Run burn-in + multi-step contract execution test.

    Args:
        seeds: Random seeds to run
        burn_in: Steps with perfect comm to build contracts
        steps: Total steps to simulate
        p_loss: Step-level bad-state loss probability (p_b)
        max_iterations: ADMM iterations per step
        tieline_limit: Tie-line power limit
        output_dir: Directory for JSON output
        pattern_name: 'default', 'island', 'receiver_tight', 'receiver_tight_soft', or
            'receiver_tight_mid'
        burst_start: Step index to start burst outage (inclusive)
        burst_end: Step index to end burst outage (inclusive)
        burst_edges: 'all', 'critical', or a semicolon-delimited edge list (e.g., '0-1;3-4')
        include_b1: Include B1 execution ENS under perfect comm
        include_b3_nodr: Include B3-noDR (RDMPC without DR) for ablation study
        topology_change: Enable topology change scenario (S6)
        topology_change_step: Step at which topology change occurs
        topology_change_edge: Edge to remove, format 'i-j'
        solver_name: CVXPY solver backend (e.g., OSQP, CLARABEL, SCS)
        use_fallback: Allow CVXPY solver fallback chain
    """
    horizon = H
    total_len = steps + horizon
    output_path = Path(output_dir)
    output_path.mkdir(parents=True, exist_ok=True)

    burst_enabled = burst_start is not None and burst_end is not None
    if (burst_start is None) ^ (burst_end is None):
        raise ValueError("Both burst_start and burst_end must be set.")

    all_results = {
        'timestamp': datetime.now().isoformat(),
        'seeds': seeds,
        'burn_in': burn_in,
        'steps': steps,
        'p_loss': p_loss,
        'max_iterations': max_iterations,
        'tieline_limit': tieline_limit,
        'pattern': pattern_name,
        'include_b1': include_b1,
        'include_b3_nodr': include_b3_nodr,
        'burst': {
            'enabled': burst_enabled,
            'start': burst_start,
            'end': burst_end,
            'edges': burst_edges,
        },
        'topology_change': {
            'enabled': topology_change,
            'step': topology_change_step if topology_change else None,
            'edge': topology_change_edge if topology_change else None,
        },
        'results': {}
    }

    # Parse topology change edge if enabled
    topology_change_edge_parsed = None
    if topology_change:
        tc_parts = topology_change_edge.split('-')
        if len(tc_parts) != 2:
            raise ValueError(f"Invalid topology change edge format: {topology_change_edge}. Use 'i-j' format.")
        topology_change_edge_parsed = (int(tc_parts[0]), int(tc_parts[1]))

    if pattern_name == 'default':
        pattern = get_5mg_line_donor_receiver_pattern()
    elif pattern_name == 'island':
        pattern = get_island_mode_pattern()
    elif pattern_name == 'receiver_tight':
        pattern = get_receiver_tight_pattern()
    elif pattern_name == 'receiver_tight_soft':
        pattern = get_receiver_tight_soft_pattern()
    elif pattern_name == 'receiver_tight_mid':
        pattern = get_receiver_tight_mid_pattern()
    else:
        raise ValueError(f"Unknown pattern: {pattern_name}")

    for seed in seeds:
        print(f"\n=== Seed {seed} ===")
        network = MicrogridNetwork(5, Topology.LINE, tieline_limit)
        pricing = PricingModel()
        execution_policy = ExecutionPolicy(horizon=horizon, dt=1.0)

        solver_options = {
            'allow_inaccurate': True,
            'solver': solver_name,
            'use_fallback': use_fallback,
        }

        microgrids_b2 = create_asymmetric_microgrids(network, pattern, seed, tieline_limit)
        microgrids_b3 = create_asymmetric_microgrids(network, pattern, seed, tieline_limit)
        microgrids_b1 = create_asymmetric_microgrids(network, pattern, seed, tieline_limit)

        forecasts_b2 = build_forecasts(microgrids_b2, total_len, seed)
        forecasts_b3 = build_forecasts(microgrids_b3, total_len, seed)
        forecasts_b1 = build_forecasts(microgrids_b1, total_len, seed)

        b1 = None
        if include_b1:
            b1 = NonResilientDMPC(
                network=network,
                microgrids=microgrids_b1,
                pricing=pricing,
                horizon=horizon,
                max_iterations=max_iterations,
                verbose=False,
                solver_options=solver_options,
                use_contract_execution=True,
                execution_policy=execution_policy
            )
        b2 = NaiveDMPC(
            network=network,
            microgrids=microgrids_b2,
            pricing=pricing,
            horizon=horizon,
            max_iterations=max_iterations,
            verbose=False,
            solver_options=solver_options
        )
        b3 = RDMPCFixed(
            network=network,
            microgrids=microgrids_b3,
            pricing=pricing,
            horizon=horizon,
            max_iterations=max_iterations,
            verbose=False,
            solver_options=solver_options
        )

        # B3-noDR: RDMPC with demand response disabled (ablation study)
        b3_nodr = None
        microgrids_b3_nodr = None
        forecasts_b3_nodr = None
        if include_b3_nodr:
            microgrids_b3_nodr = create_asymmetric_microgrids(
                network, pattern, seed, tieline_limit,
                dr_shiftable_fraction=0.0,
                dr_curtailable_fraction=0.0
            )
            forecasts_b3_nodr = build_forecasts(microgrids_b3_nodr, total_len, seed)
            b3_nodr = RDMPCFixed(
                network=network,
                microgrids=microgrids_b3_nodr,
                pricing=pricing,
                horizon=horizon,
                max_iterations=max_iterations,
                verbose=False,
                solver_options=solver_options
            )

        comm_mask_model = StepLevelOutageMask(
            edges=network.get_edges(),
            p_g=0.05,
            p_b=p_loss,
            p_gb=0.2,
            p_bg=0.2,
            seed=seed,
            max_iters=max_iterations,
            max_steps=steps
        )
        success_mask = build_all_success_mask(network.get_edges(), max_iterations)
        burst_edge_list = resolve_burst_edges(burst_edges, network.get_edges(), pattern)
        if burst_enabled and not burst_edge_list:
            raise ValueError("Burst enabled but no edges resolved. Use --burst-edges all|critical|i-j.")
        if burst_enabled and 'resolved_edges' not in all_results['burst']:
            all_results['burst']['resolved_edges'] = burst_edge_list

        seed_steps = []
        topology_changed = False  # Track if topology change has occurred
        for step in range(steps):
            phase = 'burn_in' if step < burn_in else 'loss'
            topology_changed_this_step = False

            if step > 0:
                if b2.contract_policy:
                    b2.contract_policy.advance_time()
                if b3.contract_policy:
                    b3.contract_policy.advance_time()
                if b1 and b1.contract_policy:
                    b1.contract_policy.advance_time()
                if b3_nodr and b3_nodr.contract_policy:
                    b3_nodr.contract_policy.advance_time()

            # Topology change handling (S6)
            if topology_change and not topology_changed and step == topology_change_step:
                i, j = topology_change_edge_parsed

                # Remove from network AND update all Microgrid objects
                # We need to pass all microgrid dicts to update them
                network.remove_edge(i, j, microgrids_b2)
                # Also update the other MG dicts (network.remove_edge only updates one)
                for mg_dict in [microgrids_b3, microgrids_b1]:
                    if mg_dict is not None:
                        if i in mg_dict and j in mg_dict[i].neighbor_ids:
                            mg_dict[i].neighbor_ids.remove(j)
                            if j in mg_dict[i].tieline_limits:
                                del mg_dict[i].tieline_limits[j]
                        if j in mg_dict and i in mg_dict[j].neighbor_ids:
                            mg_dict[j].neighbor_ids.remove(i)
                            if i in mg_dict[j].tieline_limits:
                                del mg_dict[j].tieline_limits[i]
                if microgrids_b3_nodr is not None:
                    if i in microgrids_b3_nodr and j in microgrids_b3_nodr[i].neighbor_ids:
                        microgrids_b3_nodr[i].neighbor_ids.remove(j)
                        if j in microgrids_b3_nodr[i].tieline_limits:
                            del microgrids_b3_nodr[i].tieline_limits[j]
                    if j in microgrids_b3_nodr and i in microgrids_b3_nodr[j].neighbor_ids:
                        microgrids_b3_nodr[j].neighbor_ids.remove(i)
                        if i in microgrids_b3_nodr[j].tieline_limits:
                            del microgrids_b3_nodr[j].tieline_limits[i]

                # Update all baselines
                b2.handle_topology_change((i, j))
                b3.handle_topology_change((i, j))
                if b1 is not None:
                    b1.handle_topology_change((i, j))
                if b3_nodr is not None:
                    b3_nodr.handle_topology_change((i, j))

                # Update comm mask model
                comm_mask_model.remove_edge(i, j)

                topology_changed = True
                topology_changed_this_step = True
                print(f"  [TOPOLOGY CHANGE] Removed edge ({i},{j}) at step {step}")

                # Filter burst_edge_list to remove the topology-changed edge
                # (burst_edge_list uses undirected edges, so compare normalized)
                if burst_enabled:
                    removed = (min(i, j), max(i, j))
                    burst_edge_list = [e for e in burst_edge_list if (min(e[0], e[1]), max(e[0], e[1])) != removed]

            apply_step_forecasts(microgrids_b2, forecasts_b2, step, horizon)
            apply_step_forecasts(microgrids_b3, forecasts_b3, step, horizon)
            apply_step_forecasts(microgrids_b1, forecasts_b1, step, horizon)
            if include_b3_nodr and microgrids_b3_nodr is not None:
                apply_step_forecasts(microgrids_b3_nodr, forecasts_b3_nodr, step, horizon)

            if step < burn_in:
                comm_mask = success_mask
            else:
                comm_mask = comm_mask_model.get_all_comm_states_for_step(step)
            burst_active = False
            if burst_enabled and burst_start <= step <= burst_end:
                burst_active = True
                apply_burst_outage(comm_mask, burst_edge_list)

            loss_stats = compute_loss_stats(comm_mask, network.get_edges())
            final_comm = comm_mask.get(max_iterations - 1, comm_mask.get(0))
            final_stats = compute_loss_stats_single(final_comm, network.get_edges())
            loss_rate = loss_stats['loss_rate_directed']

            b1_exec_ens = None
            b1_cost = None
            b1_exec_cost = None
            b1_exec_curt = None
            if include_b1 and b1 is not None:
                b1_result = b1.solve(current_hour=step % 24, comm_state=final_comm)
                b1_exec_ens = b1_result.execution_ens_kwh
                b1_cost = b1_result.total_cost_econ
                b1_exec_cost = b1_result.execution_cost_econ
                b1_exec_curt = b1_result.execution_curtail_kwh

            b2_result = b2.solve(current_hour=step % 24, comm_mask=comm_mask)
            b3_result = b3.solve(current_hour=step % 24, comm_mask=comm_mask)

            # B3-noDR uses same comm_mask as B3 for fair comparison
            b3_nodr_result = None
            if include_b3_nodr and b3_nodr is not None:
                b3_nodr_result = b3_nodr.solve(current_hour=step % 24, comm_mask=comm_mask)

            phi_b2_final = b2.admm.get_implemented_tielines()
            phi_b3_final = b3.admm.get_implemented_tielines()
            delta_phi_b2 = compute_delta_phi_k0(phi_b2_final, b2_result.phi)
            delta_phi_b3 = compute_delta_phi_k0(phi_b3_final, b3_result.phi)

            staleness_b2 = b2.contract_policy.get_contract_staleness() if b2.contract_policy else {}
            staleness_b3 = b3.contract_policy.get_contract_staleness() if b3.contract_policy else {}
            max_stale_b2 = max(staleness_b2.values()) if staleness_b2 else 0
            max_stale_b3 = max(staleness_b3.values()) if staleness_b3 else 0
            reserve_bind_b3 = compute_reserve_binding_stats(b3.controllers)

            # Advance states using planned actions (approximate closed-loop)
            for ctrl in b2.controllers.values():
                ctrl.apply_first_step()
            for ctrl in b3.controllers.values():
                ctrl.apply_first_step()
            if include_b1 and b1 is not None:
                for ctrl in b1.controllers.values():
                    ctrl.apply_first_step()
            if include_b3_nodr and b3_nodr is not None:
                for ctrl in b3_nodr.controllers.values():
                    ctrl.apply_first_step()

            step_data = {
                'step': step,
                'phase': phase,
                'loss_rate': loss_rate,
                'loss_rate_directed': loss_stats['loss_rate_directed'],
                'loss_rate_handshake': loss_stats['loss_rate_handshake'],
                'loss_rate_final_iter_directed': final_stats['loss_rate_directed'],
                'loss_rate_final_iter_handshake': final_stats['loss_rate_handshake'],
                'delta_phi_k0_b2': delta_phi_b2,
                'delta_phi_k0_b3': delta_phi_b3,
                'max_stale_steps_b2': max_stale_b2,
                'max_stale_steps_b3': max_stale_b3,
                'burst_active': burst_active,
                'burst_edges': burst_edge_list,
                'topology_change': {
                    'enabled': topology_change,
                    'occurred_this_step': topology_changed_this_step,
                    'edge': topology_change_edge if topology_change else None,
                },
                'num_edges': len(network.get_edges()),
                'num_directed_edges': 2 * len(network.get_edges()),
                'b1_exec_ens': b1_exec_ens,
                'b1_cost_econ': b1_cost,
                'b1_exec_cost_econ': b1_exec_cost,
                'b1_exec_curtail_kwh': b1_exec_curt,
                'reserve_binding_b3': reserve_bind_b3,
                'b2': summarize_step(b2_result),
                'b3': summarize_step(b3_result),
            }
            if include_b3_nodr and b3_nodr_result is not None:
                step_data['b3_nodr'] = summarize_step(b3_nodr_result)
            seed_steps.append(step_data)

            burst_tag = " burst=on" if burst_active else ""
            b3_nodr_tag = ""
            if include_b3_nodr and b3_nodr_result is not None:
                b3_nodr_tag = f" B3-noDR exec_ens={b3_nodr_result.execution_ens_kwh:.3f}"
            print(f"  Step {step} [{phase}]"
                  f"{burst_tag} "
                  f"loss_dir={loss_stats['loss_rate_directed']:.1%} "
                  f"loss_hs={loss_stats['loss_rate_handshake']:.1%} "
                  f"B2 exec_ens={b2_result.execution_ens_kwh:.3f} "
                  f"B3 exec_ens={b3_result.execution_ens_kwh:.3f}"
                  f"{b3_nodr_tag}")

        all_results['results'][str(seed)] = seed_steps

    output_file = output_path / f"burnin_contract_{datetime.now().strftime('%Y%m%d_%H%M%S')}.json"
    with open(output_file, 'w') as f:
        json.dump(all_results, f, indent=2)
    print(f"\nResults saved to: {output_file}")

    return all_results


if __name__ == "__main__":
    import argparse

    parser = argparse.ArgumentParser(description="Burn-in + multi-step contract test")
    parser.add_argument('--seeds', type=str, default='42,57,70',
                        help='Comma-separated seeds')
    parser.add_argument('--burn-in', type=int, default=3, help='Burn-in steps (no loss)')
    parser.add_argument('--steps', type=int, default=8, help='Total steps to simulate')
    parser.add_argument('--p-loss', type=float, default=0.3, help='Packet loss rate (StepLevelOutageMask p_b)')
    parser.add_argument('--max-iterations', type=int, default=15, help='ADMM iterations')
    parser.add_argument('--pattern', type=str, default='default',
                        choices=['default', 'island', 'receiver_tight', 'receiver_tight_soft',
                                 'receiver_tight_mid'],
                        help='Asymmetry pattern')
    parser.add_argument('--burst-start', type=int, default=None,
                        help='Start step (inclusive) for forced link-down window')
    parser.add_argument('--burst-end', type=int, default=None,
                        help='End step (inclusive) for forced link-down window')
    parser.add_argument('--burst-edges', type=str, default=None,
                        help="Burst edges: 'all', 'critical', or 'i-j;k-l'")
    parser.add_argument('--include-b1', action='store_true',
                        help='Compute B1 execution metrics under the same comm mask')
    parser.add_argument('--include-b3-nodr', action='store_true',
                        help='Include B3-noDR (RDMPC without DR) for ablation study')
    parser.add_argument('--topology-change', action='store_true',
                        help='Enable topology change scenario (S6)')
    parser.add_argument('--topology-change-step', type=int, default=3,
                        help='Step at which topology change occurs (default: 3)')
    parser.add_argument('--topology-change-edge', type=str, default='2-3',
                        help='Edge to remove, format i-j (default: 2-3)')
    parser.add_argument('--output', type=str, default=DEFAULT_OUTPUT_DIR, help='Output directory')
    parser.add_argument('--solver', type=str, default='OSQP',
                        help='CVXPY solver backend (e.g., OSQP, CLARABEL, SCS)')
    parser.add_argument('--no-fallback', action='store_true',
                        help='Disable solver fallback chain (use primary only)')
    args = parser.parse_args()

    seeds = [int(s.strip()) for s in args.seeds.split(',') if s.strip()]

    run_burnin_contract_test(
        seeds=seeds,
        burn_in=args.burn_in,
        steps=args.steps,
        p_loss=args.p_loss,
        max_iterations=args.max_iterations,
        output_dir=args.output,
        pattern_name=args.pattern,
        burst_start=args.burst_start,
        burst_end=args.burst_end,
        burst_edges=args.burst_edges,
        include_b1=args.include_b1,
        include_b3_nodr=args.include_b3_nodr,
        topology_change=args.topology_change,
        topology_change_step=args.topology_change_step,
        topology_change_edge=args.topology_change_edge,
        solver_name=args.solver,
        use_fallback=not args.no_fallback
    )
