# Supplementary material for: Resilient distributed model predictive control for cooperative microgrids under communication loss with demand response integration
Source: PLoS One. 2026 Apr 8;21(4):e0345857. doi: 10.1371/journal.pone.0345857 (PMC13061206; doi:10.1371/journal.pone.0345857)
Supplement: S2 Code — ZIP archive (S2_Code.zip) containing the simulation code and experiment scripts used to generate the raw result files and processed summaries reported in the manuscript. (S2_Code.ZIP) [file pone.0345857.s003.zip › journal.pone.0345857.s003/simulation/experiments/find_coordination_regime.py]

"""
Find coordination-critical regime where:
- B1 (perfect comm, p=0) has ENS ≈ 0
- B2 (naive under loss) shows degradation
- B3 (RDMPC) can improve over B2

This script tests different parameter combinations to find a regime
where coordination matters (not scarcity-dominated).
"""

import sys
from pathlib import Path
import warnings

sys.path.insert(0, str(Path(__file__).parent.parent.parent))
warnings.filterwarnings('ignore')

import numpy as np
from typing import Dict, List, Tuple
from dataclasses import dataclass

from simulation.config.parameters import H, DT, Topology, MicrogridConfig, ADMM_PARAMS
from simulation.models.network import MicrogridNetwork
from simulation.models.microgrid import Microgrid
from simulation.models.pricing import PricingModel
from simulation.baselines.non_resilient_dmpc import NonResilientDMPC
from simulation.baselines.naive_dmpc import NaiveDMPC
from simulation.baselines.rdmpc import RDMPCFixed
from simulation.communication.failure_models import CommonRandomMask


@dataclass
class RegimeResult:
    """Result for a single regime test."""
    grid_config: str
    grid_interior: float
    grid_endpoint: float
    m_max: int
    seed: int
    b1_ens: float  # Perfect comm
    b2_ens: float  # Naive under loss
    b3_ens: float  # RDMPC under loss
    ens_excess_b2: float  # B2 - B1
    ens_excess_b3: float  # B3 - B1


def create_network_with_config(
    n_mgs: int = 5,
    topology: Topology = Topology.LINE,
    grid_interior: float = 100.0,
    grid_endpoint: float = 100.0
) -> Tuple[MicrogridNetwork, Dict[int, Microgrid]]:
    """Create network with asymmetric grid limits."""
    network = MicrogridNetwork(n_mgs, topology, tieline_limit=100.0)

    microgrids = {}
    for mg_id in range(n_mgs):
        # Interior MGs (1, 2, 3) get tighter grid limits
        # Endpoints (0, 4) get normal limits
        if mg_id in [0, n_mgs - 1]:
            grid_limit = grid_endpoint
        else:
            grid_limit = grid_interior

        config = MicrogridConfig(
            id=mg_id,
            grid_import_max=grid_limit,
            grid_export_max=grid_limit
        )
        mg = Microgrid(config)
        microgrids[mg_id] = mg

    return network, microgrids


def run_regime_test(
    grid_interior: float,
    grid_endpoint: float,
    m_max: int,
    seed: int,
    p_loss: float = 0.3,
    verbose: bool = False
) -> RegimeResult:
    """Test a single regime configuration."""

    # Create network
    network, microgrids = create_network_with_config(
        n_mgs=5,
        topology=Topology.LINE,
        grid_interior=grid_interior,
        grid_endpoint=grid_endpoint
    )
    pricing = PricingModel()
    horizon = H

    # Generate forecasts
    np.random.seed(seed)
    for mg_id, mg in microgrids.items():
        mg.generate_synthetic_forecasts(horizon, seed=seed + mg_id)

    # Create comm mask for B2/B3
    edges = network.get_edges()
    directed_edges = []
    for (i, j) in edges:
        directed_edges.append((i, j))
        directed_edges.append((j, i))

    comm_mask = CommonRandomMask(
        edges=directed_edges,
        p_loss=p_loss,
        seed=seed,
        max_iters=m_max,
        max_steps=1
    )
    all_comm_states = comm_mask.get_all_comm_states_for_step(0)

    # ===== B1: Perfect comm (p=0) =====
    b1 = NonResilientDMPC(
        network=network,
        microgrids=microgrids,
        pricing=pricing,
        horizon=horizon,
        max_iterations=m_max,
        verbose=False
    )
    # Reset ESS
    for mg in microgrids.values():
        mg.ess.reset()
    # No comm_mask = perfect communication
    b1_result = b1.solve(current_hour=0)
    b1_ens = b1_result.ens_kwh

    # ===== B2: Naive under loss =====
    b2 = NaiveDMPC(
        network=network,
        microgrids=microgrids,
        pricing=pricing,
        horizon=horizon,
        max_iterations=m_max,
        verbose=False
    )
    for mg in microgrids.values():
        mg.ess.reset()
    b2_result = b2.solve(current_hour=0, comm_mask=all_comm_states)
    b2_ens = b2_result.ens_kwh

    # ===== B3: RDMPC Fixed under loss =====
    b3 = RDMPCFixed(
        network=network,
        microgrids=microgrids,
        pricing=pricing,
        horizon=horizon,
        max_iterations=m_max,
        verbose=False
    )
    for mg in microgrids.values():
        mg.ess.reset()
    b3_result = b3.solve(current_hour=0, comm_mask=all_comm_states)
    b3_ens = b3_result.ens_kwh

    # Compute ENS_excess
    ens_excess_b2 = max(0, b2_ens - b1_ens)
    ens_excess_b3 = max(0, b3_ens - b1_ens)

    config_str = f"int={grid_interior}kW, end={grid_endpoint}kW"

    if verbose:
        print(f"  Seed {seed}: B1={b1_ens:.2f}, B2={b2_ens:.2f}, B3={b3_ens:.2f}, "
              f"excess_B2={ens_excess_b2:.2f}, excess_B3={ens_excess_b3:.2f}")

    return RegimeResult(
        grid_config=config_str,
        grid_interior=grid_interior,
        grid_endpoint=grid_endpoint,
        m_max=m_max,
        seed=seed,
        b1_ens=b1_ens,
        b2_ens=b2_ens,
        b3_ens=b3_ens,
        ens_excess_b2=ens_excess_b2,
        ens_excess_b3=ens_excess_b3
    )


def find_coordination_regime():
    """Main function to find coordination-critical regime."""

    print("=" * 80)
    print("Finding Coordination-Critical Regime")
    print("=" * 80)
    print("\nGoal: Find parameters where B1(p=0) has ENS≈0 but B2 degrades under loss")
    print()

    # Test configurations
    configs = [
        # (grid_interior, grid_endpoint, m_max)
        # Start with symmetric, then asymmetric
        (100, 100, 15),  # Baseline - should be feasible
        (80, 100, 15),   # Slightly tight interior
        (60, 100, 15),   # Tighter interior
        (50, 100, 15),   # Very tight interior
        (40, 100, 15),   # Additional tight-grid configuration
        (40, 100, 8),    # Anytime regime
        (40, 100, 5),    # Very limited iterations
        (50, 100, 8),    # Balanced
        (60, 100, 8),    # Moderate
    ]

    seeds = [42, 57, 64, 70, 83]  # Mix of representative reference seeds

    results_by_config = {}

    for (grid_int, grid_end, m_max) in configs:
        config_key = f"int={grid_int}, end={grid_end}, M={m_max}"
        print(f"\n--- Testing: {config_key} ---")

        config_results = []
        for seed in seeds:
            result = run_regime_test(
                grid_interior=grid_int,
                grid_endpoint=grid_end,
                m_max=m_max,
                seed=seed,
                p_loss=0.3,
                verbose=True
            )
            config_results.append(result)

        results_by_config[config_key] = config_results

        # Summary for this config
        b1_ens_list = [r.b1_ens for r in config_results]
        b2_ens_list = [r.b2_ens for r in config_results]
        b3_ens_list = [r.b3_ens for r in config_results]
        excess_b2_list = [r.ens_excess_b2 for r in config_results]
        excess_b3_list = [r.ens_excess_b3 for r in config_results]

        print(f"\n  Summary:")
        print(f"    B1 mean ENS: {np.mean(b1_ens_list):.2f} kWh (want ≈0)")
        print(f"    B2 mean ENS: {np.mean(b2_ens_list):.2f} kWh")
        print(f"    B3 mean ENS: {np.mean(b3_ens_list):.2f} kWh")
        print(f"    B2 mean ENS_excess: {np.mean(excess_b2_list):.2f} kWh (want >0)")
        print(f"    B3 mean ENS_excess: {np.mean(excess_b3_list):.2f} kWh")

        # Check if this is a candidate regime.
        b1_feasible = np.mean(b1_ens_list) < 1.0  # ENS < 1 kWh
        b2_degrades = np.mean(excess_b2_list) > 0.5  # Some degradation
        b3_helps = np.mean(excess_b3_list) < np.mean(excess_b2_list)  # B3 better than B2

        if b1_feasible and b2_degrades:
            print(f"    >>> CANDIDATE: B1 feasible, B2 degrades <<<")
            if b3_helps:
                print(f"    >>> B3 HELPS: {np.mean(excess_b2_list) - np.mean(excess_b3_list):.2f} kWh improvement <<<")

    # Final summary
    print("\n" + "=" * 80)
    print("SUMMARY: Finding Best Regime")
    print("=" * 80)

    print("\n{:<35} {:>10} {:>10} {:>10} {:>12} {:>12}".format(
        "Config", "B1 ENS", "B2 ENS", "B3 ENS", "B2 Excess", "B3 Excess"
    ))
    print("-" * 90)

    best_config = None
    best_improvement = -float('inf')

    for config_key, results in results_by_config.items():
        b1_mean = np.mean([r.b1_ens for r in results])
        b2_mean = np.mean([r.b2_ens for r in results])
        b3_mean = np.mean([r.b3_ens for r in results])
        excess_b2 = np.mean([r.ens_excess_b2 for r in results])
        excess_b3 = np.mean([r.ens_excess_b3 for r in results])

        marker = ""
        if b1_mean < 1.0 and excess_b2 > 0.5:
            improvement = excess_b2 - excess_b3
            marker = f" [CANDIDATE, imp={improvement:.2f}]"
            if improvement > best_improvement:
                best_improvement = improvement
                best_config = config_key
        elif b1_mean >= 1.0:
            marker = " [scarcity]"

        print(f"{config_key:<35} {b1_mean:>10.2f} {b2_mean:>10.2f} {b3_mean:>10.2f} "
              f"{excess_b2:>12.2f} {excess_b3:>12.2f}{marker}")

    if best_config:
        print(f"\n>>> BEST REGIME: {best_config} <<<")
        print(f"    B3 improves over B2 by {best_improvement:.2f} kWh on average")
    else:
        print("\n>>> No coordination-critical regime found <<<")
        print("    Try: lower M_max, step-level outages, or different grid configs")

    return results_by_config


if __name__ == "__main__":
    results = find_coordination_regime()
