# Supplementary material for: Resilient distributed model predictive control for cooperative microgrids under communication loss with demand response integration
Source: PLoS One. 2026 Apr 8;21(4):e0345857. doi: 10.1371/journal.pone.0345857 (PMC13061206; doi:10.1371/journal.pone.0345857)
Supplement: S2 Code — ZIP archive (S2_Code.zip) containing the simulation code and experiment scripts used to generate the raw result files and processed summaries reported in the manuscript. (S2_Code.ZIP) [file pone.0345857.s003.zip › journal.pone.0345857.s003/simulation/experiments/quick_b2_b3_comparison.py]

"""
Quick B2 vs B3 comparison for staleness-tracking validation.

Runs 5 seeds with Gilbert-Elliott loss and compares B2 (Naive) vs B3 (RDMPC).
"""

import sys
from pathlib import Path

sys.stdout.reconfigure(line_buffering=True)
sys.path.insert(0, str(Path(__file__).parent.parent.parent))

import numpy as np
from simulation.config.parameters import Topology
from simulation.models.network import MicrogridNetwork
from simulation.models.microgrid import Microgrid
from simulation.baselines.naive_dmpc import NaiveDMPC
from simulation.baselines.rdmpc import RDMPC
from simulation.communication.failure_models import GilbertElliottFailure


def run_quick_comparison():
    print("=" * 80)
    print("QUICK B2 vs B3 COMPARISON (5 seeds)")
    print("=" * 80)

    seeds = [42, 43, 44, 45, 46]
    b2_results = []
    b3_results = []

    for seed in seeds:
        print(f"\nSeed {seed}...")

        # Create network
        network = MicrogridNetwork(
            n_microgrids=5,
            topology=Topology.LINE,
            tieline_limit=100.0
        )

        # Set grid limits (stress scenario)
        for mg_id, mg_config in network.microgrids.items():
            mg_config.grid_import_max = 85.0
            mg_config.grid_export_max = 85.0

        # Create microgrids (same for both methods)
        microgrids_b2 = {}
        microgrids_b3 = {}
        for mg_id, mg_config in network.microgrids.items():
            mg_b2 = Microgrid(mg_config)
            mg_b2.generate_synthetic_forecasts(30, seed=seed + mg_id * 1000)
            microgrids_b2[mg_id] = mg_b2

            mg_b3 = Microgrid(mg_config)
            mg_b3.generate_synthetic_forecasts(30, seed=seed + mg_id * 1000)
            microgrids_b3[mg_id] = mg_b3

        # Create Gilbert-Elliott failure model (same for both)
        edges = network.get_edges()
        ge_model = GilbertElliottFailure(
            edges=edges,
            p_g=0.02,
            p_b=0.6,
            p_gb=0.2,
            p_bg=0.2
        )
        ge_model.reset(seed=seed)

        # Generate comm_mask (SAME for both methods - common random numbers)
        comm_mask = {}
        for m in range(40):
            comm_mask[m] = ge_model.step(t=m)

        # Run B2 (Naive DMPC)
        b2 = NaiveDMPC(
            network=network,
            microgrids=microgrids_b2,
            horizon=24,
            max_iterations=30,
            rho=5.0,
            eps_abs=1.0
        )
        b2_result = b2.solve(current_hour=10, comm_mask=comm_mask)
        b2_results.append({
            'seed': seed,
            'cost': b2_result.total_cost_econ,
            'ens': b2_result.ens_kwh,
            'converged': b2_result.converged,
            'max_staleness': 0  # B2 doesn't track staleness
        })
        print(f"  B2: cost=${b2_result.total_cost_econ:.2f}, ENS={b2_result.ens_kwh:.4f} kWh")

        # Run B3 (RDMPC)
        b3 = RDMPC(
            network=network,
            microgrids=microgrids_b3,
            horizon=24,
            max_iterations=30,
            rho=5.0,
            eps_abs=1.0
        )
        b3_result = b3.solve(current_hour=10, comm_mask=comm_mask)
        b3_results.append({
            'seed': seed,
            'cost': b3_result.total_cost_econ,
            'ens': b3_result.ens_kwh,
            'converged': b3_result.converged,
            'max_staleness': b3_result.max_staleness,
            'reserve_up': b3_result.total_reserve_up
        })
        print(f"  B3: cost=${b3_result.total_cost_econ:.2f}, ENS={b3_result.ens_kwh:.4f} kWh, "
              f"max_τ={b3_result.max_staleness}")

    # Summary
    print("\n" + "=" * 80)
    print("SUMMARY")
    print("=" * 80)

    b2_costs = [r['cost'] for r in b2_results]
    b3_costs = [r['cost'] for r in b3_results]
    b2_ens = [r['ens'] for r in b2_results]
    b3_ens = [r['ens'] for r in b3_results]
    b3_staleness = [r['max_staleness'] for r in b3_results]

    print(f"\nB2 (Naive DMPC):")
    print(f"  Cost: mean=${np.mean(b2_costs):.2f}, std=${np.std(b2_costs):.2f}")
    print(f"  ENS: mean={np.mean(b2_ens):.4f} kWh")
    print(f"  P(ENS>0): {sum(1 for e in b2_ens if e > 0.01) / len(b2_ens):.0%}")

    print(f"\nB3 (RDMPC):")
    print(f"  Cost: mean=${np.mean(b3_costs):.2f}, std=${np.std(b3_costs):.2f}")
    print(f"  ENS: mean={np.mean(b3_ens):.4f} kWh")
    print(f"  P(ENS>0): {sum(1 for e in b3_ens if e > 0.01) / len(b3_ens):.0%}")
    print(f"  max_staleness: mean={np.mean(b3_staleness):.1f}")

    # Paired comparison
    cost_diff = [b2['cost'] - b3['cost'] for b2, b3 in zip(b2_results, b3_results)]
    ens_diff = [b2['ens'] - b3['ens'] for b2, b3 in zip(b2_results, b3_results)]

    print(f"\nPaired Comparison (B2 - B3):")
    print(f"  Cost diff: mean=${np.mean(cost_diff):.2f}, std=${np.std(cost_diff):.2f}")
    print(f"  ENS diff: mean={np.mean(ens_diff):.4f} kWh, std={np.std(ens_diff):.4f}")

    # Per-seed comparison
    print(f"\nPer-Seed Results:")
    print(f"{'Seed':>6} | {'B2 Cost':>12} | {'B3 Cost':>12} | {'B2 ENS':>10} | {'B3 ENS':>10} | {'B3 τmax':>6}")
    print("-" * 75)
    for b2, b3 in zip(b2_results, b3_results):
        print(f"{b2['seed']:>6} | ${b2['cost']:>10.2f} | ${b3['cost']:>10.2f} | "
              f"{b2['ens']:>10.4f} | {b3['ens']:>10.4f} | {b3['max_staleness']:>6}")

    # Check if staleness is working
    print("\n" + "=" * 80)
    if all(s > 0 for s in b3_staleness):
        print("Staleness tracking is active in B3 (all seeds have max_τ > 0)")
    else:
        print("Some seeds have max_staleness = 0; inspect the staleness update path")

    if abs(np.mean(cost_diff)) > 1 or np.std(cost_diff) > 1:
        print("B2 and B3 show measurable differentiation")
    else:
        print("B2 and B3 remain close; additional seeds may be needed")


if __name__ == "__main__":
    run_quick_comparison()
