# Supplementary material for: Resilient distributed model predictive control for cooperative microgrids under communication loss with demand response integration
Source: PLoS One. 2026 Apr 8;21(4):e0345857. doi: 10.1371/journal.pone.0345857 (PMC13061206; doi:10.1371/journal.pone.0345857)
Supplement: S2 Code — ZIP archive (S2_Code.zip) containing the simulation code and experiment scripts used to generate the raw result files and processed summaries reported in the manuscript. (S2_Code.ZIP) [file pone.0345857.s003.zip › journal.pone.0345857.s003/simulation/experiments/centralized_oracle.py]

"""
Centralized oracle comparison for Path A (grid-connected).

Computes centralized MPC cost (global optimum) and compares it to B1 (loss-unaware DMPC)
under p_loss=0 for the same synthetic forecasts/seeds.

Usage:
  python simulation/experiments/centralized_oracle.py --seeds 50 \
    --output data/results/centralized_oracle
"""

import sys
from pathlib import Path
import argparse
import json
from datetime import datetime
from typing import Dict, List, Tuple

import numpy as np

# Add parent to path for imports
sys.path.insert(0, str(Path(__file__).parent.parent.parent))

from simulation.config.parameters import H, DT, Topology, MicrogridConfig
from simulation.models.network import MicrogridNetwork
from simulation.models.microgrid import Microgrid
from simulation.models.pricing import PricingModel
from simulation.baselines.centralized_mpc import CentralizedMPC
from simulation.baselines.non_resilient_dmpc import NonResilientDMPC


def create_standard_setup(
    n_mgs: int = 5,
    topology: Topology = Topology.LINE,
    tieline_limit: float = 100.0,
    grid_limit: float = 100.0,
    horizon: int = H
) -> Tuple[MicrogridNetwork, Dict[int, Microgrid], PricingModel]:
    """Create standard (grid-connected) test setup."""
    network = MicrogridNetwork(n_mgs, topology, tieline_limit)

    microgrids = {}
    for mg_id in range(n_mgs):
        config = MicrogridConfig(
            id=mg_id,
            grid_import_max=grid_limit,
            grid_export_max=grid_limit
        )
        config.neighbor_ids = network.get_neighbors(mg_id)
        config.tieline_limits = {j: tieline_limit for j in config.neighbor_ids}
        microgrids[mg_id] = Microgrid(config)

    pricing = PricingModel()
    return network, microgrids, pricing


def _reset_microgrids(microgrids: Dict[int, Microgrid]) -> None:
    for mg in microgrids.values():
        mg.reset()


def run_seed(
    seed: int,
    network: MicrogridNetwork,
    microgrids: Dict[int, Microgrid],
    pricing: PricingModel,
    horizon: int = H
) -> Dict:
    """Run centralized oracle + B1 (p_loss=0) for one seed."""
    np.random.seed(seed)
    for mg_id, mg in microgrids.items():
        mg.generate_synthetic_forecasts(horizon, seed=seed + mg_id)

    # Centralized oracle
    centralized = CentralizedMPC(
        network=network,
        microgrids=microgrids,
        pricing=pricing,
        horizon=horizon,
        dt=DT,
        verbose=False
    )
    central_result = centralized.solve(current_hour=0)
    central_cost = float(central_result.total_cost)

    _reset_microgrids(microgrids)

    # B1 (loss-unaware DMPC, p_loss=0)
    b1 = NonResilientDMPC(
        network=network,
        microgrids=microgrids,
        pricing=pricing,
        horizon=horizon,
        max_iterations=20,
        verbose=False
    )
    b1_result = b1.solve(current_hour=0, comm_state=None)
    b1_cost = float(b1_result.total_cost_econ)

    _reset_microgrids(microgrids)

    ratio = b1_cost / central_cost if central_cost > 0 else float('inf')
    delta_pct = (b1_cost - central_cost) / central_cost * 100 if central_cost > 0 else float('inf')

    return {
        'seed': seed,
        'central_cost': central_cost,
        'b1_cost': b1_cost,
        'cost_ratio': ratio,
        'delta_pct': delta_pct
    }


def summarize(results: List[Dict]) -> Dict:
    ratios = np.array([r['cost_ratio'] for r in results])
    deltas = np.array([r['delta_pct'] for r in results])
    return {
        'n_seeds': int(len(results)),
        'mean_ratio': float(np.mean(ratios)),
        'median_ratio': float(np.median(ratios)),
        'std_ratio': float(np.std(ratios)),
        'min_ratio': float(np.min(ratios)),
        'max_ratio': float(np.max(ratios)),
        'mean_delta_pct': float(np.mean(deltas)),
        'median_delta_pct': float(np.median(deltas)),
        'std_delta_pct': float(np.std(deltas)),
        'min_delta_pct': float(np.min(deltas)),
        'max_delta_pct': float(np.max(deltas))
    }


def main() -> None:
    parser = argparse.ArgumentParser(description="Centralized oracle comparison (Path A)")
    parser.add_argument('--seeds', type=int, default=50, help='Number of seeds')
    parser.add_argument('--output', type=str, default='data/results/centralized_oracle',
                        help='Output directory')
    args = parser.parse_args()

    out_dir = Path(args.output)
    out_dir.mkdir(parents=True, exist_ok=True)

    network, microgrids, pricing = create_standard_setup()

    results = []
    for seed in range(args.seeds):
        results.append(run_seed(seed, network, microgrids, pricing))
        if (seed + 1) % 5 == 0:
            print(f"  Completed seed {seed + 1}/{args.seeds}")

    summary = summarize(results)

    payload = {
        'timestamp': datetime.now().isoformat(),
        'config': {
            'n_seeds': args.seeds,
            'n_mgs': 5,
            'topology': 'LINE',
            'grid_limit': 100.0,
            'tieline_limit': 100.0,
            'horizon': H,
            'dt': DT
        },
        'summary': summary,
        'results': results
    }

    out_path = out_dir / 'centralized_oracle_summary.json'
    out_path.write_text(json.dumps(payload, indent=2))
    print(f"\nSaved: {out_path}")
    print(f"Mean cost ratio (B1 / centralized): {summary['mean_ratio']:.4f}")
    print(f"Mean delta vs centralized: {summary['mean_delta_pct']:.2f}%")


if __name__ == '__main__':
    main()
