# Supplementary material for: Resilient distributed model predictive control for cooperative microgrids under communication loss with demand response integration
Source: PLoS One. 2026 Apr 8;21(4):e0345857. doi: 10.1371/journal.pone.0345857 (PMC13061206; doi:10.1371/journal.pone.0345857)
Supplement: S2 Code — ZIP archive (S2_Code.zip) containing the simulation code and experiment scripts used to generate the raw result files and processed summaries reported in the manuscript. (S2_Code.ZIP) [file pone.0345857.s003.zip › journal.pone.0345857.s003/simulation/experiments/regime_sweep.py]

"""
Operating-regime sweep for coordination-sensitive operating conditions.

This script explores:
1. Gilbert-Elliott burst loss (staleness accumulates)
2. Tighter grid constraints or higher packet-loss rates
3. Larger seed counts for tail statistics

The intent is to characterize baseline behavior in a regime where packet loss
can materially affect feasibility and cost.
"""

import sys
import numpy as np
from pathlib import Path
from dataclasses import dataclass, field
from typing import Dict, List, Tuple, Optional
import json
from datetime import datetime

sys.stdout.reconfigure(line_buffering=True)
sys.path.insert(0, str(Path(__file__).parent.parent.parent))

from simulation.config.parameters import Topology
from simulation.models.network import MicrogridNetwork
from simulation.models.microgrid import Microgrid
from simulation.baselines.naive_dmpc import NaiveDMPC
from simulation.baselines.rdmpc import RDMPC
from simulation.communication.failure_models import CommonRandomMask, GilbertElliottFailure


@dataclass
class RegimeResult:
    """Single operating-regime run result."""
    seed: int
    baseline: str
    grid_limit: float
    comm_model: str
    cost_econ: float
    ens_kwh: float
    converged: bool
    iterations: int
    max_staleness: int = 0


def run_regime_single(
    seed: int,
    baseline: str,
    grid_limit: float,
    comm_model: str,
    n_mg: int = 5,
    horizon: int = 24,
    max_iterations: int = 30
) -> RegimeResult:
    """Run a single operating-regime case."""

    # Create network (LINE topology - most stressed)
    network = MicrogridNetwork(
        n_microgrids=n_mg,
        topology=Topology.LINE,
        tieline_limit=100.0
    )

    # Set grid limits
    for mg_id, mg_config in network.microgrids.items():
        mg_config.grid_import_max = grid_limit
        mg_config.grid_export_max = grid_limit

    # Create microgrids
    microgrids = {}
    for mg_id, mg_config in network.microgrids.items():
        mg = Microgrid(mg_config)
        mg.generate_synthetic_forecasts(horizon + 6, seed=seed + mg_id * 1000)
        microgrids[mg_id] = mg

    # Communication mask
    edges = network.get_edges()
    if comm_model == 'bernoulli_high':
        # High Bernoulli loss (p=0.4)
        common_mask = CommonRandomMask(
            edges=edges,
            p_loss=0.4,
            seed=seed,
            max_iters=max_iterations + 10,
            max_steps=6
        )
        comm_mask = common_mask.get_all_comm_states_for_step(step=0)
    elif comm_model == 'gilbert_elliott':
        # Gilbert-Elliott burst loss (more bursty than default)
        ge_model = GilbertElliottFailure(
            edges=edges,
            p_g=0.02,   # 2% in Good state
            p_b=0.6,    # 60% in Bad state (higher than default)
            p_gb=0.2,   # 20% Good->Bad (more frequent bursts)
            p_bg=0.2    # 20% Bad->Good (longer bursts)
        )
        ge_model.reset(seed=seed)
        # Generate per-iteration mask
        comm_mask = {}
        for m in range(max_iterations + 10):
            comm_mask[m] = ge_model.step(t=m)
    else:
        raise ValueError(f"Unknown comm_model: {comm_model}")

    # Run baseline
    if baseline == 'B2':
        model = NaiveDMPC(
            network=network,
            microgrids=microgrids,
            horizon=horizon,
            rho=5.0,
            max_iterations=max_iterations,
            eps_abs=1.0
        )
    elif baseline == 'B3':
        model = RDMPC(
            network=network,
            microgrids=microgrids,
            horizon=horizon,
            rho=5.0,
            max_iterations=max_iterations,
            eps_abs=1.0
        )
    else:
        raise ValueError(f"Unknown baseline: {baseline}")

    result = model.solve(current_hour=10, comm_mask=comm_mask)

    return RegimeResult(
        seed=seed,
        baseline=baseline,
        grid_limit=grid_limit,
        comm_model=comm_model,
        cost_econ=result.total_cost_econ,
        ens_kwh=result.ens_kwh,
        converged=result.converged,
        iterations=result.iterations,
        max_staleness=getattr(result, 'max_staleness', 0)
    )


def run_regime_sweep(
    n_seeds: int = 50,
    grid_limit: float = 85.0,
    comm_model: str = 'gilbert_elliott',
    output_dir: str = None
):
    """
    Run the operating-regime sweep.

    Args:
        n_seeds: Number of seeds (50+ recommended)
        grid_limit: Grid import/export limit (85 or 80 recommended)
        comm_model: 'bernoulli_high' (p=0.4) or 'gilbert_elliott' (burst)
    """

    print("=" * 100)
    print("OPERATING-REGIME SWEEP")
    print("=" * 100)
    print(f"Seeds: {n_seeds}")
    print(f"Grid limit: {grid_limit} kW")
    print(f"Comm model: {comm_model}")
    print("=" * 100)
    print()

    seeds = list(range(42, 42 + n_seeds))
    results = []

    for baseline in ['B2', 'B3']:
        print(f"\nRunning {baseline}...")
        baseline_results = []

        for i, seed in enumerate(seeds):
            result = run_regime_single(
                seed=seed,
                baseline=baseline,
                grid_limit=grid_limit,
                comm_model=comm_model
            )
            baseline_results.append(result)
            results.append(result)

            # Progress indicator
            if (i + 1) % 10 == 0:
                print(f"  {i+1}/{n_seeds} complete")

        # Summary statistics
        costs = [r.cost_econ for r in baseline_results]
        ens_vals = [r.ens_kwh for r in baseline_results]
        ens_nonzero = [e for e in ens_vals if e > 0.01]

        print(f"\n  {baseline} Summary:")
        print(f"    Cost: mean=${np.mean(costs):.0f}, median=${np.median(costs):.0f}")
        print(f"    ENS: mean={np.mean(ens_vals):.2f}, median={np.median(ens_vals):.2f}")
        print(f"    P(ENS>0): {len(ens_nonzero)/len(ens_vals):.1%}")
        print(f"    ENS|ENS>0: {np.mean(ens_nonzero):.2f}" if ens_nonzero else "    ENS|ENS>0: N/A")
        print(f"    95th percentile ENS: {np.percentile(ens_vals, 95):.2f}")

    # Comparison
    b2_results = [r for r in results if r.baseline == 'B2']
    b3_results = [r for r in results if r.baseline == 'B3']

    b2_ens = [r.ens_kwh for r in b2_results]
    b3_ens = [r.ens_kwh for r in b3_results]

    print("\n" + "=" * 100)
    print("COMPARISON: B2 vs B3")
    print("=" * 100)

    print(f"\n{'Metric':<30} | {'B2':>15} | {'B3':>15} | {'Improvement':>15}")
    print("-" * 80)

    b2_p_ens = sum(1 for e in b2_ens if e > 0.01) / len(b2_ens)
    b3_p_ens = sum(1 for e in b3_ens if e > 0.01) / len(b3_ens)
    print(f"{'P(ENS > 0)':<30} | {b2_p_ens:>14.1%} | {b3_p_ens:>14.1%} | {(b2_p_ens - b3_p_ens)/b2_p_ens*100:>+14.1f}%" if b2_p_ens > 0 else f"{'P(ENS > 0)':<30} | {b2_p_ens:>14.1%} | {b3_p_ens:>14.1%} | {'N/A':>15}")

    print(f"{'Mean ENS (kWh)':<30} | {np.mean(b2_ens):>15.2f} | {np.mean(b3_ens):>15.2f} | {(np.mean(b2_ens) - np.mean(b3_ens))/np.mean(b2_ens)*100:>+14.1f}%" if np.mean(b2_ens) > 0 else f"{'Mean ENS (kWh)':<30} | {np.mean(b2_ens):>15.2f} | {np.mean(b3_ens):>15.2f} | {'N/A':>15}")

    print(f"{'Median ENS (kWh)':<30} | {np.median(b2_ens):>15.2f} | {np.median(b3_ens):>15.2f} | {(np.median(b2_ens) - np.median(b3_ens)):>+15.2f}")

    print(f"{'95th Percentile ENS (kWh)':<30} | {np.percentile(b2_ens, 95):>15.2f} | {np.percentile(b3_ens, 95):>15.2f} | {(np.percentile(b2_ens, 95) - np.percentile(b3_ens, 95)):>+15.2f}")

    b2_ens_nz = [e for e in b2_ens if e > 0.01]
    b3_ens_nz = [e for e in b3_ens if e > 0.01]
    if b2_ens_nz and b3_ens_nz:
        print(f"{'Conditional ENS (kWh)':<30} | {np.mean(b2_ens_nz):>15.2f} | {np.mean(b3_ens_nz):>15.2f} | {(np.mean(b2_ens_nz) - np.mean(b3_ens_nz))/np.mean(b2_ens_nz)*100:>+14.1f}%")

    print(f"{'Mean Cost ($)':<30} | ${np.mean([r.cost_econ for r in b2_results]):>14.0f} | ${np.mean([r.cost_econ for r in b3_results]):>14.0f} | ${np.mean([r.cost_econ for r in b2_results]) - np.mean([r.cost_econ for r in b3_results]):>+14.0f}")

    # Paired comparison (same seed)
    print("\nPaired Comparison (same seed):")
    paired_ens_diff = []
    paired_cost_diff = []
    for b2_r in b2_results:
        b3_r = next((r for r in b3_results if r.seed == b2_r.seed), None)
        if b3_r:
            paired_ens_diff.append(b2_r.ens_kwh - b3_r.ens_kwh)
            paired_cost_diff.append(b2_r.cost_econ - b3_r.cost_econ)

    if paired_ens_diff:
        print(f"  ENS difference (B2-B3): mean={np.mean(paired_ens_diff):+.2f}, std={np.std(paired_ens_diff):.2f}")
        print(f"  Cost difference (B2-B3): mean=${np.mean(paired_cost_diff):+.0f}, std=${np.std(paired_cost_diff):.0f}")

        # Bootstrap 95% CI
        n_bootstrap = 1000
        bootstrap_means = []
        for _ in range(n_bootstrap):
            sample = np.random.choice(paired_ens_diff, size=len(paired_ens_diff), replace=True)
            bootstrap_means.append(np.mean(sample))
        ci_lower = np.percentile(bootstrap_means, 2.5)
        ci_upper = np.percentile(bootstrap_means, 97.5)
        print(f"  ENS diff 95% CI: [{ci_lower:+.2f}, {ci_upper:+.2f}]")

        if ci_lower > 0:
            print("  ✓ B3 significantly better (95% CI excludes 0)")
        elif ci_upper < 0:
            print("  ✗ B2 significantly better (95% CI excludes 0)")
        else:
            print("  - No significant difference (95% CI includes 0)")

    # Save results
    if output_dir:
        output_path = Path(output_dir)
        output_path.mkdir(parents=True, exist_ok=True)
        timestamp = datetime.now().strftime("%Y%m%d_%H%M%S")

        results_json = [
            {
                'seed': r.seed,
                'baseline': r.baseline,
                'grid_limit': r.grid_limit,
                'comm_model': r.comm_model,
                'cost_econ': r.cost_econ,
                'ens_kwh': r.ens_kwh,
                'converged': r.converged,
                'iterations': r.iterations,
                'max_staleness': r.max_staleness
            }
            for r in results
        ]

        with open(output_path / f"regime_sweep_{timestamp}.json", 'w') as f:
            json.dump(results_json, f, indent=2)

        print(f"\nResults saved to: {output_path / f'regime_sweep_{timestamp}.json'}")

    return results


if __name__ == "__main__":
    import argparse

    parser = argparse.ArgumentParser(description='Operating-Regime Sweep')
    parser.add_argument('--seeds', type=int, default=50, help='Number of seeds')
    parser.add_argument('--grid', type=float, default=85.0, help='Grid limit (kW)')
    parser.add_argument('--comm', type=str, default='gilbert_elliott',
                       choices=['bernoulli_high', 'gilbert_elliott'],
                       help='Communication failure model')
    args = parser.parse_args()

    run_regime_sweep(
        n_seeds=args.seeds,
        grid_limit=args.grid,
        comm_model=args.comm,
        output_dir='data/results/regime_sweep'
    )
