# Supplementary material for: Resilient distributed model predictive control for cooperative microgrids under communication loss with demand response integration
Source: PLoS One. 2026 Apr 8;21(4):e0345857. doi: 10.1371/journal.pone.0345857 (PMC13061206; doi:10.1371/journal.pone.0345857)
Supplement: S2 Code — ZIP archive (S2_Code.zip) containing the simulation code and experiment scripts used to generate the raw result files and processed summaries reported in the manuscript. (S2_Code.ZIP) [file pone.0345857.s003.zip › journal.pone.0345857.s003/simulation/experiments/staleness_diagnostic.py]

"""
Quick diagnostic to verify staleness tracking.

This script:
1. Creates a simple N=5 LINE network
2. Generates Gilbert-Elliott comm_state
3. Verifies that staleness increments on packet loss
4. Prints debug info to identify any format mismatches
"""

import sys
from pathlib import Path

sys.stdout.reconfigure(line_buffering=True)
sys.path.insert(0, str(Path(__file__).parent.parent.parent))

from simulation.config.parameters import Topology
from simulation.models.network import MicrogridNetwork
from simulation.control.resilience import ResilienceHandler
from simulation.communication.failure_models import GilbertElliottFailure


def run_diagnostic():
    print("=" * 80)
    print("STALENESS TRACKING DIAGNOSTIC ")
    print("=" * 80)

    # Create network
    network = MicrogridNetwork(
        n_microgrids=5,
        topology=Topology.LINE,
        tieline_limit=100.0
    )

    # Get edges and mg_ids
    edges = network.get_edges()
    mg_ids = list(network.microgrids.keys())
    neighbors = {mg_id: network.get_neighbors(mg_id) for mg_id in mg_ids}

    print(f"\n1. Network setup:")
    print(f"   mg_ids: {mg_ids}")
    print(f"   edges (undirected): {edges}")
    print(f"   neighbors: {neighbors}")

    # Create resilience handler
    resilience = ResilienceHandler(
        mg_ids=mg_ids,
        neighbors=neighbors,
        horizon=24
    )

    # Print staleness keys
    staleness_keys = list(resilience.state.staleness.keys())
    print(f"\n2. Resilience staleness keys (directed edges):")
    print(f"   {staleness_keys}")

    # Create Gilbert-Elliott failure model
    ge_model = GilbertElliottFailure(
        edges=edges,
        p_g=0.02,   # 2% in Good state
        p_b=0.6,    # 60% in Bad state
        p_gb=0.2,   # 20% Good->Bad
        p_bg=0.2    # 20% Bad->Good
    )
    ge_model.reset(seed=42)

    # Print GE directed edges
    print(f"\n3. Gilbert-Elliott directed edges:")
    print(f"   {ge_model.directed_edges}")

    # Check if keys match
    ge_set = set(ge_model.directed_edges)
    stale_set = set(staleness_keys)

    print(f"\n4. Edge format comparison:")
    print(f"   GE edges: {ge_set}")
    print(f"   Staleness edges: {stale_set}")
    print(f"   Match: {ge_set == stale_set}")

    if ge_set != stale_set:
        print(f"   MISMATCH DETECTED!")
        print(f"   In GE but not staleness: {ge_set - stale_set}")
        print(f"   In staleness but not GE: {stale_set - ge_set}")

    # Run 10 iterations and track staleness
    print(f"\n5. Running 10 iterations with Gilbert-Elliott:")
    print("-" * 60)

    total_losses = 0
    for m in range(10):
        # Generate comm_state for this iteration
        comm_state = ge_model.step(t=m)

        # Count losses
        loss_count = sum(1 for v in comm_state.values() if v is False)
        total_count = len(comm_state)
        total_losses += loss_count

        # Print comm_state sample
        print(f"\n   Iteration {m}:")
        print(f"   comm_state keys (sample): {list(comm_state.keys())[:4]}...")
        print(f"   loss_count: {loss_count}/{total_count}")

        # Update staleness
        try:
            resilience.update_staleness(comm_state)

            # Get max staleness after update
            tau_max = max(s.tau for s in resilience.state.staleness.values())
            tau_values = {e: s.tau for e, s in resilience.state.staleness.items()}

            print(f"   tau_max after update: {tau_max}")
            print(f"   tau values: {tau_values}")

        except Exception as e:
            print(f"   ERROR in update_staleness: {e}")
            break

    # Summary
    print("\n" + "=" * 80)
    print("SUMMARY")
    print("=" * 80)

    final_tau_max = max(s.tau for s in resilience.state.staleness.values())
    print(f"Total packets lost: {total_losses}")
    print(f"Final max staleness: {final_tau_max}")

    if total_losses > 0 and final_tau_max > 0:
        print("\nStaleness tracking is active.")
        print("   Packet losses were detected and tau incremented correctly.")
    elif total_losses > 0 and final_tau_max == 0:
        print("\nPackets were lost but tau stayed at 0.")
        print("   The update_staleness() method is not incrementing tau.")
    elif total_losses == 0:
        print("\nNo packet losses occurred in this run.")
        print("   Try increasing p_b or p_gb.")

    # Compute reserves
    print("\n6. Reserve computation test:")
    reserve_up, reserve_down = resilience.compute_reserves(staleness_aware=True)
    total_reserve = sum(r[0] for r in reserve_up.values())
    print(f"   Total reserve_up (k=0): {total_reserve:.1f} kW")

    if final_tau_max > 0 and total_reserve > 0:
        print("   Reserves were computed from the observed staleness.")
    elif final_tau_max > 0 and total_reserve == 0:
        print("   tau > 0 but reserves remained at 0.")


if __name__ == "__main__":
    run_diagnostic()
