# Supplementary material for: Resilient distributed model predictive control for cooperative microgrids under communication loss with demand response integration
Source: PLoS One. 2026 Apr 8;21(4):e0345857. doi: 10.1371/journal.pone.0345857 (PMC13061206; doi:10.1371/journal.pone.0345857)
Supplement: S2 Code — ZIP archive (S2_Code.zip) containing the simulation code and experiment scripts used to generate the raw result files and processed summaries reported in the manuscript. (S2_Code.ZIP) [file pone.0345857.s003.zip › journal.pone.0345857.s003/simulation/experiments/runner.py]

"""
Main simulation runner for RDMPC experiments.

Implements rolling horizon MPC with:
- Communication failure injection
- Resilience mechanism (optional)
- Metrics collection
- Baseline comparisons
"""

from dataclasses import dataclass, field
from typing import Dict, List, Optional, Tuple
import time
import numpy as np

from ..models.network import MicrogridNetwork, create_line_network, create_ring_network
from ..models.microgrid import Microgrid
from ..models.pricing import PricingModel
from ..config.parameters import (
    H, DT, T_SIM, N_MICROGRIDS, TIELINE_LIMIT,
    Topology, MicrogridConfig, SimulationConfig, ADMM_PARAMS
)
from ..control.local_mpc import LocalMPCController
from ..control.admm_coordinator import ADMMCoordinator
from ..control.resilience import ResilienceHandler
from ..control.execution_policy import ExecutionPolicy
from ..communication.failure_models import FailureModel, NoFailure, create_failure_scenario
from ..solvers.cvxpy_solver import CVXPYSolver
from ..analysis.metrics import MetricsCollector, SimulationMetrics


@dataclass
class RDMPCConfig:
    """Configuration for RDMPC simulation."""
    # Network
    n_microgrids: int = N_MICROGRIDS
    topology: Topology = Topology.LINE
    tieline_limit: float = TIELINE_LIMIT

    # Temporal
    horizon: int = H
    dt: float = DT
    t_sim: int = T_SIM

    # ADMM
    max_iterations: int = ADMM_PARAMS.max_iterations
    rho: float = ADMM_PARAMS.rho
    eps_abs: float = ADMM_PARAMS.eps_abs
    adaptive_rho: bool = True

    # Resilience
    enable_resilience: bool = True
    w_bar_base: float = 50.0
    alpha_stale: float = 5.0

    # Failure scenario
    scenario_id: str = 'S1'
    p_loss: float = 0.1  # For S2

    # Output
    verbose: bool = False
    seed: Optional[int] = None


class RDMPCSimulator:
    """
    Rolling horizon RDMPC simulator.

    Runs distributed MPC with ADMM coordination, communication failures,
    and resilience mechanism.
    """

    def __init__(self, config: RDMPCConfig):
        """
        Initialize simulator.

        Args:
            config: Simulation configuration
        """
        self.config = config
        self.rng = np.random.default_rng(config.seed)

        # Create network
        self.network = self._create_network()

        # Create microgrids
        self.microgrids = self._create_microgrids()

        # Create pricing model
        self.pricing = PricingModel()

        # Create local controllers
        self.controllers = self._create_controllers()

        # Create ADMM coordinator
        self.admm = ADMMCoordinator(
            network=self.network,
            horizon=config.horizon
        )

        # Create resilience handler (if enabled)
        if config.enable_resilience:
            self.resilience = ResilienceHandler(
                mg_ids=list(self.microgrids.keys()),
                neighbors={i: self.network.get_neighbors(i) for i in self.microgrids},
                horizon=config.horizon,
                w_bar_base=config.w_bar_base,
                alpha_stale=config.alpha_stale
            )
        else:
            self.resilience = None

        # Create execution policy
        self.execution = ExecutionPolicy(horizon=config.horizon, dt=config.dt)

        # Create failure model
        self.failure_model = create_failure_scenario(
            config.scenario_id,
            self.network.get_edges(),
            p_loss=config.p_loss
        )

        # Metrics collector
        self.metrics = MetricsCollector(dt=config.dt)

    def _create_network(self) -> MicrogridNetwork:
        """Create network topology."""
        if self.config.topology == Topology.LINE:
            return create_line_network(
                self.config.n_microgrids,
                self.config.tieline_limit
            )
        elif self.config.topology == Topology.RING:
            return create_ring_network(
                self.config.n_microgrids,
                self.config.tieline_limit
            )
        else:
            return create_line_network(
                self.config.n_microgrids,
                self.config.tieline_limit
            )

    def _create_microgrids(self) -> Dict[int, Microgrid]:
        """Create microgrid instances."""
        microgrids = {}
        for mg_id in range(self.config.n_microgrids):
            config = MicrogridConfig(
                id=mg_id,
                neighbor_ids=self.network.get_neighbors(mg_id),
                tieline_limits={
                    j: self.network.get_tieline_limit(mg_id, j)
                    for j in self.network.get_neighbors(mg_id)
                }
            )
            microgrids[mg_id] = Microgrid(config)

        return microgrids

    def _create_controllers(self) -> Dict[int, LocalMPCController]:
        """Create local MPC controllers."""
        controllers = {}
        for mg_id, mg in self.microgrids.items():
            controllers[mg_id] = LocalMPCController(
                microgrid=mg,
                solver=CVXPYSolver(verbose=False),
                pricing=self.pricing,
                horizon=self.config.horizon,
                dt=self.config.dt
            )
        return controllers

    def _generate_forecasts(self) -> None:
        """Generate synthetic forecasts for all microgrids."""
        # Generate forecasts for the full simulation + horizon
        total_steps = self.config.t_sim + self.config.horizon

        for mg_id, mg in self.microgrids.items():
            # Use mg_id as part of seed for reproducibility but variation
            seed = (self.config.seed or 0) + mg_id * 1000
            forecasts = mg.generate_synthetic_forecasts(total_steps, seed=seed)

            # Set forecasts in microgrid components
            mg.pv.set_forecast(forecasts['pv'])
            mg.wind.set_forecast(forecasts['wind'])
            mg.load.set_profile(forecasts['load'])

    def run(self) -> SimulationMetrics:
        """
        Run full simulation.

        Returns:
            SimulationMetrics with results
        """
        self.metrics.reset()
        self.failure_model.reset(self.config.seed)

        if self.resilience:
            self.resilience.reset()

        # Generate forecasts for all microgrids
        self._generate_forecasts()

        for t in range(self.config.t_sim):
            step_metrics = self._run_step(t)

            if self.config.verbose:
                print(f"Step {t}: cost=${step_metrics.total_cost:.2f}, "
                      f"iters={step_metrics.admm_iterations}, "
                      f"ENS={step_metrics.ens:.2f}")

        return self.metrics.finalize()

    def _run_step(self, t: int) -> 'StepMetrics':
        """
        Run one simulation step.

        Args:
            t: Time step

        Returns:
            StepMetrics for this step
        """
        from ..analysis.metrics import StepMetrics

        start_time = time.time()

        # Get communication state for this step
        comm_state = self.failure_model.step(t)

        # Update resilience (if enabled)
        if self.resilience:
            self.resilience.update_staleness(comm_state)
            reserve_up, reserve_down = self.resilience.compute_reserves()

            # Set reserves in controllers
            for mg_id, ctrl in self.controllers.items():
                ctrl.set_reserves(
                    reserve_up.get(mg_id, np.zeros(self.config.horizon)),
                    reserve_down.get(mg_id, np.zeros(self.config.horizon))
                )

        # Run ADMM coordination
        admm_result = self._run_admm(t, comm_state)

        # Execute first step
        mg_results = self._execute_step(t)

        # Advance MG states
        self._advance_states()

        solve_time = time.time() - start_time

        # Record metrics
        step_metrics = self.metrics.record_step(
            t=t,
            mg_results=mg_results,
            admm_state={
                'iterations': admm_result['iterations'],
                'primal_residual': admm_result['primal_residual'],
                'dual_residual': admm_result['dual_residual'],
                'converged': admm_result['converged']
            },
            tieline_flows=admm_result.get('tieline_flows'),
            solve_time=solve_time,
            n_neighbors_total=self.network.num_edges() * 2,
            horizon=self.config.horizon
        )

        return step_metrics

    def _run_admm(
        self,
        t: int,
        comm_state: Dict[Tuple[int, int], bool]
    ) -> Dict:
        """
        Run ADMM coordination for one MPC step.

        Args:
            t: Time step
            comm_state: Communication state

        Returns:
            Dict with ADMM results
        """
        # Reset ADMM state
        self.admm.reset()

        # Initialize controllers
        current_hour = t % 24
        for mg_id, ctrl in self.controllers.items():
            ctrl.initialize_admm_vars()
            ctrl.set_current_hour(current_hour)
            ctrl.set_rho(self.config.rho)

        converged = False
        iterations = 0

        for m in range(self.config.max_iterations):
            # Update controllers with consensus and dual vars
            for mg_id, ctrl in self.controllers.items():
                ctrl.set_consensus_vars(self.admm.get_consensus_vars(mg_id))
                ctrl.set_dual_vars(self.admm.get_dual_vars(mg_id))

            # Local solves
            local_results = {}
            for mg_id, ctrl in self.controllers.items():
                ctrl.solve()
                local_results[mg_id] = ctrl.get_tieline_decisions()

            # ADMM coordination
            # With resilience: respect comm_state
            # Without resilience: ignore comm_state (pass None)
            state = self.admm.run_iteration(
                local_results,
                comm_state=comm_state if self.resilience else None
            )

            iterations = m + 1

            if state.converged:
                converged = True
                break

        # Get final tieline values
        tieline_flows = self.admm.get_first_step_tielines()

        return {
            'iterations': iterations,
            'primal_residual': self.admm.state.primal_residual,
            'dual_residual': self.admm.state.dual_residual,
            'converged': converged,
            'tieline_flows': tieline_flows
        }

    def _execute_step(self, t: int) -> Dict[int, Dict]:
        """
        Execute first step of MPC solution.

        Args:
            t: Time step

        Returns:
            Results per MG
        """
        results = {}

        for mg_id, ctrl in self.controllers.items():
            actions = ctrl.get_first_step_actions()
            result = ctrl.last_result
            if result:
                cost = result.cost
                cost_econ = result.cost_econ
                cost_admm = result.cost_admm
            else:
                cost = cost_econ = cost_admm = 0.0

            results[mg_id] = {
                'cost': cost,
                'cost_econ': cost_econ,
                'cost_admm': cost_admm,
                'actions': actions
            }

        return results

    def _advance_states(self) -> None:
        """Advance MG states after step execution."""
        for mg_id, ctrl in self.controllers.items():
            ctrl.apply_first_step()


def run_experiment(
    config: RDMPCConfig,
    n_runs: int = 1
) -> Dict:
    """
    Run experiment with multiple runs for averaging.

    Args:
        config: Simulation configuration
        n_runs: Number of runs for averaging

    Returns:
        Dict with averaged results
    """
    results = []

    for run in range(n_runs):
        run_config = RDMPCConfig(**{
            **config.__dict__,
            'seed': (config.seed or 0) + run
        })

        sim = RDMPCSimulator(run_config)
        metrics = sim.run()
        results.append(metrics)

    # Average results
    avg_cost = np.mean([r.total_cost for r in results])
    std_cost = np.std([r.total_cost for r in results])
    avg_ens = np.mean([r.total_ens for r in results])
    avg_spillage = np.mean([r.total_spillage for r in results])
    avg_iters = np.mean([r.mean_iterations for r in results])

    return {
        'avg_cost': avg_cost,
        'std_cost': std_cost,
        'avg_ens': avg_ens,
        'avg_spillage': avg_spillage,
        'avg_iterations': avg_iters,
        'n_runs': n_runs,
        'all_results': results
    }


def run_packet_loss_sweep(
    p_losses: List[float] = [0.0, 0.1, 0.2, 0.3],
    base_config: Optional[RDMPCConfig] = None,
    n_runs: int = 3
) -> Dict[float, Dict]:
    """
    Run sweep over packet loss rates.

    Args:
        p_losses: List of packet loss rates
        base_config: Base configuration (default: standard config)
        n_runs: Runs per setting

    Returns:
        Dict mapping p_loss -> results
    """
    base_config = base_config or RDMPCConfig()
    results = {}

    for p_loss in p_losses:
        config = RDMPCConfig(**{
            **base_config.__dict__,
            'scenario_id': 'S1' if p_loss == 0 else 'S2',
            'p_loss': p_loss
        })

        print(f"Running p_loss={p_loss}...")
        results[p_loss] = run_experiment(config, n_runs)

    return results
