# Supplementary material for: Resilient distributed model predictive control for cooperative microgrids under communication loss with demand response integration
Source: PLoS One. 2026 Apr 8;21(4):e0345857. doi: 10.1371/journal.pone.0345857 (PMC13061206; doi:10.1371/journal.pone.0345857)
Supplement: S2 Code — ZIP archive (S2_Code.zip) containing the simulation code and experiment scripts used to generate the raw result files and processed summaries reported in the manuscript. (S2_Code.ZIP) [file pone.0345857.s003.zip › journal.pone.0345857.s003/simulation/experiments/quick_validation.py]

"""
Quick Validation: B1 vs B2 with Economic Cost

- N=3, H=6, T=6, p_loss=0.3, 5 seeds
- Evaluate the economic-cost comparison between B1 and B2
- Compare B1 (Ideal DMPC) vs B2 (Naive DMPC)
"""

import sys
import numpy as np
from pathlib import Path

# Add parent directory to path
sys.path.insert(0, str(Path(__file__).parent.parent.parent))

from simulation.config.parameters import Topology
from simulation.models.network import MicrogridNetwork
from simulation.models.microgrid import Microgrid
from simulation.baselines.non_resilient_dmpc import NonResilientDMPC
from simulation.baselines.naive_dmpc import NaiveDMPC
from simulation.communication.failure_models import BernoulliFailure, CommonRandomMask


def run_validation(seed: int, p_loss: float, n_mg: int = 3, horizon: int = 6, t_sim: int = 6,
                   grid_limit: float = 100.0):
    """Run single validation comparing B1 and B2."""

    # Create network (provides topology and MicrogridConfig objects)
    network = MicrogridNetwork(
        n_microgrids=n_mg,
        topology=Topology.LINE,
        tieline_limit=100.0
    )

    # Modify grid limits if stress scenario
    for mg_id, config in network.microgrids.items():
        config.grid_import_max = grid_limit
        config.grid_export_max = grid_limit

    # Create full Microgrid objects from configs and generate forecasts
    microgrids = {}
    for mg_id, config in network.microgrids.items():
        mg = Microgrid(config)
        mg.generate_synthetic_forecasts(horizon + t_sim, seed=seed + mg_id * 1000)
        microgrids[mg_id] = mg

    # Common random mask for all methods.
    # This ensures all baselines see identical packet-loss patterns.
    edges = network.get_edges()
    common_mask = CommonRandomMask(
        edges=edges,
        p_loss=p_loss,
        seed=seed,
        max_iters=100,
        max_steps=t_sim
    )

    # Get per-iteration comm states for common random numbers at message level
    # This is critical: all methods must see the SAME loss pattern per iteration
    comm_mask = common_mask.get_all_comm_states_for_step(step=0)

    # Run B1 (Ideal DMPC - ignores packet loss, always uses fresh data)
    b1 = NonResilientDMPC(
        network=network,
        microgrids=microgrids,
        horizon=horizon,
        rho=5.0,
        max_iterations=100,
        eps_abs=1.0  # 1 kW
    )
    b1_result = b1.solve(current_hour=0)  # B1 ignores comm_state

    # Run B2 (Naive DMPC - sees loss, uses stale values, no resilience)
    # Uses comm_mask for per-iteration common random numbers
    b2 = NaiveDMPC(
        network=network,
        microgrids=microgrids,
        horizon=horizon,
        rho=5.0,
        max_iterations=100,
        eps_abs=1.0
    )
    b2_result = b2.solve(current_hour=0, comm_mask=comm_mask)

    return {
        'seed': seed,
        'p_loss': p_loss,
        'b1_cost_econ': b1_result.total_cost_econ,
        'b1_cost_admm': b1_result.total_cost_admm,
        'b1_cost_total': b1_result.total_cost,
        'b1_iterations': b1_result.iterations,
        'b1_converged': b1_result.converged,
        'b1_ens_kwh': b1_result.ens_kwh,
        'b1_slack_cost': b1_result.slack_cost,
        'b1_steps_shedding': b1_result.steps_with_shedding,
        'b2_cost_econ': b2_result.total_cost_econ,
        'b2_cost_admm': b2_result.total_cost_admm,
        'b2_cost_total': b2_result.total_cost,
        'b2_iterations': b2_result.iterations,
        'b2_converged': b2_result.converged,
        'b2_stale_count': b2_result.packets_lost,
        'b2_ens_kwh': b2_result.ens_kwh,
        'b2_slack_cost': b2_result.slack_cost,
        'b2_steps_shedding': b2_result.steps_with_shedding,
    }


def run_scenario(scenario_name: str, n_seeds: int, p_loss: float, n_mg: int, horizon: int,
                 t_sim: int, grid_limit: float):
    """Run a complete scenario and print results."""
    print()
    print("=" * 70)
    print(f"Scenario: {scenario_name}")
    print(f"Parameters: N={n_mg}, H={horizon}, T={t_sim}, p_loss={p_loss}, grid={grid_limit}kW")
    print("=" * 70)
    print()

    results = []
    for seed in range(42, 42 + n_seeds):
        print(f"Running seed {seed}...", end=" ")
        try:
            r = run_validation(seed, p_loss, n_mg, horizon, t_sim, grid_limit)
            results.append(r)
            diff_econ = r['b2_cost_econ'] - r['b1_cost_econ']
            diff_pct = (diff_econ / r['b1_cost_econ'] * 100) if r['b1_cost_econ'] > 0 else 0
            status = "B2>B1" if diff_econ > 0 else "B2<B1"
            # Include ENS in output when present.
            ens_info = ""
            if r['b1_ens_kwh'] > 0 or r['b2_ens_kwh'] > 0:
                ens_info = f" ENS: B1={r['b1_ens_kwh']:.1f}kWh, B2={r['b2_ens_kwh']:.1f}kWh"
            print(f"B1=${r['b1_cost_econ']:.2f}, B2=${r['b2_cost_econ']:.2f}, "
                  f"diff=${diff_econ:.2f} ({diff_pct:+.1f}%) [{status}]{ens_info}")
        except Exception as e:
            print(f"FAILED: {e}")
            import traceback
            traceback.print_exc()

    if not results:
        print("No results collected!")
        return None

    # Aggregate
    b1_costs = [r['b1_cost_econ'] for r in results]
    b2_costs = [r['b2_cost_econ'] for r in results]
    diffs = [r['b2_cost_econ'] - r['b1_cost_econ'] for r in results]

    b1_mean, b1_std = np.mean(b1_costs), np.std(b1_costs)
    b2_mean, b2_std = np.mean(b2_costs), np.std(b2_costs)
    diff_mean, diff_std = np.mean(diffs), np.std(diffs)

    # ENS aggregates
    b1_ens = [r['b1_ens_kwh'] for r in results]
    b2_ens = [r['b2_ens_kwh'] for r in results]
    b1_slack_costs = [r['b1_slack_cost'] for r in results]
    b2_slack_costs = [r['b2_slack_cost'] for r in results]
    b1_shedding_steps = [r['b1_steps_shedding'] for r in results]
    b2_shedding_steps = [r['b2_steps_shedding'] for r in results]

    print()
    print(f"{'='*70}")
    print(f"SUMMARY: {scenario_name}")
    print(f"{'='*70}")
    print(f"B1 (Ideal DMPC):    ${b1_mean:.2f} ± ${b1_std:.2f}")
    print(f"B2 (Naive DMPC):    ${b2_mean:.2f} ± ${b2_std:.2f}")
    print(f"Difference (B2-B1): ${diff_mean:.2f} ± ${diff_std:.2f}")

    n_b2_higher = sum(1 for d in diffs if d > 0)
    print(f"Seeds where B2 > B1: {n_b2_higher}/{len(results)}")

    # ENS summary
    print()
    print("ENS (Energy Not Served) Analysis:")
    print(f"  B1 ENS: {np.mean(b1_ens):.2f} ± {np.std(b1_ens):.2f} kWh (max: {np.max(b1_ens):.2f})")
    print(f"  B2 ENS: {np.mean(b2_ens):.2f} ± {np.std(b2_ens):.2f} kWh (max: {np.max(b2_ens):.2f})")
    print(f"  B1 Slack Cost: ${np.mean(b1_slack_costs):.2f} ± ${np.std(b1_slack_costs):.2f}")
    print(f"  B2 Slack Cost: ${np.mean(b2_slack_costs):.2f} ± ${np.std(b2_slack_costs):.2f}")
    print(f"  Seeds with B1 shedding: {sum(1 for e in b1_ens if e > 0)}/{len(results)}")
    print(f"  Seeds with B2 shedding: {sum(1 for e in b2_ens if e > 0)}/{len(results)}")

    return {
        'scenario': scenario_name,
        'grid_limit': grid_limit,
        'b1_mean': b1_mean,
        'b2_mean': b2_mean,
        'diff_mean': diff_mean,
        'n_b2_higher': n_b2_higher,
        'n_total': len(results),
        # ENS metrics
        'b1_ens_mean': np.mean(b1_ens),
        'b2_ens_mean': np.mean(b2_ens),
        'b1_slack_mean': np.mean(b1_slack_costs),
        'b2_slack_mean': np.mean(b2_slack_costs),
        'b1_shedding_seeds': sum(1 for e in b1_ens if e > 0),
        'b2_shedding_seeds': sum(1 for e in b2_ens if e > 0),
    }


def main():
    print("=" * 70)
    print("Quick Validation: B1 vs B2 with Economic Cost")
    print("=" * 70)

    # Parameters
    N_SEEDS = 5
    P_LOSS = 0.3
    N_MG = 3
    HORIZON = 6
    T_SIM = 6

    # Run standard scenario (grid 100kW)
    standard = run_scenario(
        "Standard (Grid 100kW)",
        N_SEEDS, P_LOSS, N_MG, HORIZON, T_SIM,
        grid_limit=100.0
    )

    # Run moderate stress scenario (grid 75kW) - forces more inter-MG coordination
    stress = run_scenario(
        "Stress (Grid 75kW)",
        N_SEEDS, P_LOSS, N_MG, HORIZON, T_SIM,
        grid_limit=75.0
    )

    # Final comparison
    print()
    print("=" * 70)
    print("COMPARISON: Standard vs Stress Scenario")
    print("=" * 70)
    if standard and stress:
        print(f"{'Scenario':<25} {'B1 Mean':<12} {'B2 Mean':<12} {'Diff':<12} {'B2>B1':<8}")
        print("-" * 70)
        print(f"{'Standard (100kW)':<25} ${standard['b1_mean']:<11.2f} ${standard['b2_mean']:<11.2f} "
              f"${standard['diff_mean']:<+11.2f} {standard['n_b2_higher']}/{standard['n_total']}")
        stress_label = f"Stress ({stress['grid_limit']:.0f}kW)"
        print(f"{stress_label:<25} ${stress['b1_mean']:<11.2f} ${stress['b2_mean']:<11.2f} "
              f"${stress['diff_mean']:<+11.2f} {stress['n_b2_higher']}/{stress['n_total']}")

        # ENS comparison
        print()
        print("ENS COMPARISON:")
        print("-" * 80)
        print(f"{'Scenario':<20} {'B1 ENS (kWh)':<15} {'B2 ENS (kWh)':<15} {'B1 Shed':<10} {'B2 Shed':<10}")
        print("-" * 80)
        print(f"{'Standard (100kW)':<20} {standard['b1_ens_mean']:<15.2f} {standard['b2_ens_mean']:<15.2f} "
              f"{standard['b1_shedding_seeds']}/{standard['n_total']:<9} {standard['b2_shedding_seeds']}/{standard['n_total']}")
        print(f"{stress_label:<20} {stress['b1_ens_mean']:<15.2f} {stress['b2_ens_mean']:<15.2f} "
              f"{stress['b1_shedding_seeds']}/{stress['n_total']:<9} {stress['b2_shedding_seeds']}/{stress['n_total']}")

        print()
        if stress['diff_mean'] > standard['diff_mean']:
            print("✓ Stress scenario shows more B2 degradation (expected)")
            print("  Under reduced grid capacity, inter-MG coordination is critical")
            print("  Packet loss + stale values cause B2 to perform worse")
        else:
            print("⚠ Stress scenario doesn't show more degradation")
            print("  May need higher p_loss or more seeds")

        # Check if ENS explains the cost difference
        if stress['b1_ens_mean'] > 0 or stress['b2_ens_mean'] > 0:
            print()
            print("KEY INSIGHT: High costs in stress scenario are due to load shedding (VoLL=$1000/kWh)")
            print(f"  B1 slack cost component: ${stress['b1_slack_mean']:.2f}")
            print(f"  B2 slack cost component: ${stress['b2_slack_mean']:.2f}")

    print()
    print("=" * 70)
    print("VALIDATION COMPLETE")
    print("=" * 70)


if __name__ == "__main__":
    main()
