# Supplementary material for: Resilient distributed model predictive control for cooperative microgrids under communication loss with demand response integration
Source: PLoS One. 2026 Apr 8;21(4):e0345857. doi: 10.1371/journal.pone.0345857 (PMC13061206; doi:10.1371/journal.pone.0345857)
Supplement: S2 Code — ZIP archive (S2_Code.zip) containing the simulation code and experiment scripts used to generate the raw result files and processed summaries reported in the manuscript. (S2_Code.ZIP) [file pone.0345857.s003.zip › journal.pone.0345857.s003/simulation/experiments/economic_metrics.py]

"""
Economic resilience metrics for Path A experiments.

This module provides utilities for computing cost_excess and related economic metrics
that demonstrate the value of RDMPC in grid-connected scenarios.

Key metrics:
- cost_excess: cost under packet loss minus cost under ideal conditions
- tieline_utilization: how much tie-line trading is reduced under packet loss
- ess_throughput: cycling activity as hidden cost driver
- coordination_quality: ADMM residuals and convergence metrics

(Jan 2026): In grid-connected scenarios, tie-lines are economically
beneficial but not critical for feasibility. The story is about cost savings lost
when coordination is impaired, not about ENS.
"""

from typing import Dict, List, Optional, Tuple
from dataclasses import dataclass, field
import numpy as np


@dataclass
class SingleSeedResult:
    """Results for a single seed."""
    seed: int

    # Per-method costs (economic only, no ADMM penalty)
    cost_b1_p0: float         # B1 (ideal DMPC) at p_loss=0
    cost_b2: float            # B2 (naive DMPC) at current p_loss
    cost_b3: float            # B3 (RDMPC) at current p_loss

    # ENS for completeness (usually 0 in grid-connected)
    ens_b1_p0: float = 0.0
    ens_b2: float = 0.0
    ens_b3: float = 0.0

    # Additional metrics
    tieline_energy_b1: float = 0.0    # kWh traded
    tieline_energy_b2: float = 0.0
    tieline_energy_b3: float = 0.0

    ess_throughput_b1: float = 0.0    # kWh cycled
    ess_throughput_b2: float = 0.0
    ess_throughput_b3: float = 0.0

    # ADMM quality
    iterations_b2: int = 0
    iterations_b3: int = 0
    converged_b2: bool = False
    converged_b3: bool = False

    packets_lost_b2: int = 0
    packets_lost_b3: int = 0
    total_packets: int = 0


@dataclass
class CostExcessMetrics:
    """Aggregated cost_excess metrics across multiple seeds."""

    n_seeds: int = 0

    # cost_excess = cost_lossy - cost_b1_p0
    b2_excess_mean: float = 0.0
    b2_excess_std: float = 0.0
    b2_excess_median: float = 0.0
    b2_excess_p95: float = 0.0
    b2_excess_max: float = 0.0

    b3_excess_mean: float = 0.0
    b3_excess_std: float = 0.0
    b3_excess_median: float = 0.0
    b3_excess_p95: float = 0.0
    b3_excess_max: float = 0.0

    # Improvement: B2_excess - B3_excess (positive = B3 better)
    b3_improvement_mean: float = 0.0
    b3_improvement_pct: float = 0.0  # Percentage of B2 excess saved

    # Tail probability: P(cost_excess > threshold)
    b2_tail_prob: float = 0.0
    b3_tail_prob: float = 0.0

    # ENS metrics (for completeness, usually 0)
    b2_ens_mean: float = 0.0
    b3_ens_mean: float = 0.0
    ens_excess_b2_mean: float = 0.0  # ENS_b2 - ENS_b1_p0
    ens_excess_b3_mean: float = 0.0

    # Trading metrics
    tieline_reduction_b2_pct: float = 0.0  # vs B1 baseline
    tieline_reduction_b3_pct: float = 0.0

    ess_increase_b2_pct: float = 0.0  # vs B1 baseline
    ess_increase_b3_pct: float = 0.0


def compute_cost_excess(
    results: List[SingleSeedResult],
    cost_threshold: float = 10.0  # $ threshold for tail probability
) -> CostExcessMetrics:
    """
    Compute cost_excess metrics from a list of seed results.

    cost_excess = cost under packet loss - cost under ideal conditions (B1 at p=0)

    This is the key metric for grid-connected economic resilience.

    Args:
        results: List of SingleSeedResult from experiments
        cost_threshold: Threshold for tail probability calculation

    Returns:
        CostExcessMetrics with aggregated statistics
    """
    if not results:
        return CostExcessMetrics()

    # Extract arrays
    b2_excess = np.array([r.cost_b2 - r.cost_b1_p0 for r in results])
    b3_excess = np.array([r.cost_b3 - r.cost_b1_p0 for r in results])

    b2_ens = np.array([r.ens_b2 for r in results])
    b3_ens = np.array([r.ens_b3 for r in results])
    b1_ens = np.array([r.ens_b1_p0 for r in results])

    tieline_b1 = np.array([r.tieline_energy_b1 for r in results])
    tieline_b2 = np.array([r.tieline_energy_b2 for r in results])
    tieline_b3 = np.array([r.tieline_energy_b3 for r in results])

    ess_b1 = np.array([r.ess_throughput_b1 for r in results])
    ess_b2 = np.array([r.ess_throughput_b2 for r in results])
    ess_b3 = np.array([r.ess_throughput_b3 for r in results])

    metrics = CostExcessMetrics(n_seeds=len(results))

    # B2 cost excess
    metrics.b2_excess_mean = float(np.mean(b2_excess))
    metrics.b2_excess_std = float(np.std(b2_excess))
    metrics.b2_excess_median = float(np.median(b2_excess))
    metrics.b2_excess_p95 = float(np.percentile(b2_excess, 95))
    metrics.b2_excess_max = float(np.max(b2_excess))

    # B3 cost excess
    metrics.b3_excess_mean = float(np.mean(b3_excess))
    metrics.b3_excess_std = float(np.std(b3_excess))
    metrics.b3_excess_median = float(np.median(b3_excess))
    metrics.b3_excess_p95 = float(np.percentile(b3_excess, 95))
    metrics.b3_excess_max = float(np.max(b3_excess))

    # B3 improvement over B2
    improvement = b2_excess - b3_excess
    metrics.b3_improvement_mean = float(np.mean(improvement))
    if metrics.b2_excess_mean > 0:
        metrics.b3_improvement_pct = metrics.b3_improvement_mean / metrics.b2_excess_mean * 100
    else:
        metrics.b3_improvement_pct = 0.0

    # Tail probabilities
    metrics.b2_tail_prob = float(np.mean(b2_excess > cost_threshold))
    metrics.b3_tail_prob = float(np.mean(b3_excess > cost_threshold))

    # ENS metrics
    metrics.b2_ens_mean = float(np.mean(b2_ens))
    metrics.b3_ens_mean = float(np.mean(b3_ens))
    metrics.ens_excess_b2_mean = float(np.mean(b2_ens - b1_ens))
    metrics.ens_excess_b3_mean = float(np.mean(b3_ens - b1_ens))

    # Trading metrics (vs B1 baseline)
    mean_tieline_b1 = np.mean(tieline_b1) if np.sum(tieline_b1) > 0 else 1.0
    metrics.tieline_reduction_b2_pct = float(
        (mean_tieline_b1 - np.mean(tieline_b2)) / mean_tieline_b1 * 100
    ) if mean_tieline_b1 > 0 else 0.0
    metrics.tieline_reduction_b3_pct = float(
        (mean_tieline_b1 - np.mean(tieline_b3)) / mean_tieline_b1 * 100
    ) if mean_tieline_b1 > 0 else 0.0

    mean_ess_b1 = np.mean(ess_b1) if np.sum(ess_b1) > 0 else 1.0
    metrics.ess_increase_b2_pct = float(
        (np.mean(ess_b2) - mean_ess_b1) / mean_ess_b1 * 100
    ) if mean_ess_b1 > 0 else 0.0
    metrics.ess_increase_b3_pct = float(
        (np.mean(ess_b3) - mean_ess_b1) / mean_ess_b1 * 100
    ) if mean_ess_b1 > 0 else 0.0

    return metrics


def compute_cost_vs_ploss_curve(
    results_by_ploss: Dict[float, List[SingleSeedResult]]
) -> Dict[str, List]:
    """
    Compute cost_excess curves vs packet loss probability.

    Args:
        results_by_ploss: Dict mapping p_loss -> list of SingleSeedResult

    Returns:
        Dict with 'p_loss', 'b2_excess_mean', 'b3_excess_mean', etc.
    """
    p_loss_values = sorted(results_by_ploss.keys())

    curves = {
        'p_loss': p_loss_values,
        'b2_excess_mean': [],
        'b2_excess_std': [],
        'b3_excess_mean': [],
        'b3_excess_std': [],
        'b3_improvement_pct': [],
        'tieline_reduction_b2': [],
        'tieline_reduction_b3': [],
    }

    for p_loss in p_loss_values:
        results = results_by_ploss[p_loss]
        metrics = compute_cost_excess(results)

        curves['b2_excess_mean'].append(metrics.b2_excess_mean)
        curves['b2_excess_std'].append(metrics.b2_excess_std)
        curves['b3_excess_mean'].append(metrics.b3_excess_mean)
        curves['b3_excess_std'].append(metrics.b3_excess_std)
        curves['b3_improvement_pct'].append(metrics.b3_improvement_pct)
        curves['tieline_reduction_b2'].append(metrics.tieline_reduction_b2_pct)
        curves['tieline_reduction_b3'].append(metrics.tieline_reduction_b3_pct)

    return curves


def compute_cost_vs_mmax_curve(
    results_by_mmax: Dict[int, List[SingleSeedResult]]
) -> Dict[str, List]:
    """
    Compute cost_excess curves vs ADMM iteration limit (anytime curves).

    Args:
        results_by_mmax: Dict mapping M_max -> list of SingleSeedResult

    Returns:
        Dict with 'M_max', 'b2_excess_mean', 'b3_excess_mean', etc.
    """
    m_max_values = sorted(results_by_mmax.keys())

    curves = {
        'M_max': m_max_values,
        'b2_excess_mean': [],
        'b2_excess_std': [],
        'b3_excess_mean': [],
        'b3_excess_std': [],
        'b3_improvement_pct': [],
    }

    for m_max in m_max_values:
        results = results_by_mmax[m_max]
        metrics = compute_cost_excess(results)

        curves['b2_excess_mean'].append(metrics.b2_excess_mean)
        curves['b2_excess_std'].append(metrics.b2_excess_std)
        curves['b3_excess_mean'].append(metrics.b3_excess_mean)
        curves['b3_excess_std'].append(metrics.b3_excess_std)
        curves['b3_improvement_pct'].append(metrics.b3_improvement_pct)

    return curves


def print_economic_summary(metrics: CostExcessMetrics, p_loss: float = 0.0) -> None:
    """
    Print a summary of economic resilience metrics.

    Args:
        metrics: CostExcessMetrics to summarize
        p_loss: Packet loss probability (for labeling)
    """
    print("\n" + "=" * 70)
    print(f"Economic Resilience Summary (p_loss = {p_loss:.1%}, n={metrics.n_seeds} seeds)")
    print("=" * 70)

    print("\n--- Cost Excess ($ above ideal B1 baseline) ---")
    print(f"  B2 (Naive):     mean={metrics.b2_excess_mean:+.2f}, "
          f"std={metrics.b2_excess_std:.2f}, "
          f"p95={metrics.b2_excess_p95:.2f}, "
          f"max={metrics.b2_excess_max:.2f}")
    print(f"  B3 (RDMPC):     mean={metrics.b3_excess_mean:+.2f}, "
          f"std={metrics.b3_excess_std:.2f}, "
          f"p95={metrics.b3_excess_p95:.2f}, "
          f"max={metrics.b3_excess_max:.2f}")

    print(f"\n  B3 Improvement: mean={metrics.b3_improvement_mean:+.2f} $ "
          f"({metrics.b3_improvement_pct:+.1f}% of B2 excess)")

    print("\n--- Tail Risk (P > $10 threshold) ---")
    print(f"  B2: {metrics.b2_tail_prob:.1%}")
    print(f"  B3: {metrics.b3_tail_prob:.1%}")

    print("\n--- ENS (kWh, usually 0 in grid-connected) ---")
    print(f"  B2: {metrics.b2_ens_mean:.2f} kWh (excess: {metrics.ens_excess_b2_mean:+.2f})")
    print(f"  B3: {metrics.b3_ens_mean:.2f} kWh (excess: {metrics.ens_excess_b3_mean:+.2f})")

    print("\n--- Trading Activity (vs B1 baseline) ---")
    print(f"  Tie-line reduction: B2={metrics.tieline_reduction_b2_pct:+.1f}%, "
          f"B3={metrics.tieline_reduction_b3_pct:+.1f}%")
    print(f"  ESS cycling change: B2={metrics.ess_increase_b2_pct:+.1f}%, "
          f"B3={metrics.ess_increase_b3_pct:+.1f}%")


def save_results_to_json(
    results: List[SingleSeedResult],
    metrics: CostExcessMetrics,
    filepath: str,
    experiment_config: Optional[Dict] = None
) -> None:
    """
    Save results to JSON file for later analysis.

    Args:
        results: List of SingleSeedResult
        metrics: CostExcessMetrics
        filepath: Output file path
        experiment_config: Optional experiment configuration to include
    """
    import json
    from datetime import datetime

    output = {
        'timestamp': datetime.now().isoformat(),
        'experiment_config': experiment_config or {},
        'summary': {
            'n_seeds': metrics.n_seeds,
            'b2_excess_mean': metrics.b2_excess_mean,
            'b2_excess_std': metrics.b2_excess_std,
            'b3_excess_mean': metrics.b3_excess_mean,
            'b3_excess_std': metrics.b3_excess_std,
            'b3_improvement_mean': metrics.b3_improvement_mean,
            'b3_improvement_pct': metrics.b3_improvement_pct,
            'b2_tail_prob': metrics.b2_tail_prob,
            'b3_tail_prob': metrics.b3_tail_prob,
        },
        'per_seed_results': [
            {
                'seed': r.seed,
                'cost_b1_p0': r.cost_b1_p0,
                'cost_b2': r.cost_b2,
                'cost_b3': r.cost_b3,
                'ens_b1_p0': r.ens_b1_p0,
                'ens_b2': r.ens_b2,
                'ens_b3': r.ens_b3,
                'tieline_energy_b1': r.tieline_energy_b1,
                'tieline_energy_b2': r.tieline_energy_b2,
                'tieline_energy_b3': r.tieline_energy_b3,
            }
            for r in results
        ]
    }

    with open(filepath, 'w') as f:
        json.dump(output, f, indent=2)


@dataclass
class ENSExcessMetrics:
    """
    ENS excess metrics for feasibility-focused analysis (Path B).

    Used when testing coordination-critical scenarios where ENS matters.
    """
    n_seeds: int = 0

    # ENS_excess = ENS_lossy - ENS_b1_p0
    b2_ens_excess_mean: float = 0.0
    b2_ens_excess_std: float = 0.0
    b2_ens_excess_p95: float = 0.0
    b2_ens_excess_max: float = 0.0

    b3_ens_excess_mean: float = 0.0
    b3_ens_excess_std: float = 0.0
    b3_ens_excess_p95: float = 0.0
    b3_ens_excess_max: float = 0.0

    # Tail probability: P(ENS_excess > threshold)
    b2_tail_prob: float = 0.0  # P(ENS_excess > 1 kWh)
    b3_tail_prob: float = 0.0

    # Improvement
    b3_ens_reduction_mean: float = 0.0  # kWh reduced vs B2
    b3_ens_reduction_pct: float = 0.0


def compute_ens_excess(
    results: List[SingleSeedResult],
    ens_threshold: float = 1.0  # kWh threshold for tail probability
) -> ENSExcessMetrics:
    """
    Compute ENS excess metrics for coordination-critical scenarios.

    ENS_excess = ENS under packet loss - ENS under ideal conditions

    Args:
        results: List of SingleSeedResult
        ens_threshold: Threshold [kWh] for tail probability

    Returns:
        ENSExcessMetrics
    """
    if not results:
        return ENSExcessMetrics()

    b2_ens_excess = np.array([r.ens_b2 - r.ens_b1_p0 for r in results])
    b3_ens_excess = np.array([r.ens_b3 - r.ens_b1_p0 for r in results])

    # Clip to >= 0 (excess can't be negative)
    b2_ens_excess = np.maximum(0, b2_ens_excess)
    b3_ens_excess = np.maximum(0, b3_ens_excess)

    metrics = ENSExcessMetrics(n_seeds=len(results))

    # B2 ENS excess
    metrics.b2_ens_excess_mean = float(np.mean(b2_ens_excess))
    metrics.b2_ens_excess_std = float(np.std(b2_ens_excess))
    metrics.b2_ens_excess_p95 = float(np.percentile(b2_ens_excess, 95))
    metrics.b2_ens_excess_max = float(np.max(b2_ens_excess))

    # B3 ENS excess
    metrics.b3_ens_excess_mean = float(np.mean(b3_ens_excess))
    metrics.b3_ens_excess_std = float(np.std(b3_ens_excess))
    metrics.b3_ens_excess_p95 = float(np.percentile(b3_ens_excess, 95))
    metrics.b3_ens_excess_max = float(np.max(b3_ens_excess))

    # Tail probabilities
    metrics.b2_tail_prob = float(np.mean(b2_ens_excess > ens_threshold))
    metrics.b3_tail_prob = float(np.mean(b3_ens_excess > ens_threshold))

    # Improvement
    reduction = b2_ens_excess - b3_ens_excess
    metrics.b3_ens_reduction_mean = float(np.mean(reduction))
    if metrics.b2_ens_excess_mean > 0:
        metrics.b3_ens_reduction_pct = metrics.b3_ens_reduction_mean / metrics.b2_ens_excess_mean * 100
    else:
        metrics.b3_ens_reduction_pct = 0.0

    return metrics
