# Supplementary material for: Resilient distributed model predictive control for cooperative microgrids under communication loss with demand response integration
Source: PLoS One. 2026 Apr 8;21(4):e0345857. doi: 10.1371/journal.pone.0345857 (PMC13061206; doi:10.1371/journal.pone.0345857)
Supplement: S2 Code — ZIP archive (S2_Code.zip) containing the simulation code and experiment scripts used to generate the raw result files and processed summaries reported in the manuscript. (S2_Code.ZIP) [file pone.0345857.s003.zip › journal.pone.0345857.s003/simulation/experiments/coordination_critical_phase1.py]

"""
Coordination-critical phase 1 experiment.

Goal: study a regime where B1(p=0) has near-zero ENS while B2 and B3 are
      compared under lossy communication with residual-based mismatch bounds.

Key changes from previous experiments:
1. Step-level outages (S-A): All ADMM iterations fail/succeed together per step
2. Low M_max (S-B): 5-8 iterations for "anytime" regime
3. Asymmetric grid (S-C): Tight interior MGs, flexible others
4. Residual-based w_bar: Activates reserves when actual mismatch is high

MG topology (LINE): MG0 --- MG1 --- MG2 --- MG3 --- MG4
                          [tight]       [tight]

Screening targets:
- B1 (p=0): ENS < 0.1 kWh (feasible with perfect comm)
- B2 (lossy): ENS_excess in 1-50 kWh range on some seeds
- B3 (RDMPC): Measurable reduction in ENS_excess
"""

import sys
from pathlib import Path

sys.stdout.reconfigure(line_buffering=True)
sys.path.insert(0, str(Path(__file__).parent.parent.parent))

import json
import numpy as np
from simulation.config.parameters import Topology
from simulation.models.network import MicrogridNetwork
from simulation.models.microgrid import Microgrid
from simulation.baselines.non_resilient_dmpc import NonResilientDMPC, IndependentMPC
from simulation.baselines.naive_dmpc import NaiveDMPC
from simulation.baselines.rdmpc import RDMPC
from simulation.communication.failure_models import StepLevelOutageMask


def run_experiment(
    seed: int,
    baseline: str,
    tight_grid_limit: float = 40.0,
    normal_grid_limit: float = 100.0,
    tight_ess_power: float = 80.0,  # Reduced ESS on tight MGs
    tight_mgs: list = [1, 3],
    max_iterations: int = 8,
    use_loss: bool = True,
    use_residual_based_bound: bool = False  # Staleness-based for now
) -> dict:
    """Run single experiment with coordination-critical stress."""

    network = MicrogridNetwork(
        n_microgrids=5,
        topology=Topology.LINE,
        tieline_limit=150.0  # Increased to encourage trading
    )

    # Set asymmetric limits
    for mg_id, mg_config in network.microgrids.items():
        if mg_id in tight_mgs:
            mg_config.grid_import_max = tight_grid_limit
            mg_config.grid_export_max = tight_grid_limit
            mg_config.ess_power_max = tight_ess_power  # Also tighten ESS
        else:
            mg_config.grid_import_max = normal_grid_limit
            mg_config.grid_export_max = normal_grid_limit
            # Keep ESS at default (250 kW)

    microgrids = {}
    for mg_id, mg_config in network.microgrids.items():
        mg = Microgrid(mg_config)
        mg.generate_synthetic_forecasts(30, seed=seed + mg_id * 1000)
        microgrids[mg_id] = mg

    # Create step-level outage mask if using loss
    comm_mask = None
    if use_loss:
        edges = network.get_edges()
        step_outage = StepLevelOutageMask(
            edges=edges,
            p_g=0.05,   # 5% chance of outage in Good state (was 2%)
            p_b=0.8,    # 80% chance of outage in Bad state (was 60%)
            p_gb=0.3,   # Good -> Bad transition (was 0.2)
            p_bg=0.2,   # Bad -> Good transition
            seed=seed,
            max_iters=max_iterations + 10,
            max_steps=50
        )
        # Pre-compute comm_mask for all iterations
        comm_mask = {}
        for m in range(max_iterations + 10):
            comm_mask[m] = step_outage.get_comm_state_for_iteration(step=0, iteration=m)

    if baseline == "B1":
        solver = NonResilientDMPC(
            network=network,
            microgrids=microgrids,
            horizon=24,
            max_iterations=max_iterations,
            rho=5.0,
            eps_abs=1.0
        )
        result = solver.solve(current_hour=10, comm_state=None)
        return {
            'seed': seed,
            'baseline': 'B1',
            'cost_econ': result.total_cost_econ,
            'ens_kwh': result.ens_kwh,
            'converged': result.converged,
            'iterations': result.iterations,
            'max_staleness': 0,
            'mismatch_energy': 0.0
        }

    elif baseline == "B2":
        solver = NaiveDMPC(
            network=network,
            microgrids=microgrids,
            horizon=24,
            max_iterations=max_iterations,
            rho=5.0,
            eps_abs=1.0
        )
        result = solver.solve(current_hour=10, comm_mask=comm_mask)
        return {
            'seed': seed,
            'baseline': 'B2',
            'cost_econ': result.total_cost_econ,
            'ens_kwh': result.ens_kwh,
            'converged': result.converged,
            'iterations': result.iterations,
            'max_staleness': 0,
            'mismatch_energy': getattr(result, 'mismatch_energy', 0.0)
        }

    elif baseline == "B3":
        solver = RDMPC(
            network=network,
            microgrids=microgrids,
            horizon=24,
            max_iterations=max_iterations,
            rho=5.0,
            eps_abs=1.0,
            verbose=False,
            use_residual_based_bound=use_residual_based_bound
        )
        result = solver.solve(current_hour=10, comm_mask=comm_mask)
        return {
            'seed': seed,
            'baseline': 'B3',
            'cost_econ': result.total_cost_econ,
            'ens_kwh': result.ens_kwh,
            'converged': result.converged,
            'iterations': result.iterations,
            'max_staleness': result.max_staleness,
            'total_reserve_up': result.total_reserve_up,
            'mismatch_energy': getattr(result, 'mismatch_energy', 0.0)
        }

    elif baseline == "B4":
        solver = IndependentMPC(
            microgrids=microgrids,
            horizon=24
        )
        result_dict = solver.solve(current_hour=10)
        # IndependentMPC returns a dict, extract ENS from mg_results
        ens_kwh = 0.0
        for mg_id, mg_result in result_dict.get('mg_results', {}).items():
            ctrl = solver.controllers.get(mg_id)
            if ctrl and ctrl.last_result:
                ens_kwh += np.sum(ctrl.last_result.s_ls) * 1.0  # dt=1 hour
        return {
            'seed': seed,
            'baseline': 'B4',
            'cost_econ': result_dict.get('total_cost_econ', 0.0),
            'ens_kwh': ens_kwh,
            'converged': True,
            'iterations': 1,
            'max_staleness': 0,
            'mismatch_energy': 0.0
        }


def main():
    print("=" * 80)
    print("COORDINATION-CRITICAL PHASE 1 EXPERIMENT")
    print("(Step-level outages + low M_max + residual-based w_bar)")
    print("=" * 80)

    # Experiment parameters for a strongly coordination-sensitive regime.
    # Screening target: B1 ENS ~ 0, B2 ENS_excess in 1-50 kWh range.
    seeds = list(range(42, 72))  # 30 seeds
    tight_grid = 30.0     # Very tight grid
    tight_ess = 40.0      # Very tight ESS
    normal_grid = 30.0    # ALL MGs tight (was 100)
    tight_mgs = [0, 1, 2, 3, 4]  # ALL MGs (was [1,3])
    max_iterations = 5    # Low M_max

    print(f"\nParameters:")
    print(f"  Seeds: {len(seeds)}")
    print(f"  Tight MGs ({tight_mgs}): grid={tight_grid}kW, ESS={tight_ess}kW")
    print(f"  Normal MGs: grid={normal_grid}kW")
    print(f"  M_max: {max_iterations} iterations (anytime regime)")
    print(f"  Outage model: Step-level (GE: p_g=0.05, p_b=0.8, p_gb=0.3)")

    results = {'B1': [], 'B2': [], 'B3': [], 'B4': []}

    for i, seed in enumerate(seeds):
        print(f"\nSeed {seed} ({i+1}/{len(seeds)}):", end="", flush=True)

        # B1: Perfect comm baseline
        r1 = run_experiment(seed, "B1", tight_grid, normal_grid, tight_ess, tight_mgs, max_iterations, use_loss=False)
        results['B1'].append(r1)
        print(f" B1={r1['ens_kwh']:.4f}", end="", flush=True)

        # B2: Naive DMPC under loss
        r2 = run_experiment(seed, "B2", tight_grid, normal_grid, tight_ess, tight_mgs, max_iterations, use_loss=True)
        results['B2'].append(r2)
        print(f" B2={r2['ens_kwh']:.4f}", end="", flush=True)

        # B3: RDMPC with residual-based bounds
        r3 = run_experiment(seed, "B3", tight_grid, normal_grid, tight_ess, tight_mgs, max_iterations, use_loss=True)
        results['B3'].append(r3)
        print(f" B3={r3['ens_kwh']:.4f} tau={r3['max_staleness']}", end="", flush=True)

        # B4: Independent (no trading)
        r4 = run_experiment(seed, "B4", tight_grid, normal_grid, tight_ess, tight_mgs, max_iterations, use_loss=False)
        results['B4'].append(r4)
        print(f" B4={r4['ens_kwh']:.4f}", flush=True)

    # Analysis
    print("\n" + "=" * 80)
    print("RESULTS SUMMARY")
    print("=" * 80)

    b1_ens = [r['ens_kwh'] for r in results['B1']]
    b2_ens = [r['ens_kwh'] for r in results['B2']]
    b3_ens = [r['ens_kwh'] for r in results['B3']]
    b4_ens = [r['ens_kwh'] for r in results['B4']]

    print(f"\nRaw ENS (kWh):")
    print(f"  B1 (p=0):   mean={np.mean(b1_ens):.4f}, std={np.std(b1_ens):.4f}, max={max(b1_ens):.4f}, P(>0.1)={sum(1 for e in b1_ens if e>0.1)/len(seeds):.0%}, P(>1)={sum(1 for e in b1_ens if e>1)/len(seeds):.0%}")
    print(f"  B2 (naive): mean={np.mean(b2_ens):.4f}, std={np.std(b2_ens):.4f}, max={max(b2_ens):.4f}, P(>0.1)={sum(1 for e in b2_ens if e>0.1)/len(seeds):.0%}, P(>1)={sum(1 for e in b2_ens if e>1)/len(seeds):.0%}")
    print(f"  B3 (RDMPC): mean={np.mean(b3_ens):.4f}, std={np.std(b3_ens):.4f}, max={max(b3_ens):.4f}, P(>0.1)={sum(1 for e in b3_ens if e>0.1)/len(seeds):.0%}, P(>1)={sum(1 for e in b3_ens if e>1)/len(seeds):.0%}")
    print(f"  B4 (indep): mean={np.mean(b4_ens):.4f}, std={np.std(b4_ens):.4f}, max={max(b4_ens):.4f}, P(>0.1)={sum(1 for e in b4_ens if e>0.1)/len(seeds):.0%}, P(>1)={sum(1 for e in b4_ens if e>1)/len(seeds):.0%}")

    # ENS_excess analysis
    ens_excess_b2 = [max(0, b2 - b1) for b1, b2 in zip(b1_ens, b2_ens)]
    ens_excess_b3 = [max(0, b3 - b1) for b1, b3 in zip(b1_ens, b3_ens)]

    print(f"\nENS_excess (kWh) - coordination-induced:")
    print(f"  B2: mean={np.mean(ens_excess_b2):.4f}, max={max(ens_excess_b2):.4f}, P(>0.1)={sum(1 for e in ens_excess_b2 if e>0.1)/len(seeds):.0%}, P(>1)={sum(1 for e in ens_excess_b2 if e>1)/len(seeds):.0%}")
    print(f"  B3: mean={np.mean(ens_excess_b3):.4f}, max={max(ens_excess_b3):.4f}, P(>0.1)={sum(1 for e in ens_excess_b3 if e>0.1)/len(seeds):.0%}, P(>1)={sum(1 for e in ens_excess_b3 if e>1)/len(seeds):.0%}")

    b3_improvement = np.mean(ens_excess_b2) - np.mean(ens_excess_b3)
    pct_improvement = b3_improvement / max(0.0001, np.mean(ens_excess_b2)) * 100
    print(f"  B3 vs B2 improvement: {b3_improvement:.4f} kWh ({pct_improvement:.1f}%)")

    # Coordination harm analysis (seeds where B2/B3 worse than B1)
    print(f"\nCoordination Harm Analysis:")
    harm_seeds_b2 = [(i, b1, b2) for i, (b1, b2) in enumerate(zip(b1_ens, b2_ens)) if b2 > b1 + 1.0]
    harm_seeds_b3 = [(i, b1, b3) for i, (b1, b3) in enumerate(zip(b1_ens, b3_ens)) if b3 > b1 + 1.0]
    print(f"  Seeds where B2 is >1kWh worse than B1: {len(harm_seeds_b2)}/{len(seeds)}")
    print(f"  Seeds where B3 is >1kWh worse than B1: {len(harm_seeds_b3)}/{len(seeds)}")

    # B4 vs B2/B3 on harm seeds
    if harm_seeds_b2:
        print(f"\n  Harm seed details:")
        print(f"  {'Seed':>6} | {'B1 ENS':>10} | {'B2 ENS':>10} | {'B3 ENS':>10} | {'B4 ENS':>10} | {'B4 better?':>10}")
        print("-" * 80)
        for idx, b1, b2 in harm_seeds_b2:
            seed = seeds[idx]
            b3 = b3_ens[idx]
            b4 = b4_ens[idx]
            b4_better = "Yes" if b4 < min(b2, b3) else "No"
            print(f"  {seed:>6} | {b1:>10.4f} | {b2:>10.4f} | {b3:>10.4f} | {b4:>10.4f} | {b4_better:>10}")

    # B3 resilience metrics
    b3_staleness = [r['max_staleness'] for r in results['B3']]
    b3_reserves = [r.get('total_reserve_up', 0) for r in results['B3']]

    print(f"\nB3 Resilience Metrics:")
    print(f"  Max staleness: mean={np.mean(b3_staleness):.1f}, max={max(b3_staleness)}")
    print(f"  Reserve up: mean={np.mean(b3_reserves):.1f} kW·H")

    # Per-seed comparison for notable cases
    print(f"\nPer-Seed Comparison (seeds with ENS > 0.1 kWh in any method):")
    print(f"{'Seed':>6} | {'B1 ENS':>10} | {'B2 ENS':>10} | {'B3 ENS':>10} | {'B4 ENS':>10} | {'B2 ex':>8} | {'B3 ex':>8} | {'tau':>4}")
    print("-" * 100)

    notable_count = 0
    for i, seed in enumerate(seeds):
        b1 = b1_ens[i]
        b2 = b2_ens[i]
        b3 = b3_ens[i]
        b4 = b4_ens[i]
        ex2 = ens_excess_b2[i]
        ex3 = ens_excess_b3[i]
        tau = b3_staleness[i]

        if max(b1, b2, b3, b4) > 0.1:
            print(f"{seed:>6} | {b1:>10.4f} | {b2:>10.4f} | {b3:>10.4f} | {b4:>10.4f} | {ex2:>8.4f} | {ex3:>8.4f} | {tau:>4}")
            notable_count += 1

    if notable_count == 0:
        print("  (No seeds with ENS > 0.1 kWh)")

    # Key findings
    print("\n" + "=" * 80)
    print("KEY FINDINGS")
    print("=" * 80)

    if np.mean(b1_ens) < 0.1:
        print("1. B1 (p=0) has low ENS - system is feasible with perfect comm")
    else:
        print("1. WARNING: B1 (p=0) has significant ENS - may be scarcity-dominated")

    if b3_improvement > 0.1:
        print(f"2. B3 IMPROVES ENS_excess vs B2 by {b3_improvement:.4f} kWh ({pct_improvement:.1f}%)")
    elif b3_improvement > 0.01:
        print(f"2. B3 shows modest improvement vs B2: {b3_improvement:.4f} kWh ({pct_improvement:.1f}%)")
    elif b3_improvement < -0.01:
        print(f"2. WARNING: B3 is WORSE than B2 by {-b3_improvement:.4f} kWh")
    else:
        print("2. No significant difference between B2 and B3")

    # Check if step-level outages are creating sustained staleness
    if np.mean(b3_staleness) > 1.0:
        print(f"3. Step-level outages creating sustained staleness (mean tau={np.mean(b3_staleness):.1f})")
    else:
        print(f"3. Staleness is low (mean tau={np.mean(b3_staleness):.1f}) - may need more severe outages")

    # Tail risk analysis
    cvar95_b2 = np.percentile(ens_excess_b2, 95) if len(ens_excess_b2) > 0 else 0
    cvar95_b3 = np.percentile(ens_excess_b3, 95) if len(ens_excess_b3) > 0 else 0
    print(f"\nTail Risk (95th percentile ENS_excess):")
    print(f"  B2: {cvar95_b2:.4f} kWh")
    print(f"  B3: {cvar95_b3:.4f} kWh")
    if cvar95_b2 > cvar95_b3:
        print(f"  B3 reduces tail risk by {(cvar95_b2 - cvar95_b3):.4f} kWh ({(cvar95_b2 - cvar95_b3)/max(0.0001, cvar95_b2)*100:.1f}%)")

    # Save results
    output = {
        'parameters': {
            'tight_grid_limit': tight_grid,
            'tight_ess_power': tight_ess,
            'normal_grid_limit': normal_grid,
            'tight_mgs': tight_mgs,
            'max_iterations': max_iterations,
            'seeds': seeds,
            'outage_model': 'step_level_ge'
        },
        'results': results,
        'summary': {
            'b1_mean_ens': float(np.mean(b1_ens)),
            'b2_mean_ens': float(np.mean(b2_ens)),
            'b3_mean_ens': float(np.mean(b3_ens)),
            'b4_mean_ens': float(np.mean(b4_ens)),
            'ens_excess_b2_mean': float(np.mean(ens_excess_b2)),
            'ens_excess_b3_mean': float(np.mean(ens_excess_b3)),
            'b3_improvement': float(b3_improvement),
            'b3_improvement_pct': float(pct_improvement),
            'cvar95_b2': float(cvar95_b2),
            'cvar95_b3': float(cvar95_b3),
            'p_ens_gt_1_b2': sum(1 for e in b2_ens if e > 1) / len(seeds),
            'p_ens_gt_1_b3': sum(1 for e in b3_ens if e > 1) / len(seeds),
            'p_excess_gt_1_b2': sum(1 for e in ens_excess_b2 if e > 1) / len(seeds),
            'p_excess_gt_1_b3': sum(1 for e in ens_excess_b3 if e > 1) / len(seeds)
        }
    }

    output_file = Path("data/results/coordination_critical_phase1.json")
    output_file.parent.mkdir(parents=True, exist_ok=True)
    with open(output_file, 'w') as f:
        json.dump(output, f, indent=2, default=str)

    print(f"\nResults saved to: {output_file}")


if __name__ == "__main__":
    main()
