# Supplementary material for: Resilient distributed model predictive control for cooperative microgrids under communication loss with demand response integration
Source: PLoS One. 2026 Apr 8;21(4):e0345857. doi: 10.1371/journal.pone.0345857 (PMC13061206; doi:10.1371/journal.pone.0345857)
Supplement: S2 Code — ZIP archive (S2_Code.zip) containing the simulation code and experiment scripts used to generate the raw result files and processed summaries reported in the manuscript. (S2_Code.ZIP) [file pone.0345857.s003.zip › journal.pone.0345857.s003/simulation/experiments/find_coordination_regime_v2.py]

"""
Find coordination-critical regime v2: Start from a FEASIBLE baseline.

Key insight: If B1(p=0) has high ENS, the problem is resource scarcity,
not coordination. We need to first find parameters where B1 is feasible,
THEN introduce coordination stress.

Strategy:
1. Start with generous resources (B1 ENS ≈ 0)
2. Then test: does packet loss cause degradation?
3. If not, tighten parameters until coordination matters
"""

import sys
from pathlib import Path
import warnings

sys.path.insert(0, str(Path(__file__).parent.parent.parent))
warnings.filterwarnings('ignore')

import numpy as np
from typing import Dict, List, Tuple
from dataclasses import dataclass

from simulation.config.parameters import H, DT, Topology, MicrogridConfig, ADMM_PARAMS
from simulation.models.network import MicrogridNetwork
from simulation.models.microgrid import Microgrid
from simulation.models.pricing import PricingModel
from simulation.baselines.non_resilient_dmpc import NonResilientDMPC
from simulation.baselines.naive_dmpc import NaiveDMPC
from simulation.baselines.rdmpc import RDMPCFixed
from simulation.communication.failure_models import CommonRandomMask


def create_microgrids_custom(
    network: MicrogridNetwork,
    grid_limit: float = 100.0,
    ess_power: float = 250.0,
    load_scale: float = 1.0,
) -> Dict[int, Microgrid]:
    """Create microgrids with custom parameters."""
    microgrids = {}
    for mg_id in range(network.n):
        config = MicrogridConfig(
            id=mg_id,
            grid_import_max=grid_limit,
            grid_export_max=grid_limit,
            ess_power_max=ess_power,
        )
        mg = Microgrid(config)
        microgrids[mg_id] = mg
    return microgrids


def generate_scaled_forecasts(
    microgrids: Dict[int, Microgrid],
    horizon: int,
    load_scale: float,
    seed: int
):
    """Generate forecasts with scaled load."""
    np.random.seed(seed)
    for mg_id, mg in microgrids.items():
        # Generate normal forecasts for renewables
        mg.pv.generate_synthetic_forecast(horizon, seed=seed + mg_id)
        mg.wind.generate_synthetic_forecast(horizon, seed=seed + mg_id + 100)

        # Generate load with scaling
        # Original: 100-300 kW, scaled: load_scale * (100-300) kW
        mg.load.generate_synthetic_profile(
            horizon=horizon,
            base_min=100.0 * load_scale,
            base_max=300.0 * load_scale,
            seed=seed + mg_id + 200
        )


def run_single_test(
    grid_limit: float,
    load_scale: float,
    m_max: int,
    p_loss: float,
    seed: int,
    verbose: bool = False
) -> Tuple[float, float, float]:
    """Run B1, B2, B3 for a single configuration."""

    network = MicrogridNetwork(5, Topology.LINE, tieline_limit=100.0)
    microgrids = create_microgrids_custom(network, grid_limit=grid_limit)
    pricing = PricingModel()
    horizon = H

    # Generate forecasts with scaled load
    generate_scaled_forecasts(microgrids, horizon, load_scale, seed)

    # Create comm mask
    edges = network.get_edges()
    directed_edges = [(i, j) for (i, j) in edges] + [(j, i) for (i, j) in edges]
    comm_mask = CommonRandomMask(
        edges=directed_edges,
        p_loss=p_loss,
        seed=seed,
        max_iters=m_max,
        max_steps=1
    )
    all_comm_states = comm_mask.get_all_comm_states_for_step(0)

    # B1: Perfect comm
    b1 = NonResilientDMPC(network=network, microgrids=microgrids, pricing=pricing,
                          horizon=horizon, max_iterations=m_max, verbose=False)
    for mg in microgrids.values():
        mg.ess.reset()
    b1_result = b1.solve(current_hour=0)

    # B2: Naive under loss
    b2 = NaiveDMPC(network=network, microgrids=microgrids, pricing=pricing,
                   horizon=horizon, max_iterations=m_max, verbose=False)
    for mg in microgrids.values():
        mg.ess.reset()
    b2_result = b2.solve(current_hour=0, comm_mask=all_comm_states)

    # B3: RDMPC Fixed
    b3 = RDMPCFixed(network=network, microgrids=microgrids, pricing=pricing,
                    horizon=horizon, max_iterations=m_max, verbose=False)
    for mg in microgrids.values():
        mg.ess.reset()
    b3_result = b3.solve(current_hour=0, comm_mask=all_comm_states)

    if verbose:
        print(f"  Seed {seed}: B1={b1_result.ens_kwh:.2f}, B2={b2_result.ens_kwh:.2f}, "
              f"B3={b3_result.ens_kwh:.2f}")

    return b1_result.ens_kwh, b2_result.ens_kwh, b3_result.ens_kwh


def main():
    print("=" * 80)
    print("Finding Coordination-Critical Regime v2")
    print("=" * 80)
    print("\nStrategy: Start from feasible baseline, then stress coordination")
    print()

    seeds = [42, 57, 64, 70, 83]
    m_max = 15
    p_loss = 0.3

    # Phase 1: Find feasible baseline (B1 ENS ≈ 0)
    print("=" * 60)
    print("Phase 1: Finding feasible baseline (B1 ENS ≈ 0)")
    print("=" * 60)

    # Try different combinations
    configs = [
        # (grid_limit, load_scale, description)
        (100, 1.0, "Original (100kW grid, 100% load)"),
        (200, 1.0, "Double grid (200kW)"),
        (300, 1.0, "Triple grid (300kW)"),
        (100, 0.5, "Half load (50%)"),
        (100, 0.3, "30% load"),
        (150, 0.5, "150kW grid + 50% load"),
        (200, 0.7, "200kW grid + 70% load"),
    ]

    feasible_configs = []

    for grid_limit, load_scale, desc in configs:
        b1_ens_list = []
        b2_ens_list = []
        b3_ens_list = []

        for seed in seeds:
            b1_ens, b2_ens, b3_ens = run_single_test(
                grid_limit, load_scale, m_max, p_loss, seed
            )
            b1_ens_list.append(b1_ens)
            b2_ens_list.append(b2_ens)
            b3_ens_list.append(b3_ens)

        mean_b1 = np.mean(b1_ens_list)
        mean_b2 = np.mean(b2_ens_list)
        mean_b3 = np.mean(b3_ens_list)
        mean_excess_b2 = np.mean([max(0, b2 - b1) for b1, b2 in zip(b1_ens_list, b2_ens_list)])
        mean_excess_b3 = np.mean([max(0, b3 - b1) for b1, b3 in zip(b1_ens_list, b3_ens_list)])

        status = "FEASIBLE" if mean_b1 < 1.0 else "scarcity"
        print(f"{desc:<40} B1={mean_b1:>8.2f}  B2={mean_b2:>8.2f}  "
              f"B3={mean_b3:>8.2f}  [{status}]")

        if mean_b1 < 1.0:
            feasible_configs.append((grid_limit, load_scale, desc, mean_b1, mean_b2, mean_b3,
                                     mean_excess_b2, mean_excess_b3))

    if not feasible_configs:
        print("\n>>> No feasible baseline found! System is fundamentally under-resourced. <<<")
        return

    print("\n" + "=" * 60)
    print("Phase 2: Testing coordination stress on feasible configs")
    print("=" * 60)

    # For each feasible config, test with different M_max (anytime stress)
    for grid_limit, load_scale, desc, _, _, _, _, _ in feasible_configs:
        print(f"\n--- {desc} ---")
        print(f"{'M_max':<8} {'B1 mean':<12} {'B2 mean':<12} {'B3 mean':<12} {'B2 excess':<12} {'B3 excess':<12}")
        print("-" * 70)

        for m_max_test in [15, 10, 8, 5, 3]:
            b1_list, b2_list, b3_list = [], [], []
            for seed in seeds:
                b1, b2, b3 = run_single_test(grid_limit, load_scale, m_max_test, p_loss, seed)
                b1_list.append(b1)
                b2_list.append(b2)
                b3_list.append(b3)

            mean_b1 = np.mean(b1_list)
            mean_b2 = np.mean(b2_list)
            mean_b3 = np.mean(b3_list)
            excess_b2 = np.mean([max(0, b2 - b1) for b1, b2 in zip(b1_list, b2_list)])
            excess_b3 = np.mean([max(0, b3 - b1) for b1, b3 in zip(b1_list, b3_list)])

            marker = ""
            if mean_b1 < 1.0 and excess_b2 > 0.5:
                improvement = excess_b2 - excess_b3
                marker = f" [COORD STRESS, B3 imp={improvement:.2f}]"

            print(f"{m_max_test:<8} {mean_b1:<12.2f} {mean_b2:<12.2f} {mean_b3:<12.2f} "
                  f"{excess_b2:<12.2f} {excess_b3:<12.2f}{marker}")

    # Phase 3: Test with higher packet loss
    print("\n" + "=" * 60)
    print("Phase 3: Higher packet loss (p=0.5)")
    print("=" * 60)

    p_loss_high = 0.5
    for grid_limit, load_scale, desc, _, _, _, _, _ in feasible_configs[:2]:  # Top 2
        print(f"\n--- {desc} ---")
        print(f"{'M_max':<8} {'B1 mean':<12} {'B2 mean':<12} {'B3 mean':<12} {'B2 excess':<12} {'B3 excess':<12}")
        print("-" * 70)

        for m_max_test in [15, 10, 5]:
            b1_list, b2_list, b3_list = [], [], []
            for seed in seeds:
                b1, b2, b3 = run_single_test(grid_limit, load_scale, m_max_test, p_loss_high, seed)
                b1_list.append(b1)
                b2_list.append(b2)
                b3_list.append(b3)

            mean_b1 = np.mean(b1_list)
            mean_b2 = np.mean(b2_list)
            mean_b3 = np.mean(b3_list)
            excess_b2 = np.mean([max(0, b2 - b1) for b1, b2 in zip(b1_list, b2_list)])
            excess_b3 = np.mean([max(0, b3 - b1) for b1, b3 in zip(b1_list, b3_list)])

            marker = ""
            if mean_b1 < 1.0 and excess_b2 > 0.5:
                improvement = excess_b2 - excess_b3
                marker = f" [B3 imp={improvement:.2f}]"

            print(f"{m_max_test:<8} {mean_b1:<12.2f} {mean_b2:<12.2f} {mean_b3:<12.2f} "
                  f"{excess_b2:<12.2f} {excess_b3:<12.2f}{marker}")


if __name__ == "__main__":
    main()
