# Supplementary material for: Resilient distributed model predictive control for cooperative microgrids under communication loss with demand response integration
Source: PLoS One. 2026 Apr 8;21(4):e0345857. doi: 10.1371/journal.pone.0345857 (PMC13061206; doi:10.1371/journal.pone.0345857)
Supplement: S2 Code — ZIP archive (S2_Code.zip) containing the simulation code and experiment scripts used to generate the raw result files and processed summaries reported in the manuscript. (S2_Code.ZIP) [file pone.0345857.s003.zip › journal.pone.0345857.s003/simulation/experiments/validate_seeds.py]

"""
Validate the residual-based bound update on reference seed sets.

Reference seeds with stronger B3 performance: 42, 57, 70
Reference seeds with weaker B3 performance: 46, 58, 64, 66, 69
"""

import sys
from pathlib import Path

# Keep this script runnable via `python simulation/experiments/...` by ensuring the
# repository root is on `sys.path` (avoid machine-specific absolute paths).
_REPO_ROOT = Path(__file__).resolve().parents[2]
if str(_REPO_ROOT) not in sys.path:
    sys.path.insert(0, str(_REPO_ROOT))

import numpy as np
from simulation.models.network import MicrogridNetwork, Topology
from simulation.models.microgrid import Microgrid
from simulation.baselines.rdmpc import RDMPC
from simulation.baselines.naive_dmpc import NaiveDMPC
from simulation.communication.failure_models import StepLevelOutageMask


def run_method(method_class, network, microgrids, comm_mask, use_residual_based_bound=True):
    """Run a method and return ENS."""
    if method_class == RDMPC:
        solver = method_class(
            network=network,
            microgrids=microgrids,
            horizon=24,
            max_iterations=5,
            verbose=False,
            use_residual_based_bound=use_residual_based_bound
        )
    else:
        solver = method_class(
            network=network,
            microgrids=microgrids,
            horizon=24,
            max_iterations=5,
            verbose=False
        )

    result = solver.solve(current_hour=10, comm_mask=comm_mask)
    return result.ens_kwh, result.total_cost_econ


def run_seed(seed: int):
    """Run B2 and B3 on a single seed."""
    # Create network
    network = MicrogridNetwork(
        n_microgrids=5,
        topology=Topology.LINE,
        tieline_limit=150.0
    )
    edges = network.get_edges()

    # Apply stress config
    for mg_id, mg_config in network.microgrids.items():
        mg_config.grid_import_max = 30.0
        mg_config.grid_export_max = 30.0
        mg_config.ess_power_max = 40.0

    # Create microgrids
    microgrids = {}
    for mg_id, mg_config in network.microgrids.items():
        mg = Microgrid(mg_config)
        mg.generate_synthetic_forecasts(30, seed=seed + mg_id * 1000)
        microgrids[mg_id] = mg

    # Create outage mask
    step_outage = StepLevelOutageMask(
        edges=edges,
        p_g=0.05,
        p_b=0.8,
        p_gb=0.3,
        p_bg=0.2,
        seed=seed,
        max_iters=15,
        max_steps=24
    )

    comm_mask = {}
    for m in range(15):
        comm_mask[m] = step_outage.get_comm_state_for_iteration(step=0, iteration=m)

    # Run B2 (Naive DMPC)
    b2_ens, b2_cost = run_method(NaiveDMPC, network, microgrids, comm_mask)

    # Run B3 (RDMPC)
    b3_ens, b3_cost = run_method(RDMPC, network, microgrids, comm_mask, use_residual_based_bound=True)

    return b2_ens, b2_cost, b3_ens, b3_cost


if __name__ == "__main__":
    lower_ens_seeds = [42, 57, 70]
    higher_ens_seeds = [46, 58, 64, 66, 69]

    print("=" * 80)
    print("SEED VALIDATION - Residual-Based Mismatch Bound Update")
    print("=" * 80)
    print()

    print("REFERENCE SEEDS WITH LOWER ENS UNDER B3:")
    print("-" * 60)
    print(f"{'Seed':>6} {'B2 ENS':>12} {'B3 ENS':>12} {'B3 vs B2':>12}")
    print("-" * 60)

    for seed in lower_ens_seeds:
        b2_ens, b2_cost, b3_ens, b3_cost = run_seed(seed)
        diff_pct = ((b3_ens - b2_ens) / max(b2_ens, 0.001)) * 100
        print(f"{seed:>6} {b2_ens:>12.2f} {b3_ens:>12.2f} {diff_pct:>+11.1f}%")

    print()
    print("REFERENCE SEEDS WITH HIGHER ENS UNDER B3:")
    print("-" * 60)
    print(f"{'Seed':>6} {'B2 ENS':>12} {'B3 ENS':>12} {'B3 vs B2':>12}")
    print("-" * 60)

    for seed in higher_ens_seeds:
        b2_ens, b2_cost, b3_ens, b3_cost = run_seed(seed)
        diff_pct = ((b3_ens - b2_ens) / max(b2_ens, 0.001)) * 100
        print(f"{seed:>6} {b2_ens:>12.2f} {b3_ens:>12.2f} {diff_pct:>+11.1f}%")

    print()
    print("SUCCESS CRITERIA:")
    print("  - Higher-ENS reference seeds: B3 should remain comparable to B2")
    print("  - Lower-ENS reference seeds: B3 should remain competitive with B2")
