# Supplementary material for: Resilient distributed model predictive control for cooperative microgrids under communication loss with demand response integration
Source: PLoS One. 2026 Apr 8;21(4):e0345857. doi: 10.1371/journal.pone.0345857 (PMC13061206; doi:10.1371/journal.pone.0345857)
Supplement: S2 Code — ZIP archive (S2_Code.zip) containing the simulation code and experiment scripts used to generate the raw result files and processed summaries reported in the manuscript. (S2_Code.ZIP) [file pone.0345857.s003.zip › journal.pone.0345857.s003/simulation/experiments/reserve_diagnostic.py]

"""
Reserve Mechanism Diagnostic - Verify that:
1. Staleness is being tracked correctly
2. Mismatch bounds grow with staleness
3. Reserve requirements are non-zero under packet loss
4. Reserve constraints are actually binding

Run: python -m simulation.experiments.reserve_diagnostic
"""

import sys
import numpy as np
from pathlib import Path

sys.path.insert(0, str(Path(__file__).parent.parent.parent))

from simulation.config.parameters import Topology, W_BAR_BASE, ALPHA_STALE, TAU_MAX
from simulation.models.network import MicrogridNetwork
from simulation.models.microgrid import Microgrid
from simulation.baselines.rdmpc import RDMPC
from simulation.communication.failure_models import CommonRandomMask


def run_diagnostic(seed: int = 42, p_loss: float = 0.3, n_mg: int = 3, horizon: int = 24):
    """Run diagnostic to verify reserve mechanism."""

    print("=" * 80)
    print("RESERVE MECHANISM DIAGNOSTIC - ")
    print("=" * 80)
    print()
    print(f"Parameters: seed={seed}, p_loss={p_loss}, N={n_mg}, H={horizon}")
    print(f"Resilience params: W_BAR_BASE={W_BAR_BASE}, ALPHA_STALE={ALPHA_STALE}, TAU_MAX={TAU_MAX}")
    print()

    # Create network
    network = MicrogridNetwork(
        n_microgrids=n_mg,
        topology=Topology.LINE,
        tieline_limit=100.0
    )

    # Create microgrids
    microgrids = {}
    for mg_id, config in network.microgrids.items():
        mg = Microgrid(config)
        mg.generate_synthetic_forecasts(horizon + 6, seed=seed + mg_id * 1000)
        microgrids[mg_id] = mg

    # Create common random mask
    edges = network.get_edges()
    common_mask = CommonRandomMask(
        edges=edges,
        p_loss=p_loss,
        seed=seed,
        max_iters=100,
        max_steps=6
    )
    comm_mask = common_mask.get_all_comm_states_for_step(step=0)

    # Count packet losses in comm_mask
    total_messages = 0
    lost_messages = 0
    for iter_states in comm_mask.values():
        for edge, received in iter_states.items():
            total_messages += 1
            if not received:
                lost_messages += 1

    print(f"Communication mask: {lost_messages}/{total_messages} messages lost "
          f"({100*lost_messages/total_messages:.1f}%)")
    print()

    # Run RDMPC
    print("Running RDMPC with staleness-aware reserves...")
    rdmpc = RDMPC(
        network=network,
        microgrids=microgrids,
        horizon=horizon,
        rho=5.0,
        max_iterations=100,
        eps_abs=1.0
    )

    result = rdmpc.solve(current_hour=0, comm_mask=comm_mask)

    # Get resilience status
    print()
    print("=" * 80)
    print("RESILIENCE STATUS")
    print("=" * 80)

    # Access resilience handler directly
    resilience = rdmpc.resilience
    status = resilience.get_status_summary()

    print()
    print("STALENESS TRACKING:")
    print("-" * 60)
    for edge, tau in status['staleness'].items():
        w_bar = status['mismatch_bounds'].get(edge, 0)
        print(f"  Edge {edge}: τ={tau}, w̄={w_bar:.1f} kW")

    print()
    print(f"  Max staleness: {status['max_staleness']}")
    print(f"  Edges with τ>0: {status['edges_with_staleness']}/{status['total_edges']}")
    print(f"  Total mismatch bound (stale edges): {status['total_mismatch_bound']:.1f} kW")

    print()
    print("RESERVE REQUIREMENTS:")
    print("-" * 60)
    print(f"  Total reserve up: {status['total_reserve_up']:.1f} kW·H")
    print(f"  Total reserve down: {status['total_reserve_down']:.1f} kW·H")
    print()
    print("  Per-MG reserve requirements (first step):")
    for mg_id in sorted(status['reserve_up_per_mg'].keys()):
        r_up = status['reserve_up_per_mg'][mg_id]
        r_down = status['reserve_down_per_mg'][mg_id]
        print(f"    MG{mg_id}: R_up={r_up:.1f} kW, R_down={r_down:.1f} kW")

    print()
    print("DISCONNECTED NEIGHBORS:")
    print("-" * 60)
    for mg_id, disc in status['disconnected'].items():
        print(f"  MG{mg_id}: {disc if disc else 'none'}")

    print()
    print("=" * 80)
    print("RDMPC RESULT")
    print("=" * 80)
    print(f"  Cost (economic): ${result.total_cost_econ:.2f}")
    print(f"  ENS: {result.ens_kwh:.2f} kWh")
    print(f"  Iterations: {result.iterations}")
    print(f"  Converged: {result.converged}")
    print(f"  Max staleness: {result.max_staleness}")
    print(f"  Total reserve up: {result.total_reserve_up:.1f} kW·H")
    print(f"  Total reserve down: {result.total_reserve_down:.1f} kW·H")
    print(f"  Duals frozen: {result.duals_frozen}")

    # Verify reserve is non-zero
    print()
    print("=" * 80)
    print("VERIFICATION")
    print("=" * 80)

    if status['total_reserve_up'] > 0 or status['total_reserve_down'] > 0:
        print("✅ PASS: Reserve requirements are NON-ZERO under packet loss")
    else:
        print("❌ FAIL: Reserve requirements are ZERO - mechanism not triggering!")

    if status['edges_with_staleness'] > 0:
        print(f"✅ PASS: Staleness tracked for {status['edges_with_staleness']} edges")
    else:
        print("❌ FAIL: No staleness tracked - check comm_mask handling")

    if status['total_mismatch_bound'] > 0:
        print(f"✅ PASS: Mismatch bounds computed ({status['total_mismatch_bound']:.1f} kW total)")
    else:
        print("❌ FAIL: Mismatch bounds are zero")

    return result, status


def compare_reserve_modes():
    """Compare staleness-aware vs disconnection-only reserves."""

    print()
    print("=" * 80)
    print("COMPARING RESERVE MODES")
    print("=" * 80)

    from simulation.control.resilience import ResilienceHandler

    # Create simple test case
    mg_ids = [0, 1, 2]
    neighbors = {0: [1], 1: [0, 2], 2: [1]}

    handler = ResilienceHandler(
        mg_ids=mg_ids,
        neighbors=neighbors,
        horizon=24
    )

    # Simulate some packet loss (τ=1,2,3 but < τ_max=10)
    comm_state = {
        (0, 1): True,   # Received
        (1, 0): False,  # Lost → τ=1
        (1, 2): False,  # Lost → τ=1
        (2, 1): True,   # Received
    }

    # Update staleness multiple times to build up τ
    for _ in range(3):
        handler.update_staleness(comm_state)

    print()
    print("Staleness after 3 loss events:")
    for edge, stale in handler.state.staleness.items():
        print(f"  {edge}: τ={stale.tau}")

    # Test disconnection-only reserves (original)
    reserve_up_old, reserve_down_old = handler.compute_reserves(staleness_aware=False)
    total_old = sum(r.sum() for r in reserve_up_old.values())

    # Test staleness-aware reserves (new)
    reserve_up_new, reserve_down_new = handler.compute_reserves(staleness_aware=True)
    total_new = sum(r.sum() for r in reserve_up_new.values())

    print()
    print(f"Disconnection-only reserves: {total_old:.1f} kW·H")
    print(f"Staleness-aware reserves: {total_new:.1f} kW·H")

    if total_new > total_old:
        print()
        print("✅ Staleness-aware reserves are HIGHER (as expected)")
    else:
        print()
        print("⚠️  Warning: Staleness-aware reserves not higher than disconnection-only")


if __name__ == "__main__":
    # Run main diagnostic
    result, status = run_diagnostic()

    # Compare reserve modes
    compare_reserve_modes()

    print()
    print("=" * 80)
    print("DIAGNOSTIC COMPLETE")
    print("=" * 80)
