# Supplementary material for: Resilient distributed model predictive control for cooperative microgrids under communication loss with demand response integration
Source: PLoS One. 2026 Apr 8;21(4):e0345857. doi: 10.1371/journal.pone.0345857 (PMC13061206; doi:10.1371/journal.pone.0345857)
Supplement: S2 Code — ZIP archive (S2_Code.zip) containing the simulation code and experiment scripts used to generate the raw result files and processed summaries reported in the manuscript. (S2_Code.ZIP) [file pone.0345857.s003.zip › journal.pone.0345857.s003/simulation/experiments/run_cost_vs_ploss_only.py]

#!/usr/bin/env python3
"""
Run Path A cost-vs-p_loss sweep only, saving per-seed outputs.

Usage:
  python simulation/experiments/run_cost_vs_ploss_only.py \
    --seeds 50 \
    --output data/results/economic_resilience_full
"""

import argparse
import json
import sys
from pathlib import Path

# Add repo root to path for imports
sys.path.insert(0, str(Path(__file__).parent.parent.parent))

from simulation.experiments.economic_resilience import run_cost_vs_ploss_experiment
from simulation.experiments.economic_metrics import compute_cost_excess, compute_cost_vs_ploss_curve


def main() -> None:
    parser = argparse.ArgumentParser(description="Run cost-vs-p_loss sweep only (Path A)")
    parser.add_argument("--seeds", type=int, default=50, help="Number of seeds")
    parser.add_argument("--output", type=str, required=True, help="Output directory")
    parser.add_argument('--solver', type=str, default='OSQP',
                        help='CVXPY solver backend (e.g., OSQP, CLARABEL, SCS)')
    parser.add_argument('--no-fallback', action='store_true',
                        help='Disable solver fallback chain (use primary only)')
    args = parser.parse_args()

    output_dir = Path(args.output)
    output_dir.mkdir(parents=True, exist_ok=True)

    # Build solver options dict
    solver_options = {
        'use_fallback': not args.no_fallback,
        'solver': args.solver,
    }

    ploss_results = run_cost_vs_ploss_experiment(
        n_seeds=args.seeds,
        p_loss_values=[0.1, 0.2, 0.3, 0.4, 0.5],
        max_iterations=20,
        verbose=True,
        solver_options=solver_options
    )

    curves = compute_cost_vs_ploss_curve(ploss_results)
    with open(output_dir / "cost_vs_ploss.json", "w") as f:
        json.dump(curves, f, indent=2)

    # Save per-seed excess values for table stats
    per_seed = {"p_loss": [], "b2_excess": [], "b3_excess": []}
    for p_loss in sorted(ploss_results.keys()):
        results = ploss_results[p_loss]
        b2_excess = [r.cost_b2 - r.cost_b1_p0 for r in results]
        b3_excess = [r.cost_b3 - r.cost_b1_p0 for r in results]
        per_seed["p_loss"].append(p_loss)
        per_seed["b2_excess"].append(b2_excess)
        per_seed["b3_excess"].append(b3_excess)

    with open(output_dir / "cost_vs_ploss_per_seed.json", "w") as f:
        json.dump(per_seed, f, indent=2)

    print(f"Saved: {output_dir / 'cost_vs_ploss.json'}")
    print(f"Saved: {output_dir / 'cost_vs_ploss_per_seed.json'}")


if __name__ == "__main__":
    main()
