# Supplementary material for: Resilient distributed model predictive control for cooperative microgrids under communication loss with demand response integration
Source: PLoS One. 2026 Apr 8;21(4):e0345857. doi: 10.1371/journal.pone.0345857 (PMC13061206; doi:10.1371/journal.pone.0345857)
Supplement: S2 Code — ZIP archive (S2_Code.zip) containing the simulation code and experiment scripts used to generate the raw result files and processed summaries reported in the manuscript. (S2_Code.ZIP) [file pone.0345857.s003.zip › journal.pone.0345857.s003/simulation/experiments/summarize_dr_ablation.py]

#!/usr/bin/env python3
"""
Summarize DR ablation experiment results.

Computes paired deltas (B3 - B3-noDR) to isolate the value of demand response
as a resilience resource under communication failures.

Usage:
    python simulation/experiments/summarize_dr_ablation.py \
        data/results/s7_dr_ablation/burnin_contract_*.json
"""

import argparse
import json
import sys
from pathlib import Path
from typing import Dict, List, Optional
import numpy as np

try:
    from scipy.stats import wilcoxon, ttest_1samp
except Exception:  # pragma: no cover
    wilcoxon = None
    ttest_1samp = None


def paired_tests(arr: np.ndarray) -> Dict[str, float]:
    """Paired tests against 0 on a delta array (per-seed differences)."""
    x = np.asarray(arr, dtype=float)
    x = x[np.isfinite(x)]
    n = int(x.size)
    is_zero = np.isclose(x, 0.0, atol=1e-12)
    n_nonzero = int(np.sum(~is_zero))

    out: Dict[str, float] = {
        'n': n,
        'n_nonzero': n_nonzero,
        'wilcoxon_stat': None,
        'wilcoxon_p': None,
        'ttest_stat': None,
        'ttest_p': None,
    }

    if n == 0:
        return out

    if n_nonzero == 0:
        out.update({
            'wilcoxon_stat': 0.0,
            'wilcoxon_p': 1.0,
            'ttest_stat': 0.0,
            'ttest_p': 1.0,
        })
        return out

    if wilcoxon is not None:
        try:
            res = wilcoxon(x, zero_method='wilcox', alternative='two-sided', mode='auto')
            out['wilcoxon_stat'] = float(res.statistic)
            out['wilcoxon_p'] = float(res.pvalue) if np.isfinite(res.pvalue) else 1.0
        except Exception:
            pass

    if ttest_1samp is not None:
        res = ttest_1samp(x, popmean=0.0)
        out['ttest_stat'] = float(res.statistic) if np.isfinite(res.statistic) else 0.0
        out['ttest_p'] = float(res.pvalue) if np.isfinite(res.pvalue) else 1.0

    return out


def load_json(path: str) -> Dict:
    with open(path) as f:
        return json.load(f)


def bootstrap_ci(data: np.ndarray, n_boot: int = 10000, alpha: float = 0.05) -> tuple:
    """Compute bootstrap confidence interval."""
    rng = np.random.default_rng(42)
    boot_means = np.array([np.mean(rng.choice(data, size=len(data), replace=True))
                           for _ in range(n_boot)])
    lo = np.percentile(boot_means, 100 * alpha / 2)
    hi = np.percentile(boot_means, 100 * (1 - alpha / 2))
    return lo, hi


def summarize_results(data: Dict, burn_in: int = 3) -> Dict:
    """
    Summarize DR ablation results.

    Args:
        data: Raw JSON results from burnin_contract_test.py
        burn_in: Number of burn-in steps to exclude from loss-phase analysis

    Returns:
        Summary dict with aggregate metrics and paired deltas
    """
    seeds = data.get('seeds', [])
    results = data.get('results', {})

    # Check if B3-noDR data is present
    sample_seed = str(seeds[0])
    if 'b3_nodr' not in results[sample_seed][0]:
        raise ValueError("B3-noDR data not found. Run with --include-b3-nodr flag.")

    # Aggregate metrics
    aggregate = {
        'loss_only': {
            'b1_ens': 0.0, 'b2_ens': 0.0, 'b3_ens': 0.0, 'b3_nodr_ens': 0.0,
            'b1_cost': 0.0, 'b2_cost': 0.0, 'b3_cost': 0.0, 'b3_nodr_cost': 0.0,
            'b1_curt': 0.0, 'b2_curt': 0.0, 'b3_curt': 0.0, 'b3_nodr_curt': 0.0,
            'b3_spill': 0.0, 'b3_nodr_spill': 0.0,
        }
    }

    # Per-seed metrics for paired deltas
    per_seed_ens = {'b3': [], 'b3_nodr': []}
    per_seed_cost = {'b3': [], 'b3_nodr': []}
    per_seed_curt = {'b3': [], 'b3_nodr': []}
    per_seed_spill = {'b3': [], 'b3_nodr': []}

    per_seed_detailed = {}

    for seed in seeds:
        seed_str = str(seed)
        seed_data = results[seed_str]

        seed_ens = {'b3': 0.0, 'b3_nodr': 0.0}
        seed_cost = {'b3': 0.0, 'b3_nodr': 0.0}
        seed_curt = {'b3': 0.0, 'b3_nodr': 0.0}
        seed_spill = {'b3': 0.0, 'b3_nodr': 0.0}

        for step_data in seed_data:
            phase = step_data.get('phase', 'unknown')
            if phase == 'burn_in':
                continue  # Only analyze loss phase

            b3 = step_data.get('b3', {})
            b3_nodr = step_data.get('b3_nodr', {})
            b1_exec_ens = step_data.get('b1_exec_ens', 0.0)
            b1_exec_cost = step_data.get('b1_exec_cost_econ', 0.0)
            b1_exec_curt = step_data.get('b1_exec_curtail_kwh', 0.0)

            # B3
            seed_ens['b3'] += b3.get('ens_exec', 0.0) or 0.0
            seed_cost['b3'] += b3.get('execution_cost_econ', 0.0) or 0.0
            seed_curt['b3'] += b3.get('execution_curtail_kwh', 0.0) or 0.0
            seed_spill['b3'] += b3.get('execution_spill_kwh', 0.0) or 0.0

            # B3-noDR
            seed_ens['b3_nodr'] += b3_nodr.get('ens_exec', 0.0) or 0.0
            seed_cost['b3_nodr'] += b3_nodr.get('execution_cost_econ', 0.0) or 0.0
            seed_curt['b3_nodr'] += b3_nodr.get('execution_curtail_kwh', 0.0) or 0.0
            seed_spill['b3_nodr'] += b3_nodr.get('execution_spill_kwh', 0.0) or 0.0

            # B1 (if available)
            if b1_exec_ens is not None:
                aggregate['loss_only']['b1_ens'] += b1_exec_ens
            if b1_exec_cost is not None:
                aggregate['loss_only']['b1_cost'] += b1_exec_cost
            if b1_exec_curt is not None:
                aggregate['loss_only']['b1_curt'] += b1_exec_curt

            # B2
            b2 = step_data.get('b2', {})
            aggregate['loss_only']['b2_ens'] += b2.get('ens_exec', 0.0) or 0.0
            aggregate['loss_only']['b2_cost'] += b2.get('execution_cost_econ', 0.0) or 0.0
            aggregate['loss_only']['b2_curt'] += b2.get('execution_curtail_kwh', 0.0) or 0.0

        # Store per-seed totals
        per_seed_ens['b3'].append(seed_ens['b3'])
        per_seed_ens['b3_nodr'].append(seed_ens['b3_nodr'])
        per_seed_cost['b3'].append(seed_cost['b3'])
        per_seed_cost['b3_nodr'].append(seed_cost['b3_nodr'])
        per_seed_curt['b3'].append(seed_curt['b3'])
        per_seed_curt['b3_nodr'].append(seed_curt['b3_nodr'])
        per_seed_spill['b3'].append(seed_spill['b3'])
        per_seed_spill['b3_nodr'].append(seed_spill['b3_nodr'])

        per_seed_detailed[seed_str] = {
            'b3_ens': seed_ens['b3'],
            'b3_nodr_ens': seed_ens['b3_nodr'],
            'b3_cost': seed_cost['b3'],
            'b3_nodr_cost': seed_cost['b3_nodr'],
            'b3_curt': seed_curt['b3'],
            'b3_nodr_curt': seed_curt['b3_nodr'],
            'b3_spill': seed_spill['b3'],
            'b3_nodr_spill': seed_spill['b3_nodr'],
        }

        # Update aggregates
        aggregate['loss_only']['b3_ens'] += seed_ens['b3']
        aggregate['loss_only']['b3_nodr_ens'] += seed_ens['b3_nodr']
        aggregate['loss_only']['b3_cost'] += seed_cost['b3']
        aggregate['loss_only']['b3_nodr_cost'] += seed_cost['b3_nodr']
        aggregate['loss_only']['b3_curt'] += seed_curt['b3']
        aggregate['loss_only']['b3_nodr_curt'] += seed_curt['b3_nodr']
        aggregate['loss_only']['b3_spill'] += seed_spill['b3']
        aggregate['loss_only']['b3_nodr_spill'] += seed_spill['b3_nodr']

    # Compute paired deltas (B3 - B3_noDR, negative means B3 is better)
    n_seeds = len(seeds)
    ens_arr = np.array(per_seed_ens['b3']) - np.array(per_seed_ens['b3_nodr'])
    cost_arr = np.array(per_seed_cost['b3']) - np.array(per_seed_cost['b3_nodr'])
    curt_arr = np.array(per_seed_curt['b3']) - np.array(per_seed_curt['b3_nodr'])
    spill_arr = np.array(per_seed_spill['b3']) - np.array(per_seed_spill['b3_nodr'])

    paired_deltas = {
        'loss_only': {
            'ens': {
                'delta_b3_minus_b3nodr': ens_arr.tolist(),
                'mean': float(np.mean(ens_arr)),
                'std': float(np.std(ens_arr)),
                'ci_95': list(bootstrap_ci(ens_arr)),
                **paired_tests(ens_arr),
            },
            'cost': {
                'delta_b3_minus_b3nodr': cost_arr.tolist(),
                'mean': float(np.mean(cost_arr)),
                'std': float(np.std(cost_arr)),
                'ci_95': list(bootstrap_ci(cost_arr)),
                **paired_tests(cost_arr),
            },
            'curt': {
                'delta_b3_minus_b3nodr': curt_arr.tolist(),
                'mean': float(np.mean(curt_arr)),
                'std': float(np.std(curt_arr)),
                'ci_95': list(bootstrap_ci(curt_arr)),
                **paired_tests(curt_arr),
            },
            'spill': {
                'delta_b3_minus_b3nodr': spill_arr.tolist(),
                'mean': float(np.mean(spill_arr)),
                'std': float(np.std(spill_arr)),
                'ci_95': list(bootstrap_ci(spill_arr)),
                **paired_tests(spill_arr),
            },
        }
    }

    # Count seeds where B3 wins/ties/loses vs B3-noDR
    win_lose = {
        'ens': {
            'b3_better': int(np.sum(ens_arr < 0)),
            'tie': int(np.sum(np.abs(ens_arr) < 1e-6)),
            'b3_nodr_better': int(np.sum(ens_arr > 0)),
        },
        'cost': {
            'b3_better': int(np.sum(cost_arr < 0)),
            'tie': int(np.sum(np.abs(cost_arr) < 1e-6)),
            'b3_nodr_better': int(np.sum(cost_arr > 0)),
        }
    }

    return {
        'config': {
            'seeds': seeds,
            'burn_in': data.get('burn_in', burn_in),
            'steps': data.get('steps', 8),
            'p_loss': data.get('p_loss', 0.3),
            'pattern': data.get('pattern', 'unknown'),
            'include_b3_nodr': data.get('include_b3_nodr', True),
        },
        'aggregate': aggregate,
        'per_seed': per_seed_detailed,
        'paired_deltas': paired_deltas,
        'win_lose_counts': win_lose,
        'n_seeds': n_seeds,
        'interpretation': {
            'ens_delta_negative_means': 'B3 (with DR) has lower ENS than B3-noDR',
            'cost_delta_negative_means': 'B3 (with DR) has lower cost than B3-noDR',
            'expected_direction': 'B3 should have lower ENS/cost than B3-noDR (DR provides flexibility)',
        }
    }


def main():
    parser = argparse.ArgumentParser(description='Summarize DR ablation results')
    parser.add_argument('input_file', help='JSON results file from burnin_contract_test.py')
    parser.add_argument('--output', '-o', help='Output file path (default: <input>_dr_ablation_summary.json)')
    args = parser.parse_args()

    input_path = Path(args.input_file)
    if not input_path.exists():
        print(f"Error: Input file not found: {input_path}")
        sys.exit(1)

    data = load_json(input_path)

    # Check if B3-noDR data exists
    if not data.get('include_b3_nodr', False):
        print("Warning: include_b3_nodr is False in config. Checking data anyway...")

    summary = summarize_results(data)

    # Output path
    if args.output:
        output_path = Path(args.output)
    else:
        output_path = input_path.with_suffix('.json').with_stem(input_path.stem + '_dr_ablation_summary')

    with open(output_path, 'w') as f:
        json.dump(summary, f, indent=2)

    print(f"Summary saved to: {output_path}")

    # Print key results
    pd = summary['paired_deltas']['loss_only']
    wl = summary['win_lose_counts']
    n = summary['n_seeds']

    print(f"\n=== DR Ablation Results (loss phase, n={n} seeds) ===")
    print(f"\nPaired delta: B3 (with DR) minus B3-noDR (without DR)")
    print(f"  Negative means B3 (with DR) is better")
    print(f"\nENS (kWh):")
    print(f"  Mean delta: {pd['ens']['mean']:.3f} kWh")
    print(f"  95% CI: [{pd['ens']['ci_95'][0]:.3f}, {pd['ens']['ci_95'][1]:.3f}]")
    print(f"  B3 better / tie / B3-noDR better: {wl['ens']['b3_better']}/{wl['ens']['tie']}/{wl['ens']['b3_nodr_better']}")

    print(f"\nCost ($):")
    print(f"  Mean delta: {pd['cost']['mean']:.2f}")
    print(f"  95% CI: [{pd['cost']['ci_95'][0]:.2f}, {pd['cost']['ci_95'][1]:.2f}]")
    print(f"  B3 better / tie / B3-noDR better: {wl['cost']['b3_better']}/{wl['cost']['tie']}/{wl['cost']['b3_nodr_better']}")

    # Interpretation
    print(f"\n=== Interpretation ===")
    if pd['ens']['ci_95'][1] < 0:
        print("  ENS: CI excludes zero → B3 (with DR) significantly better")
    elif pd['ens']['ci_95'][0] > 0:
        print("  ENS: CI excludes zero → B3-noDR (without DR) significantly better (unexpected!)")
    else:
        print("  ENS: CI includes zero → no statistically significant difference")

    if pd['cost']['ci_95'][1] < 0:
        print("  Cost: CI excludes zero → B3 (with DR) significantly better")
    elif pd['cost']['ci_95'][0] > 0:
        print("  Cost: CI excludes zero → B3-noDR (without DR) significantly better (unexpected!)")
    else:
        print("  Cost: CI includes zero → no statistically significant difference")


if __name__ == '__main__':
    main()
