# Supplementary material for: Resilient distributed model predictive control for cooperative microgrids under communication loss with demand response integration
Source: PLoS One. 2026 Apr 8;21(4):e0345857. doi: 10.1371/journal.pone.0345857 (PMC13061206; doi:10.1371/journal.pone.0345857)
Supplement: S2 Code — ZIP archive (S2_Code.zip) containing the simulation code and experiment scripts used to generate the raw result files and processed summaries reported in the manuscript. (S2_Code.ZIP) [file pone.0345857.s003.zip › journal.pone.0345857.s003/simulation/experiments/validate_reserve_fix.py]

"""
Validation test suite for reserve timing fixes.

Tests on reference seed sets to verify:
1. Higher-ENS seeds (46, 58, 64, 66, 69): B3-Fixed and B3-ProbeRestart remain comparable to B2
2. Lower-ENS seeds (42, 57, 70): B3-Fixed and B3-ProbeRestart remain competitive with B2

Success criteria:
- Higher-ENS seeds: ENS should be comparable to B2
- Lower-ENS seeds: ENS should still improve over B2
"""

import sys
from pathlib import Path
import warnings

# Add parent to path for imports
sys.path.insert(0, str(Path(__file__).parent.parent.parent))

# Suppress warnings for cleaner output
warnings.filterwarnings('ignore')

import numpy as np
from typing import Dict, List, Tuple, Optional
from dataclasses import dataclass

from simulation.config.parameters import (
    H, DT, Topology, MicrogridConfig, ADMM_PARAMS
)
from simulation.models.network import MicrogridNetwork
from simulation.models.microgrid import Microgrid
from simulation.models.pricing import PricingModel
from simulation.baselines.naive_dmpc import NaiveDMPC
from simulation.baselines.rdmpc import RDMPC, RDMPCFixed, RDMPCProbeRestart
from simulation.communication.failure_models import GilbertElliottFailure, CommonRandomMask


@dataclass
class SeedResult:
    """Result for a single seed."""
    seed: int
    b2_ens: float
    b3_ens: float
    b3_fixed_ens: float
    b3_probe_ens: float
    b2_cost: float
    b3_cost: float
    b3_fixed_cost: float
    b3_probe_cost: float


def create_test_setup(
    n_mgs: int = 5,
    topology: Topology = Topology.LINE,
    grid_limit: float = 85.0,
    horizon: int = H
) -> Tuple[MicrogridNetwork, Dict[int, Microgrid], PricingModel]:
    """Create test network and microgrids."""
    network = MicrogridNetwork(n_mgs, topology, 100.0)

    microgrids = {}
    for mg_id in range(n_mgs):
        config = MicrogridConfig(id=mg_id, grid_import_max=grid_limit, grid_export_max=grid_limit)
        mg = Microgrid(config)
        microgrids[mg_id] = mg

    pricing = PricingModel()
    return network, microgrids, pricing


def run_single_seed(
    seed: int,
    network: MicrogridNetwork,
    microgrids: Dict[int, Microgrid],
    pricing: PricingModel,
    p_good: float = 0.8,
    p_bad: float = 0.3,
    max_iterations: int = 15,
    verbose: bool = False
) -> SeedResult:
    """Run all methods for a single seed."""
    horizon = H
    n_mgs = len(microgrids)

    # Generate forecasts with seed
    np.random.seed(seed)
    for mg_id, mg in microgrids.items():
        mg.generate_synthetic_forecasts(horizon, seed=seed + mg_id)

    # Create Gilbert-Elliott packet loss (not directly used, but demonstrates setup)
    edges = network.get_edges()
    directed_edges = []
    for (i, j) in edges:
        directed_edges.append((i, j))
        directed_edges.append((j, i))

    # Create common random mask for fair comparison
    comm_mask = CommonRandomMask(
        edges=directed_edges,
        p_loss=0.3,
        seed=seed,
        max_iters=max_iterations,
        max_steps=1
    )

    # Get comm_state for all methods
    all_comm_states = comm_mask.get_all_comm_states_for_step(0)

    # ===== B2: Naive DMPC =====
    b2 = NaiveDMPC(
        network=network,
        microgrids=microgrids,
        pricing=pricing,
        horizon=horizon,
        max_iterations=max_iterations,
        verbose=verbose
    )
    b2_result = b2.solve(current_hour=0, comm_mask=all_comm_states)

    # ===== B3: Original RDMPC =====
    b3 = RDMPC(
        network=network,
        microgrids=microgrids,
        pricing=pricing,
        horizon=horizon,
        max_iterations=max_iterations,
        verbose=verbose
    )
    # Reset microgrids for fair comparison
    for mg in microgrids.values():
        mg.ess.reset()
    b3_result = b3.solve(current_hour=0, comm_mask=all_comm_states)

    # ===== B3-Fixed: Frozen reserves =====
    b3_fixed = RDMPCFixed(
        network=network,
        microgrids=microgrids,
        pricing=pricing,
        horizon=horizon,
        max_iterations=max_iterations,
        verbose=verbose
    )
    for mg in microgrids.values():
        mg.ess.reset()
    b3_fixed_result = b3_fixed.solve(current_hour=0, comm_mask=all_comm_states)

    # ===== B3-ProbeRestart: Probe then freeze =====
    b3_probe = RDMPCProbeRestart(
        network=network,
        microgrids=microgrids,
        pricing=pricing,
        horizon=horizon,
        max_iterations=max_iterations,
        probe_iters=2,
        theta=0.05,
        verbose=verbose
    )
    for mg in microgrids.values():
        mg.ess.reset()
    b3_probe_result = b3_probe.solve(current_hour=0, comm_mask=all_comm_states)

    return SeedResult(
        seed=seed,
        b2_ens=b2_result.ens_kwh,
        b3_ens=b3_result.ens_kwh,
        b3_fixed_ens=b3_fixed_result.ens_kwh,
        b3_probe_ens=b3_probe_result.ens_kwh,
        b2_cost=b2_result.total_cost_econ,
        b3_cost=b3_result.total_cost_econ,
        b3_fixed_cost=b3_fixed_result.total_cost_econ,
        b3_probe_cost=b3_probe_result.total_cost_econ
    )


def validate_reserve_fix():
    """
    Main validation function.

    Tests on reference seed sets to evaluate the reserve-timing update.
    """
    print("=" * 80)
    print("Reserve Timing Validation")
    print("=" * 80)

    # Reference seeds from previous experiments
    high_ens_seeds = [46, 58, 64, 66, 69]
    low_ens_seeds = [42, 57, 70]

    # Create test setup
    network, microgrids, pricing = create_test_setup(
        n_mgs=5,
        topology=Topology.LINE,
        grid_limit=85.0  # Stress scenario
    )

    print("\nTest Setup:")
    print(f"  - Network: 5 MGs, LINE topology")
    print(f"  - Grid limit: 85 kW (stress)")
    print(f"  - Horizon: {H} steps")
    print(f"  - ADMM iterations: 15")
    print(f"  - Higher-ENS seeds to test: {high_ens_seeds}")
    print(f"  - Lower-ENS seeds to test: {low_ens_seeds}")

    all_results: List[SeedResult] = []

    # ===== Test Higher-ENS Seeds =====
    print("\n" + "=" * 80)
    print("Testing higher-ENS seeds")
    print("=" * 80)

    for seed in high_ens_seeds:
        print(f"\nSeed {seed}:", end=" ")
        result = run_single_seed(seed, network, microgrids, pricing)
        all_results.append(result)

        # Compute relative changes
        if result.b2_ens > 0.001:
            b3_vs_b2 = (result.b3_ens - result.b2_ens) / result.b2_ens * 100
            b3_fixed_vs_b2 = (result.b3_fixed_ens - result.b2_ens) / result.b2_ens * 100
            b3_probe_vs_b2 = (result.b3_probe_ens - result.b2_ens) / result.b2_ens * 100
        else:
            b3_vs_b2 = 0 if result.b3_ens < 0.001 else float('inf')
            b3_fixed_vs_b2 = 0 if result.b3_fixed_ens < 0.001 else float('inf')
            b3_probe_vs_b2 = 0 if result.b3_probe_ens < 0.001 else float('inf')

        print(f"B2={result.b2_ens:.2f} kWh")
        print(f"       B3={result.b3_ens:.2f} kWh ({b3_vs_b2:+.0f}%)")
        print(f"       B3-Fixed={result.b3_fixed_ens:.2f} kWh ({b3_fixed_vs_b2:+.0f}%)")
        print(f"       B3-Probe={result.b3_probe_ens:.2f} kWh ({b3_probe_vs_b2:+.0f}%)")

        # Check whether the updated variants remain close to B2 on this seed.
        if abs(b3_vs_b2) > 100:  # Original B3 was >100% different
            if abs(b3_fixed_vs_b2) < 50:  # Fixed version is within 50%
                print("       -> B3-Fixed remains close to B2")
            if abs(b3_probe_vs_b2) < 50:
                print("       -> B3-Probe remains close to B2")

    # ===== Test Lower-ENS Seeds =====
    print("\n" + "=" * 80)
    print("Testing lower-ENS seeds")
    print("=" * 80)

    for seed in low_ens_seeds:
        print(f"\nSeed {seed}:", end=" ")
        result = run_single_seed(seed, network, microgrids, pricing)
        all_results.append(result)

        # Compute relative changes
        if result.b2_ens > 0.001:
            b3_vs_b2 = (result.b3_ens - result.b2_ens) / result.b2_ens * 100
            b3_fixed_vs_b2 = (result.b3_fixed_ens - result.b2_ens) / result.b2_ens * 100
            b3_probe_vs_b2 = (result.b3_probe_ens - result.b2_ens) / result.b2_ens * 100
        else:
            b3_vs_b2 = 0 if result.b3_ens < 0.001 else float('inf')
            b3_fixed_vs_b2 = 0 if result.b3_fixed_ens < 0.001 else float('inf')
            b3_probe_vs_b2 = 0 if result.b3_probe_ens < 0.001 else float('inf')

        print(f"B2={result.b2_ens:.2f} kWh")
        print(f"       B3={result.b3_ens:.2f} kWh ({b3_vs_b2:+.0f}%)")
        print(f"       B3-Fixed={result.b3_fixed_ens:.2f} kWh ({b3_fixed_vs_b2:+.0f}%)")
        print(f"       B3-Probe={result.b3_probe_ens:.2f} kWh ({b3_probe_vs_b2:+.0f}%)")

        # Check whether the updated variants retain improvement on this seed.
        if b3_vs_b2 < -20:  # Original B3 was >20% better
            if b3_fixed_vs_b2 < 0:  # Fixed version still improves
                print("       -> B3-Fixed still improves")
            if b3_probe_vs_b2 < 0:
                print("       -> B3-Probe still improves")

    # ===== Summary =====
    print("\n" + "=" * 80)
    print("SUMMARY")
    print("=" * 80)

    high_ens_results = [r for r in all_results if r.seed in high_ens_seeds]
    low_ens_results = [r for r in all_results if r.seed in low_ens_seeds]

    print("\n--- Higher-ENS Seeds (should stay close to B2) ---")
    print(f"{'Seed':<8} {'B2 ENS':<12} {'B3 ENS':<12} {'B3-Fixed':<12} {'B3-Probe':<12}")
    print("-" * 60)
    for r in high_ens_results:
        print(f"{r.seed:<8} {r.b2_ens:<12.2f} {r.b3_ens:<12.2f} {r.b3_fixed_ens:<12.2f} {r.b3_probe_ens:<12.2f}")

    print("\n--- Lower-ENS Seeds (should still improve over B2) ---")
    print(f"{'Seed':<8} {'B2 ENS':<12} {'B3 ENS':<12} {'B3-Fixed':<12} {'B3-Probe':<12}")
    print("-" * 60)
    for r in low_ens_results:
        print(f"{r.seed:<8} {r.b2_ens:<12.2f} {r.b3_ens:<12.2f} {r.b3_fixed_ens:<12.2f} {r.b3_probe_ens:<12.2f}")

    # ===== Pass/Fail Criteria =====
    print("\n" + "=" * 80)
    print("VALIDATION RESULTS")
    print("=" * 80)

    # Check higher-ENS seeds: B3-Fixed and B3-Probe should remain within threshold.
    high_ens_passed_fixed = 0
    high_ens_passed_probe = 0
    for r in high_ens_results:
        if r.b2_ens > 0.001:
            fixed_pct = (r.b3_fixed_ens - r.b2_ens) / r.b2_ens * 100
            probe_pct = (r.b3_probe_ens - r.b2_ens) / r.b2_ens * 100
        else:
            fixed_pct = 0 if r.b3_fixed_ens < 0.001 else 1000
            probe_pct = 0 if r.b3_probe_ens < 0.001 else 1000

        if fixed_pct < 100:  # Within threshold
            high_ens_passed_fixed += 1
        if probe_pct < 100:
            high_ens_passed_probe += 1

    # Check lower-ENS seeds: B3-Fixed and B3-Probe should remain competitive.
    low_ens_ok_fixed = 0
    low_ens_ok_probe = 0
    for r in low_ens_results:
        if r.b2_ens > 0.001:
            fixed_pct = (r.b3_fixed_ens - r.b2_ens) / r.b2_ens * 100
            probe_pct = (r.b3_probe_ens - r.b2_ens) / r.b2_ens * 100
        else:
            fixed_pct = 0 if r.b3_fixed_ens < 0.001 else 1000
            probe_pct = 0 if r.b3_probe_ens < 0.001 else 1000

        if fixed_pct < 50:  # Not >50% worse (some overhead acceptable)
            low_ens_ok_fixed += 1
        if probe_pct < 50:
            low_ens_ok_probe += 1

    print("\nHigher-ENS seeds:")
    print(f"  B3-Fixed: {high_ens_passed_fixed}/{len(high_ens_seeds)} passed")
    print(f"  B3-Probe: {high_ens_passed_probe}/{len(high_ens_seeds)} passed")

    print("\nLower-ENS seeds:")
    print(f"  B3-Fixed: {low_ens_ok_fixed}/{len(low_ens_seeds)} acceptable")
    print(f"  B3-Probe: {low_ens_ok_probe}/{len(low_ens_seeds)} acceptable")

    # Overall pass
    all_passed = (
        high_ens_passed_fixed >= len(high_ens_seeds) - 1 and
        high_ens_passed_probe >= len(high_ens_seeds) - 1 and
        low_ens_ok_fixed >= len(low_ens_seeds) - 1 and
        low_ens_ok_probe >= len(low_ens_seeds) - 1
    )

    if all_passed:
        print("\n" + "=" * 80)
        print("VALIDATION PASSED: Reserve timing update behaves as expected")
        print("=" * 80)
        return 0
    else:
        print("\n" + "=" * 80)
        print("VALIDATION FAILED: Some seeds still show unfavorable behavior")
        print("=" * 80)
        return 1


if __name__ == "__main__":
    exit_code = validate_reserve_fix()
    sys.exit(exit_code)
