# Supplementary material for: Resilient distributed model predictive control for cooperative microgrids under communication loss with demand response integration
Source: PLoS One. 2026 Apr 8;21(4):e0345857. doi: 10.1371/journal.pone.0345857 (PMC13061206; doi:10.1371/journal.pone.0345857)
Supplement: S2 Code — ZIP archive (S2_Code.zip) containing the simulation code and experiment scripts used to generate the raw result files and processed summaries reported in the manuscript. (S2_Code.ZIP) [file pone.0345857.s003.zip › journal.pone.0345857.s003/simulation/experiments/solver_sweep_single_seed.py]

"""
Single-Seed Solver Sweep

Runs B1/B2/B3 with different CVXPY backends to compare cost and status.

Outputs:
    data/results/solver_sweep_single_seed/
"""

import sys
from pathlib import Path
import json
from datetime import datetime
from typing import Dict, Tuple

# Add parent to path for imports
sys.path.insert(0, str(Path(__file__).parent.parent.parent))

from simulation.config.parameters import H, Topology
from simulation.models.network import MicrogridNetwork
from simulation.models.microgrid import Microgrid
from simulation.models.pricing import PricingModel
from simulation.baselines.non_resilient_dmpc import NonResilientDMPC
from simulation.baselines.naive_dmpc import NaiveDMPC
from simulation.baselines.rdmpc import RDMPCFixed
from simulation.communication.failure_models import StepLevelOutageMask
from simulation.experiments.asymmetry_helpers import (
    get_5mg_line_donor_receiver_pattern,
    create_asymmetric_microgrids,
    generate_asymmetric_forecasts,
)

DEFAULT_RESULTS_DIR = "data/results"
DEFAULT_OUTPUT_DIR = f"{DEFAULT_RESULTS_DIR}/solver_sweep_single_seed"


def create_setup(
    seed: int,
    tieline_limit: float,
    horizon: int
) -> Tuple[MicrogridNetwork, Dict[int, Microgrid], PricingModel]:
    pattern = get_5mg_line_donor_receiver_pattern()
    network = MicrogridNetwork(5, Topology.LINE, tieline_limit)
    microgrids = create_asymmetric_microgrids(network, pattern, seed, tieline_limit)
    generate_asymmetric_forecasts(microgrids, horizon, seed)
    pricing = PricingModel()
    return network, microgrids, pricing


def summarize_result(result) -> Dict:
    return {
        'status': getattr(result, 'status', None),
        'converged': getattr(result, 'converged', None),
        'iterations': getattr(result, 'iterations', None),
        'planner_cost_econ': getattr(result, 'planner_cost_econ', getattr(result, 'total_cost_econ', None)),
        'execution_cost_econ': getattr(result, 'execution_cost_econ', None),
        'execution_curtail_kwh': getattr(result, 'execution_curtail_kwh', None),
        'ens_reported': getattr(result, 'ens_kwh', None),
        'ens_pred_k0': getattr(result, 'predicted_ens_kwh', None),
        'ens_planned': getattr(result, 'planned_ens_kwh', None),
    }


def run_solver_sweep(
    seed: int = 70,
    p_loss: float = 0.3,
    max_iterations: int = 15,
    tieline_limit: float = 150.0,
    output_dir: str = DEFAULT_OUTPUT_DIR
) -> Dict:
    horizon = H
    solver_configs = [
        {
            'name': 'osqp_strict',
            'solver': 'OSQP',
            'use_fallback': False,
            'allow_inaccurate': True,
            'osqp_strict_first': True,
        },
        {
            'name': 'clarabel',
            'solver': 'CLARABEL',
            'use_fallback': False,
            'allow_inaccurate': True,
        },
        {
            'name': 'scs',
            'solver': 'SCS',
            'use_fallback': False,
            'allow_inaccurate': True,
        },
    ]

    sweep_results = {
        'timestamp': datetime.now().isoformat(),
        'seed': seed,
        'p_loss': p_loss,
        'max_iterations': max_iterations,
        'tieline_limit': tieline_limit,
        'solver_configs': solver_configs,
        'results': {}
    }

    for config in solver_configs:
        print(f"\n=== Solver: {config['name']} ===")
        network, microgrids, pricing = create_setup(seed, tieline_limit, horizon)
        edges = network.get_edges()

        comm_mask = StepLevelOutageMask(
            edges=edges,
            p_g=0.05,
            p_b=p_loss,
            p_gb=0.2,
            p_bg=0.2,
            seed=seed,
            max_iters=max_iterations,
            max_steps=1
        )
        all_comm_states = comm_mask.get_all_comm_states_for_step(0)

        solver_options = {
            'solver': config['solver'],
            'use_fallback': config['use_fallback'],
            'allow_inaccurate': config['allow_inaccurate'],
        }
        if 'osqp_strict_first' in config:
            solver_options['osqp_strict_first'] = config['osqp_strict_first']

        # B1
        b1 = NonResilientDMPC(
            network=network,
            microgrids=microgrids,
            pricing=pricing,
            horizon=horizon,
            max_iterations=max_iterations,
            verbose=False,
            solver_options=solver_options
        )
        b1_result = b1.solve(current_hour=0, comm_state=None)
        print(f"  B1 status={b1_result.status}, "
              f"planner_cost=${b1_result.planner_cost_econ:.2f}")

        # Reset and regenerate
        for mg in microgrids.values():
            mg.ess.reset()
        generate_asymmetric_forecasts(microgrids, horizon, seed)

        # B2
        b2 = NaiveDMPC(
            network=network,
            microgrids=microgrids,
            pricing=pricing,
            horizon=horizon,
            max_iterations=max_iterations,
            verbose=False,
            solver_options=solver_options
        )
        b2_result = b2.solve(current_hour=0, comm_mask=all_comm_states)
        print(f"  B2 status={b2_result.status}, "
              f"planner_cost=${b2_result.planner_cost_econ:.2f}, "
              f"exec_cost={b2_result.execution_cost_econ:.2f}")

        # Reset and regenerate
        for mg in microgrids.values():
            mg.ess.reset()
        generate_asymmetric_forecasts(microgrids, horizon, seed)

        # B3
        b3 = RDMPCFixed(
            network=network,
            microgrids=microgrids,
            pricing=pricing,
            horizon=horizon,
            max_iterations=max_iterations,
            verbose=False,
            solver_options=solver_options
        )
        b3_result = b3.solve(current_hour=0, comm_mask=all_comm_states)
        print(f"  B3 status={b3_result.status}, "
              f"planner_cost=${b3_result.planner_cost_econ:.2f}, "
              f"exec_cost={b3_result.execution_cost_econ:.2f}")

        sweep_results['results'][config['name']] = {
            'b1': summarize_result(b1_result),
            'b2': summarize_result(b2_result),
            'b3': summarize_result(b3_result),
        }

    output_path = Path(output_dir)
    output_path.mkdir(parents=True, exist_ok=True)
    output_file = output_path / f"solver_sweep_single_seed_{datetime.now().strftime('%Y%m%d_%H%M%S')}.json"
    with open(output_file, 'w') as f:
        json.dump(sweep_results, f, indent=2)
    print(f"\nResults saved to: {output_file}")

    return sweep_results


if __name__ == "__main__":
    import argparse

    parser = argparse.ArgumentParser(description="Single-seed solver sweep (OSQP strict vs CLARABEL vs SCS)")
    parser.add_argument('--seed', type=int, default=70, help='Seed to analyze')
    parser.add_argument('--p-loss', type=float, default=0.3, help='Packet loss rate')
    parser.add_argument('--max-iterations', type=int, default=15, help='ADMM iterations')
    parser.add_argument('--output', type=str, default=DEFAULT_OUTPUT_DIR, help='Output directory')
    args = parser.parse_args()

    run_solver_sweep(
        seed=args.seed,
        p_loss=args.p_loss,
        max_iterations=args.max_iterations,
        output_dir=args.output
    )
