# Supplementary material for: Resilient distributed model predictive control for cooperative microgrids under communication loss with demand response integration
Source: PLoS One. 2026 Apr 8;21(4):e0345857. doi: 10.1371/journal.pone.0345857 (PMC13061206; doi:10.1371/journal.pone.0345857)
Supplement: S2 Code — ZIP archive (S2_Code.zip) containing the simulation code and experiment scripts used to generate the raw result files and processed summaries reported in the manuscript. (S2_Code.ZIP) [file pone.0345857.s003.zip › journal.pone.0345857.s003/simulation/experiments/coordination_analysis.py]

"""
Coordination analysis

Two critical analyses:
1. ENS_excess = ENS - ENS_B1(p=0) to separate scarcity from coordination
2. Reserve binding diagnostics - is B3 constraint ever binding?
"""

import sys
from pathlib import Path

sys.stdout.reconfigure(line_buffering=True)
sys.path.insert(0, str(Path(__file__).parent.parent.parent))

import json
import numpy as np
from simulation.config.parameters import Topology
from simulation.models.network import MicrogridNetwork
from simulation.models.microgrid import Microgrid
from simulation.baselines.non_resilient_dmpc import NonResilientDMPC
from simulation.baselines.rdmpc import RDMPC
from simulation.communication.failure_models import GilbertElliottFailure


def _find_latest_regime_sweep(results_dir: Path) -> Path:
    """Return the newest regime-sweep JSON in results_dir."""
    matches = sorted(results_dir.glob("regime_sweep_*.json"))
    if not matches:
        raise FileNotFoundError(
            f"No regime_sweep_*.json files found in {results_dir}"
        )
    return matches[-1]


def run_b1_baseline(seed: int, grid_limit: float = 85.0) -> dict:
    """Run B1 (Ideal DMPC) at p=0 for a single seed."""
    network = MicrogridNetwork(
        n_microgrids=5,
        topology=Topology.LINE,
        tieline_limit=100.0
    )

    for mg_id, mg_config in network.microgrids.items():
        mg_config.grid_import_max = grid_limit
        mg_config.grid_export_max = grid_limit

    microgrids = {}
    for mg_id, mg_config in network.microgrids.items():
        mg = Microgrid(mg_config)
        mg.generate_synthetic_forecasts(30, seed=seed + mg_id * 1000)
        microgrids[mg_id] = mg

    # B1: Ideal DMPC with perfect communication (no comm_mask)
    b1 = NonResilientDMPC(
        network=network,
        microgrids=microgrids,
        horizon=24,
        max_iterations=30,
        rho=5.0,
        eps_abs=1.0
    )
    result = b1.solve(current_hour=10, comm_state=None)  # Perfect comm

    return {
        'seed': seed,
        'cost_econ': result.total_cost_econ,
        'ens_kwh': result.ens_kwh,
        'converged': result.converged
    }


def run_b3_with_diagnostics(seed: int, grid_limit: float = 85.0) -> dict:
    """Run B3 (RDMPC) with detailed reserve binding diagnostics."""
    network = MicrogridNetwork(
        n_microgrids=5,
        topology=Topology.LINE,
        tieline_limit=100.0
    )

    for mg_id, mg_config in network.microgrids.items():
        mg_config.grid_import_max = grid_limit
        mg_config.grid_export_max = grid_limit

    microgrids = {}
    for mg_id, mg_config in network.microgrids.items():
        mg = Microgrid(mg_config)
        mg.generate_synthetic_forecasts(30, seed=seed + mg_id * 1000)
        microgrids[mg_id] = mg

    # Create Gilbert-Elliott failure model
    edges = network.get_edges()
    ge_model = GilbertElliottFailure(
        edges=edges,
        p_g=0.02, p_b=0.6, p_gb=0.2, p_bg=0.2
    )
    ge_model.reset(seed=seed)

    # Generate comm_mask
    comm_mask = {}
    for m in range(40):
        comm_mask[m] = ge_model.step(t=m)

    # B3: RDMPC with full resilience
    b3 = RDMPC(
        network=network,
        microgrids=microgrids,
        horizon=24,
        max_iterations=30,
        rho=5.0,
        eps_abs=1.0,
        verbose=False
    )
    result = b3.solve(current_hour=10, comm_mask=comm_mask)

    # Extract reserve binding info from the result
    return {
        'seed': seed,
        'cost_econ': result.total_cost_econ,
        'ens_kwh': result.ens_kwh,
        'converged': result.converged,
        'max_staleness': result.max_staleness,
        'total_reserve_up': result.total_reserve_up,
        'total_reserve_down': result.total_reserve_down,
        'duals_frozen': result.duals_frozen,
        'packets_lost': result.packets_lost,
        'total_packets': result.total_packets
    }


def main():
    print("=" * 80)
    print("COORDINATION ANALYSIS")
    print("=" * 80)

    # Load existing results
    results_file = _find_latest_regime_sweep(Path("data/results/regime_sweep"))
    with open(results_file) as f:
        existing_results = json.load(f)

    # Extract B2 and B3 results
    b2_results = {r['seed']: r for r in existing_results if r['baseline'] == 'B2'}
    b3_results = {r['seed']: r for r in existing_results if r['baseline'] == 'B3'}
    seeds = sorted(b2_results.keys())

    print(f"\nLoaded {len(seeds)} seeds from existing results")
    print(f"Seeds: {seeds[:5]}...{seeds[-5:]}")

    # Step 1: Run B1 at p=0 for all seeds
    print("\n" + "=" * 80)
    print("STEP 1: Running B1 (Ideal DMPC) at p=0 for ENS_scarcity")
    print("=" * 80)

    b1_results = {}
    for i, seed in enumerate(seeds):
        print(f"  Seed {seed} ({i+1}/{len(seeds)})...", end=" ", flush=True)
        b1_results[seed] = run_b1_baseline(seed, grid_limit=85.0)
        print(f"ENS={b1_results[seed]['ens_kwh']:.4f} kWh")

    # Step 2: Compute ENS_excess
    print("\n" + "=" * 80)
    print("STEP 2: ENS_excess Analysis (ENS - ENS_scarcity)")
    print("=" * 80)

    ens_excess_b2 = []
    ens_excess_b3 = []

    print(f"\n{'Seed':>6} | {'B1 ENS':>10} | {'B2 ENS':>10} | {'B3 ENS':>10} | {'B2 excess':>10} | {'B3 excess':>10}")
    print("-" * 75)

    for seed in seeds:
        ens_scarcity = b1_results[seed]['ens_kwh']
        ens_b2 = b2_results[seed]['ens_kwh']
        ens_b3 = b3_results[seed]['ens_kwh']

        excess_b2 = max(0, ens_b2 - ens_scarcity)
        excess_b3 = max(0, ens_b3 - ens_scarcity)

        ens_excess_b2.append(excess_b2)
        ens_excess_b3.append(excess_b3)

        # Only print seeds with notable values
        if ens_scarcity > 0.1 or ens_b2 > 0.1 or ens_b3 > 0.1:
            print(f"{seed:>6} | {ens_scarcity:>10.4f} | {ens_b2:>10.4f} | {ens_b3:>10.4f} | {excess_b2:>10.4f} | {excess_b3:>10.4f}")

    print("\n" + "-" * 75)
    print("ENS_excess Summary:")
    print(f"  B2: mean={np.mean(ens_excess_b2):.4f}, std={np.std(ens_excess_b2):.4f}, max={np.max(ens_excess_b2):.4f}")
    print(f"  B3: mean={np.mean(ens_excess_b3):.4f}, std={np.std(ens_excess_b3):.4f}, max={np.max(ens_excess_b3):.4f}")
    print(f"  P(ENS_excess > 0.1): B2={sum(1 for e in ens_excess_b2 if e > 0.1)/len(seeds):.0%}, B3={sum(1 for e in ens_excess_b3 if e > 0.1)/len(seeds):.0%}")
    print(f"  P(ENS_excess > 1.0): B2={sum(1 for e in ens_excess_b2 if e > 1.0)/len(seeds):.0%}, B3={sum(1 for e in ens_excess_b3 if e > 1.0)/len(seeds):.0%}")

    # B1 summary
    b1_ens = [b1_results[s]['ens_kwh'] for s in seeds]
    print(f"\nB1 (p=0) ENS Summary:")
    print(f"  Mean ENS: {np.mean(b1_ens):.4f} kWh")
    print(f"  P(ENS > 0.1): {sum(1 for e in b1_ens if e > 0.1)/len(seeds):.0%}")
    print(f"  P(ENS > 1.0): {sum(1 for e in b1_ens if e > 1.0)/len(seeds):.0%}")
    print(f"  Max ENS: {np.max(b1_ens):.4f} kWh")

    # Step 3: Reserve binding diagnostics
    print("\n" + "=" * 80)
    print("STEP 3: Reserve Binding Analysis (Re-running B3 with detailed logging)")
    print("=" * 80)

    # Sample 10 seeds for detailed diagnostics
    sample_seeds = seeds[:10]

    print(f"\nRunning detailed B3 analysis for {len(sample_seeds)} seeds...")

    detailed_b3 = {}
    for seed in sample_seeds:
        print(f"  Seed {seed}...", end=" ", flush=True)
        detailed_b3[seed] = run_b3_with_diagnostics(seed, grid_limit=85.0)
        r = detailed_b3[seed]
        print(f"ENS={r['ens_kwh']:.4f}, τmax={r['max_staleness']}, "
              f"R_up={r['total_reserve_up']:.1f}, frozen={r['duals_frozen']}")

    # Summary
    print("\n" + "-" * 75)
    print("Reserve Binding Summary (10 seeds):")

    total_reserve_up = [detailed_b3[s]['total_reserve_up'] for s in sample_seeds]
    total_reserve_down = [detailed_b3[s]['total_reserve_down'] for s in sample_seeds]
    max_staleness = [detailed_b3[s]['max_staleness'] for s in sample_seeds]

    print(f"  Reserve Up: mean={np.mean(total_reserve_up):.1f} kW·H, max={np.max(total_reserve_up):.1f}")
    print(f"  Reserve Down: mean={np.mean(total_reserve_down):.1f} kW·H, max={np.max(total_reserve_down):.1f}")
    print(f"  Max Staleness: mean={np.mean(max_staleness):.1f}, max={np.max(max_staleness)}")
    print(f"  % with reserve_up > 0: {sum(1 for r in total_reserve_up if r > 0)/len(sample_seeds):.0%}")

    # Key question: Is ENS driven by scarcity or coordination?
    print("\n" + "=" * 80)
    print("KEY FINDINGS")
    print("=" * 80)

    # Check if B1 (perfect comm) has significant ENS
    b1_has_ens = sum(1 for e in b1_ens if e > 1.0)
    print(f"\n1. SCARCITY CHECK: {b1_has_ens}/{len(seeds)} seeds have B1 ENS > 1 kWh")
    if b1_has_ens > len(seeds) * 0.1:
        print("   → SCARCITY DOMINATES: Even perfect comm can't prevent significant ENS")
    else:
        print("   → COORDINATION POTENTIAL: System is feasible with perfect comm")

    # Check ENS_excess
    excess_events_b2 = sum(1 for e in ens_excess_b2 if e > 0.1)
    excess_events_b3 = sum(1 for e in ens_excess_b3 if e > 0.1)
    print(f"\n2. COORDINATION-INDUCED ENS: B2={excess_events_b2}, B3={excess_events_b3} seeds with ENS_excess > 0.1 kWh")

    mean_excess_diff = np.mean(ens_excess_b2) - np.mean(ens_excess_b3)
    print(f"   Mean ENS_excess difference (B2-B3): {mean_excess_diff:.4f} kWh")

    # Check reserve binding
    reserve_binding_rate = sum(1 for r in total_reserve_up if r > 0) / len(sample_seeds)
    print(f"\n3. RESERVE BINDING: {reserve_binding_rate:.0%} of seeds have reserve_up > 0")

    if reserve_binding_rate < 0.5:
        print("   → RESERVES LIKELY NON-BINDING: B3 constraint may not be affecting outcomes")
    else:
        print("   → RESERVES ARE ACTIVE: B3 mechanism is engaging")

    # Recommendations
    print("\n" + "=" * 80)
    print("FOLLOW-UP CHECKS")
    print("=" * 80)

    if b1_has_ens > len(seeds) * 0.3:
        print("\n1. Current regime is SCARCITY-DOMINATED")
        print("   → Need to find regime where B1(p=0) achieves ENS~0")
        print("   → Try reducing ESS power limits instead of grid limits")

    if reserve_binding_rate < 0.3:
        print("\n2. Reserves are RARELY BINDING")
        print("   → ESS/grid headroom >> reserve requirements")
        print("   → Try reducing ESS power to 50-80 kW to make reserves meaningful")

    if mean_excess_diff < 0.01:
        print("\n3. No significant ENS_excess difference between B2 and B3")
        print("   → Try M_max=10-15 (anytime regime)")
        print("   → Try step-level outage mask for sustained staleness")

    # Save results
    output = {
        'b1_results': b1_results,
        'ens_excess_b2': {s: e for s, e in zip(seeds, ens_excess_b2)},
        'ens_excess_b3': {s: e for s, e in zip(seeds, ens_excess_b3)},
        'detailed_b3': detailed_b3,
        'summary': {
            'b1_mean_ens': float(np.mean(b1_ens)),
            'b1_max_ens': float(np.max(b1_ens)),
            'b1_p_ens_gt_1': float(b1_has_ens / len(seeds)),
            'ens_excess_b2_mean': float(np.mean(ens_excess_b2)),
            'ens_excess_b3_mean': float(np.mean(ens_excess_b3)),
            'ens_excess_diff': float(mean_excess_diff),
            'reserve_binding_rate': float(reserve_binding_rate)
        }
    }

    output_file = Path("data/results/coordination_analysis.json")
    with open(output_file, 'w') as f:
        json.dump(output, f, indent=2, default=str)

    print(f"\nResults saved to: {output_file}")


if __name__ == "__main__":
    main()
