# Supplementary material for: Resilient distributed model predictive control for cooperative microgrids under communication loss with demand response integration
Source: PLoS One. 2026 Apr 8;21(4):e0345857. doi: 10.1371/journal.pone.0345857 (PMC13061206; doi:10.1371/journal.pone.0345857)
Supplement: S2 Code — ZIP archive (S2_Code.zip) containing the simulation code and experiment scripts used to generate the raw result files and processed summaries reported in the manuscript. (S2_Code.ZIP) [file pone.0345857.s003.zip › journal.pone.0345857.s003/simulation/analysis/metrics.py]

"""
Metrics for RDMPC simulation analysis.

Core metrics from paper:
- Total cost (grid + DR + penalties)
- Energy Not Served (ENS)
- Renewable spillage
- Tie-line mismatch energy
- ADMM residuals and iterations

Additional analysis metrics:
- Communication burden (floats per MPC step)
- Runtime distribution (median, 95th percentile)
"""

from dataclasses import dataclass, field
from typing import Dict, List, Optional, Tuple
import numpy as np


@dataclass
class StepMetrics:
    """Metrics for a single simulation step."""
    t: int                          # Time step

    # Cost components [$]
    grid_import_cost: float = 0.0
    grid_export_revenue: float = 0.0
    tieline_cost: float = 0.0
    load_shed_penalty: float = 0.0
    spillage_penalty: float = 0.0
    dr_cost: float = 0.0
    ess_wear_cost: float = 0.0
    total_cost: float = 0.0         # Full augmented Lagrangian (includes ADMM terms)
    total_cost_econ: float = 0.0    # Planner horizon economic cost (legacy key)
    planner_cost_econ: float = 0.0  # Planner horizon economic cost (diagnostic)
    execution_cost_econ: float = 0.0  # Executed cost (k=0), if provided
    total_cost_admm: float = 0.0    # ADMM penalty terms only

    # Energy metrics [kWh]
    ens: float = 0.0                # Energy not served
    spillage: float = 0.0           # Renewable spillage
    mismatch_energy: float = 0.0    # Tie-line mismatch energy (legacy, see below)

    # ADMM metrics
    admm_iterations: int = 0
    primal_residual: float = 0.0
    dual_residual: float = 0.0
    converged: bool = False

    # Additional mismatch tracking

    # 1. Planned reciprocity residual: sqrt(Σ (P_ij^local + P_ji^local)²) [kW]
    #    Coordination quality - will NOT be ~0 under loss (and that's fine)
    reciprocity_residual_planned: float = 0.0

    # 2. Executed reciprocity residual: sqrt(Σ (φ_ij + φ_ji)²) [kW]
    #    Physical feasibility - always 0 by construction (execution policy)
    reciprocity_residual_executed: float = 0.0

    # Legacy alias (for backward compatibility)
    reciprocity_residual: float = 0.0  # Same as planned

    # 3. Planned vs consensus mismatch: Σ |P_ij^local - φ_ij| · Δt [kWh]
    #    How much local tie-line decisions differ from consensus
    planned_vs_consensus: float = 0.0

    # 4. Staleness info
    stale_messages_used: int = 0    # Count of stale messages used this step
    total_messages: int = 0         # Total messages expected this step

    # Additional metrics for explaining cost changes

    # 5. Executed tie-line energy magnitude: Σ |φ_ij(k)| · Δt [kWh]
    #    Shows whether packet loss reduces trading activity (regularization hypothesis)
    tieline_energy: float = 0.0

    # 6. ESS throughput energy: Σ (P_ch + P_dis) · Δt [kWh]
    #    Cycling proxy - often the hidden reason costs change
    ess_throughput: float = 0.0

    # Computation
    solve_time: float = 0.0         # [seconds]
    comm_floats: int = 0            # Floats exchanged


@dataclass
class SimulationMetrics:
    """Aggregate metrics for entire simulation."""

    # Step-by-step metrics
    steps: List[StepMetrics] = field(default_factory=list)

    # Aggregates (computed at end)
    total_cost: float = 0.0          # Full augmented Lagrangian (includes ADMM)
    total_cost_econ: float = 0.0     # Planner horizon economic cost (legacy key)
    total_planner_cost_econ: float = 0.0  # Planner horizon economic cost (diagnostic)
    total_execution_cost_econ: float = 0.0  # Executed cost (k=0), if provided
    total_cost_admm: float = 0.0     # ADMM penalty terms only
    total_ens: float = 0.0
    total_spillage: float = 0.0
    total_mismatch: float = 0.0
    mean_iterations: float = 0.0
    max_iterations: int = 0
    convergence_rate: float = 0.0
    mean_solve_time: float = 0.0
    p95_solve_time: float = 0.0
    total_comm_floats: int = 0

    # Additional mismatch aggregates

    # Reciprocity residuals (planned vs executed distinction)
    mean_reciprocity_planned: float = 0.0      # Coordination quality
    max_reciprocity_planned: float = 0.0
    mean_reciprocity_executed: float = 0.0     # Should always be ~0
    max_reciprocity_executed: float = 0.0

    # Legacy aliases (backward compatibility)
    mean_reciprocity_residual: float = 0.0     # Same as planned
    max_reciprocity_residual: float = 0.0

    total_planned_vs_consensus: float = 0.0    # [kWh]
    total_stale_messages: int = 0
    stale_message_rate: float = 0.0            # Fraction of messages that were stale

    # Energy metrics for explaining cost changes
    total_tieline_energy: float = 0.0          # [kWh] - trading activity indicator
    total_ess_throughput: float = 0.0          # [kWh] - cycling indicator


class MetricsCollector:
    """
    Collects and aggregates simulation metrics.
    """

    def __init__(self, dt: float = 1.0):
        """
        Initialize metrics collector.

        Args:
            dt: Time step [hours]
        """
        self.dt = dt
        self.metrics = SimulationMetrics()
        self._per_mg_costs: Dict[int, List[float]] = {}

    def reset(self) -> None:
        """Reset all metrics."""
        self.metrics = SimulationMetrics()
        self._per_mg_costs = {}

    def record_step(
        self,
        t: int,
        mg_results: Dict[int, Dict],
        admm_state: Optional[Dict] = None,
        tieline_flows: Optional[Dict[Tuple[int, int], float]] = None,
        planned_flows: Optional[Dict[Tuple[int, int], float]] = None,
        consensus_flows: Optional[Dict[Tuple[int, int], float]] = None,
        local_flows: Optional[Dict[int, Dict[int, float]]] = None,
        solve_time: float = 0.0,
        n_neighbors_total: int = 0,
        horizon: int = 24,
        stale_messages_used: int = 0,
        total_messages: int = 0
    ) -> StepMetrics:
        """
        Record metrics for one simulation step.

        Args:
            t: Time step
            mg_results: Results per MG {mg_id: {'cost': ..., 'actions': {...}}}
            admm_state: ADMM convergence info
            tieline_flows: Actual tie-line flows {(i,j): P_ij}
            planned_flows: Planned tie-line flows for mismatch calculation
            consensus_flows: Consensus values φ_ij {(i,j): φ_ij}
            local_flows: Local tie-line decisions {mg_id: {j: P_ij}}
            solve_time: Total solve time [seconds]
            n_neighbors_total: Total neighbor pairs (for comm calculation)
            horizon: MPC horizon (for comm calculation)
            stale_messages_used: Number of stale messages used this step
            total_messages: Total messages expected this step

        Returns:
            StepMetrics for this step
        """
        step = StepMetrics(t=t)

        # Aggregate costs from MG results
        for mg_id, result in mg_results.items():
            actions = result.get('actions', {})
            cost = result.get('cost', 0.0)
            cost_econ = result.get('planner_cost_econ', result.get('cost_econ', cost))
            exec_cost = result.get('execution_cost_econ', 0.0)
            cost_admm = result.get('cost_admm', 0.0)

            # Track per-MG costs
            if mg_id not in self._per_mg_costs:
                self._per_mg_costs[mg_id] = []
            self._per_mg_costs[mg_id].append(cost)

            # Extract specific costs (CRITICAL: separate econ from ADMM)
            step.total_cost += cost
            step.total_cost_econ += cost_econ
            step.planner_cost_econ += cost_econ
            step.execution_cost_econ += exec_cost
            step.total_cost_admm += cost_admm

            # ENS from load shedding slack
            step.ens += actions.get('s_ls', 0.0) * self.dt

            # Spillage
            step.spillage += actions.get('p_spill', 0.0) * self.dt

        # ADMM metrics
        if admm_state:
            step.admm_iterations = admm_state.get('iterations', 0)
            step.primal_residual = admm_state.get('primal_residual', 0.0)
            step.dual_residual = admm_state.get('dual_residual', 0.0)
            step.converged = admm_state.get('converged', False)

        # Mismatch calculation (legacy)
        if tieline_flows and planned_flows:
            for edge, actual in tieline_flows.items():
                if edge in planned_flows:
                    mismatch = actual - planned_flows[edge]
                    step.mismatch_energy += abs(mismatch) * self.dt

        # Additional mismatch tracking

        # 1. Planned reciprocity residual: sqrt(Σ (P_ij^local + P_ji^local)²)
        #    Coordination quality - will NOT be ~0 under loss (and that's fine)
        if local_flows:
            sum_sq = 0.0
            counted_edges = set()
            for i, neighbors in local_flows.items():
                for j, p_ij in neighbors.items():
                    edge = (min(i, j), max(i, j))
                    if edge not in counted_edges:
                        p_ji = local_flows.get(j, {}).get(i, 0.0)
                        # P_ij should equal -P_ji for reciprocity
                        sum_sq += (p_ij + p_ji) ** 2
                        counted_edges.add(edge)
            step.reciprocity_residual_planned = np.sqrt(sum_sq)
            step.reciprocity_residual = step.reciprocity_residual_planned  # Legacy alias

        # 2. Executed reciprocity residual: sqrt(Σ (φ_ij + φ_ji)²)
        #    Physical feasibility - always 0 by construction (execution policy)
        if consensus_flows:
            sum_sq = 0.0
            counted_edges = set()
            for (i, j), phi_ij in consensus_flows.items():
                edge = (min(i, j), max(i, j))
                if edge not in counted_edges:
                    phi_ji = consensus_flows.get((j, i), 0.0)
                    sum_sq += (phi_ij + phi_ji) ** 2
                    counted_edges.add(edge)
            step.reciprocity_residual_executed = np.sqrt(sum_sq)

        # 3. Planned vs consensus mismatch: Σ |P_ij^local - φ_ij| · Δt
        #    Measures deviation of local decisions from consensus
        if local_flows and consensus_flows:
            for i, neighbors in local_flows.items():
                for j, p_ij in neighbors.items():
                    phi_ij = consensus_flows.get((i, j), 0.0)
                    step.planned_vs_consensus += abs(p_ij - phi_ij) * self.dt

        # 4. Staleness tracking
        step.stale_messages_used = stale_messages_used
        step.total_messages = total_messages

        # 5. Executed tie-line energy magnitude: Σ |φ_ij(k)| · Δt [kWh]
        #    Shows whether packet loss reduces trading activity 
        if consensus_flows:
            for (i, j), phi_ij in consensus_flows.items():
                # Only count each edge once (φ_ij = -φ_ji, so |φ_ij| = |φ_ji|)
                if i < j:
                    step.tieline_energy += abs(phi_ij) * self.dt

        # 6. ESS throughput energy: Σ (P_ch + P_dis) · Δt [kWh]
        #    Cycling proxy - often the hidden reason costs change 
        for mg_id, result in mg_results.items():
            actions = result.get('actions', {})
            p_ch = actions.get('p_ch', 0.0)
            p_dis = actions.get('p_dis', 0.0)
            step.ess_throughput += (p_ch + p_dis) * self.dt

        # Computation metrics
        step.solve_time = solve_time
        step.comm_floats = n_neighbors_total * horizon * 2  # Send + receive

        self.metrics.steps.append(step)
        return step

    def finalize(self) -> SimulationMetrics:
        """
        Compute aggregate metrics.

        Returns:
            SimulationMetrics with all aggregates computed
        """
        if not self.metrics.steps:
            return self.metrics

        steps = self.metrics.steps

        # Totals (CRITICAL: separate economic cost from ADMM cost)
        self.metrics.total_cost = sum(s.total_cost for s in steps)
        self.metrics.total_cost_econ = sum(s.total_cost_econ for s in steps)
        self.metrics.total_planner_cost_econ = sum(s.planner_cost_econ for s in steps)
        self.metrics.total_execution_cost_econ = sum(s.execution_cost_econ for s in steps)
        self.metrics.total_cost_admm = sum(s.total_cost_admm for s in steps)
        self.metrics.total_ens = sum(s.ens for s in steps)
        self.metrics.total_spillage = sum(s.spillage for s in steps)
        self.metrics.total_mismatch = sum(s.mismatch_energy for s in steps)

        # ADMM statistics
        iterations = [s.admm_iterations for s in steps if s.admm_iterations > 0]
        if iterations:
            self.metrics.mean_iterations = np.mean(iterations)
            self.metrics.max_iterations = max(iterations)

        converged = [s.converged for s in steps]
        self.metrics.convergence_rate = sum(converged) / len(converged) if converged else 0.0

        # Solve time statistics
        times = [s.solve_time for s in steps if s.solve_time > 0]
        if times:
            self.metrics.mean_solve_time = np.mean(times)
            self.metrics.p95_solve_time = np.percentile(times, 95)

        # Communication
        self.metrics.total_comm_floats = sum(s.comm_floats for s in steps)

        # Additional mismatch aggregates

        # Planned reciprocity residual (coordination quality)
        reciprocity_planned = [s.reciprocity_residual_planned for s in steps]
        if reciprocity_planned:
            self.metrics.mean_reciprocity_planned = np.mean(reciprocity_planned)
            self.metrics.max_reciprocity_planned = max(reciprocity_planned)
            # Legacy aliases
            self.metrics.mean_reciprocity_residual = self.metrics.mean_reciprocity_planned
            self.metrics.max_reciprocity_residual = self.metrics.max_reciprocity_planned

        # Executed reciprocity residual (should always be ~0)
        reciprocity_executed = [s.reciprocity_residual_executed for s in steps]
        if reciprocity_executed:
            self.metrics.mean_reciprocity_executed = np.mean(reciprocity_executed)
            self.metrics.max_reciprocity_executed = max(reciprocity_executed)

        self.metrics.total_planned_vs_consensus = sum(s.planned_vs_consensus for s in steps)

        total_stale = sum(s.stale_messages_used for s in steps)
        total_msgs = sum(s.total_messages for s in steps)
        self.metrics.total_stale_messages = total_stale
        self.metrics.stale_message_rate = total_stale / total_msgs if total_msgs > 0 else 0.0

        # Energy metrics for explaining cost changes
        self.metrics.total_tieline_energy = sum(s.tieline_energy for s in steps)
        self.metrics.total_ess_throughput = sum(s.ess_throughput for s in steps)

        return self.metrics

    def get_summary(self) -> Dict:
        """
        Get summary dict for reporting.

        Returns:
            Dict with key metrics
        """
        m = self.finalize()
        return {
            'total_cost': m.total_cost,
            'total_cost_econ': m.total_cost_econ,
            'planner_cost_econ': m.total_planner_cost_econ,
            'execution_cost_econ': m.total_execution_cost_econ,
            'total_cost_admm': m.total_cost_admm,
            'total_ens': m.total_ens,
            'total_spillage': m.total_spillage,
            'total_mismatch': m.total_mismatch,
            'mean_iterations': m.mean_iterations,
            'max_iterations': m.max_iterations,
            'convergence_rate': m.convergence_rate,
            'mean_solve_time_ms': m.mean_solve_time * 1000,
            'p95_solve_time_ms': m.p95_solve_time * 1000,
            'n_steps': len(m.steps),
            # Additional reported metrics
            'mean_reciprocity_planned': m.mean_reciprocity_planned,
            'max_reciprocity_planned': m.max_reciprocity_planned,
            'mean_reciprocity_executed': m.mean_reciprocity_executed,
            'max_reciprocity_executed': m.max_reciprocity_executed,
            'total_planned_vs_consensus': m.total_planned_vs_consensus,
            'stale_message_rate': m.stale_message_rate,
            'total_tieline_energy': m.total_tieline_energy,
            'total_ess_throughput': m.total_ess_throughput,
            # Legacy aliases
            'mean_reciprocity_residual': m.mean_reciprocity_residual,
            'max_reciprocity_residual': m.max_reciprocity_residual
        }


def compare_methods(
    results: Dict[str, SimulationMetrics],
    baseline_name: str = 'centralized'
) -> Dict:
    """
    Compare multiple methods against baseline.

    Uses economic cost (not augmented Lagrangian) for fair comparison.

    Args:
        results: Dict mapping method name -> SimulationMetrics
        baseline_name: Name of baseline method

    Returns:
        Comparison dict with relative metrics
    """
    if baseline_name not in results:
        return {'error': f'Baseline {baseline_name} not found'}

    baseline = results[baseline_name]
    # Use economic cost for baseline comparison
    baseline_cost = baseline.total_cost_econ if baseline.total_cost_econ > 0 else baseline.total_cost
    comparison = {}

    for name, metrics in results.items():
        # Use economic cost for comparison
        cost_econ = metrics.total_cost_econ if metrics.total_cost_econ > 0 else metrics.total_cost
        comparison[name] = {
            'cost_econ': cost_econ,
            'cost_admm': metrics.total_cost_admm,
            'cost_ratio': cost_econ / baseline_cost if baseline_cost > 0 else float('inf'),
            'ens': metrics.total_ens,
            'ens_diff': metrics.total_ens - baseline.total_ens,
            'spillage': metrics.total_spillage,
            'spillage_diff': metrics.total_spillage - baseline.total_spillage,
            'mean_iters': metrics.mean_iterations,
            'solve_time_ms': metrics.mean_solve_time * 1000,
            # Additional mismatch metrics
            'mean_reciprocity_planned': metrics.mean_reciprocity_planned,
            'mean_reciprocity_executed': metrics.mean_reciprocity_executed,
            'stale_message_rate': metrics.stale_message_rate,
            'total_tieline_energy': metrics.total_tieline_energy,
            'total_ess_throughput': metrics.total_ess_throughput,
            # Legacy alias
            'mean_reciprocity_residual': metrics.mean_reciprocity_residual
        }

    return comparison


def compute_resilience_benefit(
    resilient: SimulationMetrics,
    non_resilient: SimulationMetrics
) -> Dict:
    """
    Compute benefit of resilience mechanism.

    Uses economic cost (not augmented Lagrangian) for fair comparison.

    Args:
        resilient: Metrics with resilience enabled
        non_resilient: Metrics without resilience

    Returns:
        Dict with resilience benefits
    """
    # Use economic cost for comparison
    res_cost = resilient.total_cost_econ if resilient.total_cost_econ > 0 else resilient.total_cost
    nonres_cost = non_resilient.total_cost_econ if non_resilient.total_cost_econ > 0 else non_resilient.total_cost

    return {
        'cost_saved': nonres_cost - res_cost,
        'cost_saved_pct': (nonres_cost - res_cost) / nonres_cost * 100 if nonres_cost > 0 else 0,
        'ens_reduction': non_resilient.total_ens - resilient.total_ens,
        'ens_reduction_pct': (non_resilient.total_ens - resilient.total_ens) / non_resilient.total_ens * 100 if non_resilient.total_ens > 0 else 0,
        'mismatch_reduction': non_resilient.total_mismatch - resilient.total_mismatch,
        'extra_iterations': resilient.mean_iterations - non_resilient.mean_iterations,
        # Reciprocity comparison
        'reciprocity_planned_improvement': non_resilient.mean_reciprocity_planned - resilient.mean_reciprocity_planned,
        'stale_rate_diff': non_resilient.stale_message_rate - resilient.stale_message_rate,
        # Energy metric comparisons
        'tieline_energy_diff': resilient.total_tieline_energy - non_resilient.total_tieline_energy,
        'ess_throughput_diff': resilient.total_ess_throughput - non_resilient.total_ess_throughput,
        # Legacy alias
        'reciprocity_improvement': non_resilient.mean_reciprocity_residual - resilient.mean_reciprocity_residual
    }
