# Supplementary material for: Resilient distributed model predictive control for cooperative microgrids under communication loss with demand response integration
Source: PLoS One. 2026 Apr 8;21(4):e0345857. doi: 10.1371/journal.pone.0345857 (PMC13061206; doi:10.1371/journal.pone.0345857)
Supplement: S2 Code — ZIP archive (S2_Code.zip) containing the simulation code and experiment scripts used to generate the raw result files and processed summaries reported in the manuscript. (S2_Code.ZIP) [file pone.0345857.s003.zip › journal.pone.0345857.s003/simulation/analysis/__init__.py]

"""
Analysis package: Metrics and visualization.
"""

from .metrics import (
    StepMetrics,
    SimulationMetrics,
    MetricsCollector,
    compare_methods,
    compute_resilience_benefit
)

__all__ = [
    'StepMetrics',
    'SimulationMetrics',
    'MetricsCollector',
    'compare_methods',
    'compute_resilience_benefit',
]

# Plots are optional (matplotlib dependency)
try:
    from .plots import (
        plot_cost_vs_packet_loss,
        plot_reserve_vs_dr,
        plot_anytime_curve,
        plot_residual_convergence,
        plot_timeline,
        plot_method_comparison
    )
    __all__.extend([
        'plot_cost_vs_packet_loss',
        'plot_reserve_vs_dr',
        'plot_anytime_curve',
        'plot_residual_convergence',
        'plot_timeline',
        'plot_method_comparison',
    ])
except ImportError:
    pass
