# Supplementary material for: Resilient distributed model predictive control for cooperative microgrids under communication loss with demand response integration
Source: PLoS One. 2026 Apr 8;21(4):e0345857. doi: 10.1371/journal.pone.0345857 (PMC13061206; doi:10.1371/journal.pone.0345857)
Supplement: S2 Code — ZIP archive (S2_Code.zip) containing the simulation code and experiment scripts used to generate the raw result files and processed summaries reported in the manuscript. (S2_Code.ZIP) [file pone.0345857.s003.zip › journal.pone.0345857.s003/simulation/baselines/naive_dmpc.py]

"""
Naïve DMPC baseline (B2).

ADMM coordination that sees packet loss and uses stale values, but:
- NO staleness tracking (τ_ij not maintained)
- NO mismatch bound growth (w̄_ij = 0 always)
- NO reserve requirements (R_up = R_down = 0)

This baseline represents a controller that observes communication loss but does not include
the resilience mechanisms used by the proposed method.

Key difference from B1 (Ideal/NonResilient DMPC):
- B1 ignores comm_state entirely (always uses fresh data)
- B2 respects comm_state (uses stale data when loss occurs)

Key difference from B3 (RDMPC):
- B3 tracks staleness, grows mismatch bounds, requires reserves
- B2 uses stale values without these resilience mechanisms

Expected results under packet loss:
- B2 should show DEGRADATION (higher cost, possible ENS)
- B2 cost > B3 cost (proves resilience mechanism works)
"""

from dataclasses import dataclass, field
from typing import Dict, List, Optional, Tuple, Any
import numpy as np

from ..models.network import MicrogridNetwork
from ..models.microgrid import Microgrid
from ..models.pricing import PricingModel
from ..control.local_mpc import LocalMPCController
from ..control.admm_coordinator import ADMMCoordinator, ADMMState
from ..control.execution_policy import ContractExecutionPolicy, ExecutionPolicy
from ..solvers.cvxpy_solver import CVXPYSolver
from ..config.parameters import H, DT, ADMM_PARAMS


@dataclass
class NaiveDMPCResult:
    """Result of naïve DMPC solve."""
    status: str
    total_cost: float        # DEPRECATED: includes ADMM terms, kept for backward compat
    total_cost_econ: float   # Planner horizon economic cost (DEPRECATED name)
    planner_cost_econ: float # Planner horizon economic cost (use for diagnostics)
    execution_cost_econ: float  # Executed cost from repair (k=0)
    total_cost_admm: float   # ADMM penalty terms only
    iterations: int
    converged: bool
    solve_time: float

    # Final residuals
    primal_residual: float
    dual_residual: float

    # Per-MG results (first step only)
    actions: Dict[int, Dict]

    # Tie-line consensus values
    phi: Dict[Tuple[int, int], np.ndarray]

    # History
    residual_history: List[Tuple[float, float]]

    # Packet loss info
    packets_lost: int = 0
    total_packets: int = 0

    # ENS and slack metrics 
    ens_kwh: float = 0.0           # Reported ENS [kWh] (execution if available)
    predicted_ens_kwh: float = 0.0 # ENS from k=0 slack only (pre-execution)
    planned_ens_kwh: float = 0.0   # ENS from full horizon (diagnostic only)
    slack_cost: float = 0.0        # Total VoLL/slack cost component [$]
    steps_with_shedding: int = 0   # Number of steps where s_ls > 0

    # Contract execution metrics 
    contracts_updated: int = 0     # Number of contracts successfully updated
    contracts_stale: int = 0       # Number of contracts that stayed stale
    execution_ens_kwh: float = 0.0 # ENS from execution (repair with executed phi)
    execution_curtail_kwh: float = 0.0  # Executed curtailment energy (repair, k=0)
    execution_spill_kwh: float = 0.0  # Executed spillage energy (repair, k=0)


class NaiveDMPC:
    """
    Naïve distributed MPC (B2 baseline).

    ADMM coordination that sees packet loss but has no resilience mechanism.

    Under packet loss, this method:
    - Uses stale φ_ij and μ_ij from last successful reception
    - Continues dual updates even with stale data (can cause issues)
    - Has NO reserve margin for mismatch
    - Has NO staleness tracking
    - Has NO execution policy repair

    This demonstrates what happens when you naïvely apply DMPC
    under communication failures without resilience features.
    """

    def __init__(
        self,
        network: MicrogridNetwork,
        microgrids: Dict[int, Microgrid],
        pricing: Optional[PricingModel] = None,
        horizon: int = H,
        dt: float = DT,
        max_iterations: int = ADMM_PARAMS.max_iterations,
        rho: float = ADMM_PARAMS.rho,
        eps_abs: float = ADMM_PARAMS.eps_abs,
        verbose: bool = False,
        use_contract_execution: bool = True,  # Use stale-contract execution semantics
        solver_options: Optional[Dict[str, Any]] = None
    ):
        """
        Initialize naïve DMPC.

        Args:
            network: Network topology
            microgrids: Dict of Microgrid instances
            pricing: Pricing model
            horizon: Prediction horizon
            dt: Time step [hours]
            max_iterations: Max ADMM iterations
            rho: ADMM penalty parameter
            eps_abs: Convergence tolerance [kW]
            verbose: Print iteration info
            use_contract_execution: Use contract-based execution 
                If True, packet loss prevents updating tie-line contracts.
                B2 plans optimistically (no reserves) but contracts may be stale.
        """
        self.network = network
        self.microgrids = microgrids
        self.pricing = pricing or PricingModel()
        self.horizon = horizon
        self.dt = dt
        self.max_iterations = max_iterations
        self.rho = rho
        self.eps_abs = eps_abs
        self.verbose = verbose
        self.use_contract_execution = use_contract_execution

        # Create local controllers
        solver_kwargs = dict(solver_options) if solver_options else {}
        solver_kwargs.setdefault('verbose', False)
        self.controllers: Dict[int, LocalMPCController] = {}
        for mg_id, mg in microgrids.items():
            self.controllers[mg_id] = LocalMPCController(
                microgrid=mg,
                solver=CVXPYSolver(**solver_kwargs),
                pricing=self.pricing,
                horizon=horizon,
                dt=dt
            )

        # Create ADMM coordinator
        self.admm = ADMMCoordinator(
            network=network,
            horizon=horizon
        )

        # Contract execution policy 
        if use_contract_execution:
            self.contract_policy = ContractExecutionPolicy(network, horizon)
            self.execution_policy = ExecutionPolicy(horizon=horizon, dt=dt)
        else:
            self.contract_policy = None
            self.execution_policy = None

        # Stale value storage (last received values per link)
        self._last_received_phi: Dict[Tuple[int, int], np.ndarray] = {}
        self._last_received_mu: Dict[Tuple[int, int], np.ndarray] = {}

    def solve(
        self,
        current_hour: int = 0,
        comm_state: Optional[Dict[Tuple[int, int], bool]] = None,
        comm_mask: Optional[Dict[int, Dict[Tuple[int, int], bool]]] = None
    ) -> NaiveDMPCResult:
        """
        Solve naïve DMPC problem.

        Args:
            current_hour: Current hour for pricing
            comm_state: Communication state {(i,j): True if successful}
                       When False, uses stale values without resilience
                       Used for ALL iterations if comm_mask is None
            comm_mask: Per-iteration comm states {iteration: {(i,j): True/False}}
                      For common random numbers at message level 
                      If provided, overrides comm_state

        Returns:
            NaiveDMPCResult
        """
        import time
        start_time = time.time()

        # Reset ADMM state
        self.admm.reset()

        # Initialize stale value storage from ADMM initial state
        for (i, j) in self.network.get_edges():
            self._last_received_phi[(i, j)] = np.zeros(self.horizon)
            self._last_received_phi[(j, i)] = np.zeros(self.horizon)
            self._last_received_mu[(i, j)] = np.zeros(self.horizon)
            self._last_received_mu[(j, i)] = np.zeros(self.horizon)

        # Initialize local controllers (NO reserves - key difference from RDMPC)
        for mg_id, ctrl in self.controllers.items():
            ctrl.initialize_admm_vars()
            ctrl.set_current_hour(current_hour)
            ctrl.set_rho(self.rho)
            # NO reserves in naïve version
            ctrl.set_reserves(np.zeros(self.horizon), np.zeros(self.horizon))

        residual_history = []
        converged = False
        packets_lost = 0
        total_packets = 0

        for m in range(self.max_iterations):
            # Get comm_state for this iteration (common random numbers support)
            if comm_mask is not None:
                iter_comm_state = comm_mask.get(m, comm_state)
            else:
                iter_comm_state = comm_state

            # Get current consensus and dual vars, applying stale logic
            for mg_id, ctrl in self.controllers.items():
                consensus_vars = {}
                dual_vars = {}

                for j in self.network.get_neighbors(mg_id):
                    link = (mg_id, j)
                    total_packets += 1

                    # Check if packet was received
                    if iter_comm_state is not None and not iter_comm_state.get(link, True):
                        # Packet lost - use stale values (naïve behavior)
                        packets_lost += 1
                        consensus_vars[j] = self._last_received_phi.get(
                            link, np.zeros(self.horizon)
                        )
                        dual_vars[j] = self._last_received_mu.get(
                            link, np.zeros(self.horizon)
                        )
                    else:
                        # Packet received - use fresh values from ADMM
                        consensus_vars[j] = self.admm.get_consensus_vars(mg_id).get(
                            j, np.zeros(self.horizon)
                        )
                        dual_vars[j] = self.admm.get_dual_vars(mg_id).get(
                            j, np.zeros(self.horizon)
                        )
                        # Update stale storage
                        self._last_received_phi[link] = consensus_vars[j].copy()
                        self._last_received_mu[link] = dual_vars[j].copy()

                ctrl.set_consensus_vars(consensus_vars)
                ctrl.set_dual_vars(dual_vars)

            # Local solves (parallel in practice)
            local_results = {}
            for mg_id, ctrl in self.controllers.items():
                result = ctrl.solve()
                local_results[mg_id] = ctrl.get_tieline_decisions()

            # ADMM coordination step
            # Pass iter_comm_state so ADMM can gate consensus/dual updates on handshake
            state = self.admm.run_iteration(local_results, comm_state=iter_comm_state)

            residual_history.append((state.primal_residual, state.dual_residual))

            if self.verbose:
                loss_rate = packets_lost / total_packets if total_packets > 0 else 0
                print(f"  Iter {m+1}: r={state.primal_residual:.4f}, "
                      f"s={state.dual_residual:.4f}, loss={loss_rate:.1%}")

            if state.converged:
                converged = True
                break

        solve_time = time.time() - start_time

        # Get final phi from ADMM
        phi_final = self.admm.get_implemented_tielines()

        # ===== CONTRACT EXECUTION  =====
        # B2 plans optimistically (no reserves) but contracts may be stale at execution
        contracts_updated = 0
        contracts_stale = 0
        execution_ens_kwh = 0.0
        execution_cost_econ = 0.0
        execution_curtail_kwh = 0.0
        execution_spill_kwh = 0.0

        if self.use_contract_execution and self.contract_policy is not None:
            # Get final comm_state (use last iteration's state or overall state)
            final_comm_state = iter_comm_state if comm_mask is not None else comm_state

            # Get executed phi (potentially stale if handshake failed)
            phi_exec = self.contract_policy.get_executed_phi(phi_final, final_comm_state)

            # Get contract execution summary
            exec_summary = self.contract_policy.get_execution_summary()
            contracts_updated = exec_summary['contracts_updated']
            contracts_stale = exec_summary['contracts_stale']

            # Run repair problems with executed phi to compute actual ENS
            phi_first = {edge: traj[0] for edge, traj in phi_exec.items()}

            for mg_id, mg in self.microgrids.items():
                neighbors = self.network.get_neighbors(mg_id)
                tieline_fixed = {}
                for j in neighbors:
                    edge = (mg_id, j)
                    if edge in phi_first:
                        tieline_fixed[j] = phi_first[edge]
                    else:
                        tieline_fixed[j] = 0.0

                # Get current MG state
                pv_forecast = mg.pv.get_forecast()
                wind_forecast = mg.wind.get_forecast()
                p_renewable = (pv_forecast[0] if pv_forecast is not None else 0) + \
                              (wind_forecast[0] if wind_forecast is not None else 0)
                p_load = mg.load.get_base_load()[0] if mg.load._base_profile is not None else 0

                # Solve repair problem
                # Note: get_shiftable_max() and get_curtailable_max() are methods, not attributes
                p_shift_max = mg.load.get_shiftable_max(0) if hasattr(mg.load, 'get_shiftable_max') else 0.0
                p_curt_max = mg.load.get_curtailable_max(0) if hasattr(mg.load, 'get_curtailable_max') else 0.0
                e_shift_required = (
                    mg.load.get_shiftable_energy_requirement(self.horizon)
                    if hasattr(mg.load, 'get_shiftable_energy_requirement')
                    else None
                )

                repair_result = self.execution_policy.solve_repair_problem(
                    mg_id=mg_id,
                    tieline_fixed=tieline_fixed,
                    ess_energy=mg.ess.energy,
                    p_renewable=p_renewable,
                    p_load=p_load,
                    p_shift_max=p_shift_max,
                    p_curt_max=p_curt_max,
                    e_shift_required=e_shift_required,
                    ess_capacity=mg.ess.capacity,
                    ess_energy_min=mg.ess.energy_min,
                    ess_energy_max=mg.ess.energy_max,
                    ess_charge_max=mg.ess.power_max,
                    ess_discharge_max=mg.ess.power_max,
                    ess_eta_ch=mg.ess.eta_ch,
                    ess_eta_dis=mg.ess.eta_dis,
                    grid_import_max=mg.grid_import_max,
                    grid_export_max=mg.grid_export_max,
                    price_grid_buy=self.pricing.get_grid_buy_price(current_hour),
                    price_grid_sell=self.pricing.get_grid_sell_price(current_hour)
                )

                # Accumulate execution metrics
                execution_ens_kwh += repair_result.s_ls * self.dt
                execution_cost_econ += repair_result.repair_cost
                execution_curtail_kwh += repair_result.p_curt * self.dt
                execution_spill_kwh += repair_result.s_sp * self.dt

            if self.verbose and contracts_stale > 0:
                print(f"  Contract execution: {contracts_updated} updated, "
                      f"{contracts_stale} stale, exec_ENS={execution_ens_kwh:.3f} kWh")

            # Use executed phi for return value
            phi_return = phi_exec
        else:
            # No contract execution - use final phi directly
            phi_return = phi_final
            execution_cost_econ = float('nan')
            execution_curtail_kwh = float('nan')
            execution_spill_kwh = float('nan')

        # Extract first-step actions
        actions = {}
        for mg_id, ctrl in self.controllers.items():
            actions[mg_id] = ctrl.get_first_step_actions()

        # Compute total costs (sum of local costs)
        # Separate economic cost from ADMM cost for reporting
        total_cost = sum(
            ctrl.last_result.cost if ctrl.last_result else 0
            for ctrl in self.controllers.values()
        )
        total_cost_econ = sum(
            ctrl.last_result.cost_econ if ctrl.last_result else 0
            for ctrl in self.controllers.values()
        )
        total_cost_admm = sum(
            ctrl.last_result.cost_admm if ctrl.last_result else 0
            for ctrl in self.controllers.values()
        )

        # Compute ENS and slack metrics  - from planning
        predicted_ens_kwh = 0.0
        planned_ens_kwh = 0.0
        slack_cost = 0.0
        steps_with_shedding = 0
        for ctrl in self.controllers.values():
            if ctrl.last_result is not None:
                s_ls = ctrl.last_result.s_ls
                predicted_ens_kwh += s_ls[0] * self.dt
                planned_ens_kwh += np.sum(s_ls) * self.dt  # kW * hours = kWh
                slack_cost += np.sum(s_ls) * self.dt * 1000.0  # VoLL = $1000/kWh
                steps_with_shedding += np.sum(s_ls > 0.01)  # Count steps with >10W shedding

        # Reported ENS: execution when contract model is enabled; otherwise k=0 prediction.
        if self.use_contract_execution:
            ens_kwh = execution_ens_kwh
        else:
            ens_kwh = predicted_ens_kwh

        return NaiveDMPCResult(
            status="converged" if converged else "max_iterations",
            total_cost=total_cost,
            total_cost_econ=total_cost_econ,
            planner_cost_econ=total_cost_econ,
            execution_cost_econ=execution_cost_econ,
            execution_curtail_kwh=execution_curtail_kwh,
            total_cost_admm=total_cost_admm,
            iterations=m + 1,
            converged=converged,
            solve_time=solve_time,
            primal_residual=self.admm.state.primal_residual,
            dual_residual=self.admm.state.dual_residual,
            actions=actions,
            phi=phi_return,
            residual_history=residual_history,
            packets_lost=packets_lost,
            total_packets=total_packets,
            ens_kwh=ens_kwh,
            predicted_ens_kwh=predicted_ens_kwh,
            planned_ens_kwh=planned_ens_kwh,
            slack_cost=slack_cost,
            steps_with_shedding=int(steps_with_shedding),
            contracts_updated=contracts_updated,
            contracts_stale=contracts_stale,
            execution_ens_kwh=execution_ens_kwh,
            execution_spill_kwh=execution_spill_kwh
        )

    def handle_topology_change(self, removed_edge: Tuple[int, int]) -> None:
        """
        Handle topology change by updating all internal state.

        Note: NaiveDMPC (B2) doesn't have ResilienceHandler, so we only update
        ADMM and contract policy.

        Args:
            removed_edge: (i, j) edge that was removed from network
        """
        i, j = removed_edge

        # 1. Update ADMM coordinator
        self.admm.remove_edge(i, j)

        # 2. Update contract policy
        if self.contract_policy:
            self.contract_policy.remove_edge(i, j)

        # 3. Clear stale value storage for removed edge
        for edge in [(i, j), (j, i)]:
            if edge in self._last_received_phi:
                del self._last_received_phi[edge]
            if edge in self._last_received_mu:
                del self._last_received_mu[edge]

        # 4. Reinitialize ADMM vars for affected MGs
        for mg_id in [i, j]:
            if mg_id in self.controllers:
                self.controllers[mg_id].initialize_admm_vars()
