# Supplementary material for: Resilient distributed model predictive control for cooperative microgrids under communication loss with demand response integration
Source: PLoS One. 2026 Apr 8;21(4):e0345857. doi: 10.1371/journal.pone.0345857 (PMC13061206; doi:10.1371/journal.pone.0345857)
Supplement: S2 Code — ZIP archive (S2_Code.zip) containing the simulation code and experiment scripts used to generate the raw result files and processed summaries reported in the manuscript. (S2_Code.ZIP) [file pone.0345857.s003.zip › journal.pone.0345857.s003/simulation/baselines/__init__.py]

"""
Baselines package: Reference implementations for comparison.

Baselines:
- B1: NonResilientDMPC (Ideal DMPC) - ignores comm failures
- B2: NaiveDMPC - sees comm failures but no resilience mechanism
- B3: RDMPC - full resilience with staleness tracking, mismatch bounds, reserves
- B3-Fixed: RDMPCFixed - reserves frozen at iteration 0
- B3-ProbeRestart: RDMPCProbeRestart - probe then freeze mechanism
- B4: IndependentMPC - no tie-line cooperation
- CentralizedMPC - oracle (upper bound)
"""

from .centralized_mpc import CentralizedMPC, CentralizedMPCResult
from .non_resilient_dmpc import NonResilientDMPC, NonResilientDMPCResult, IndependentMPC
from .naive_dmpc import NaiveDMPC, NaiveDMPCResult
from .rdmpc import RDMPC, RDMPCResult, RDMPCFixed, RDMPCProbeRestart

__all__ = [
    'CentralizedMPC',
    'CentralizedMPCResult',
    'NonResilientDMPC',
    'NonResilientDMPCResult',
    'NaiveDMPC',
    'NaiveDMPCResult',
    'RDMPC',
    'RDMPCResult',
    'RDMPCFixed',
    'RDMPCProbeRestart',
    'IndependentMPC',
]
