# Supplementary material for: Resilient distributed model predictive control for cooperative microgrids under communication loss with demand response integration
Source: PLoS One. 2026 Apr 8;21(4):e0345857. doi: 10.1371/journal.pone.0345857 (PMC13061206; doi:10.1371/journal.pone.0345857)
Supplement: S2 Code — ZIP archive (S2_Code.zip) containing the simulation code and experiment scripts used to generate the raw result files and processed summaries reported in the manuscript. (S2_Code.ZIP) [file pone.0345857.s003.zip › journal.pone.0345857.s003/simulation/baselines/rdmpc.py]

"""
Resilient Distributed MPC baseline (B3).

ADMM coordination with full resilience mechanism:
- Staleness tracking (τ_ij increments on packet loss)
- Mismatch bound growth (w̄_ij = w̄_base + α_stale × τ)
- Two-sided reserves (R_up, R_down based on disconnected neighbors)
- Dual freeze under packet loss

This is the proposed method evaluated against B2 (Naive DMPC) under packet loss.

Key difference from B2 (Naive DMPC):
- B2 uses stale values without tracking or compensation
- B3 tracks staleness, computes reserves, freezes duals when appropriate

Expected results under packet loss:
- B3 should maintain feasibility better than B2
- B3 may have higher cost than B1 (insurance premium for reserves)
- B3 should have lower ENS/slack than B2 in stress scenarios
"""

from dataclasses import dataclass, field
from typing import Dict, List, Optional, Tuple, Any
import numpy as np

from ..models.network import MicrogridNetwork
from ..models.microgrid import Microgrid
from ..models.pricing import PricingModel
from ..control.local_mpc import LocalMPCController
from ..control.admm_coordinator import ADMMCoordinator, ADMMState
from ..control.resilience import ResilienceHandler
from ..control.execution_policy import ContractExecutionPolicy, ExecutionPolicy
from ..solvers.cvxpy_solver import CVXPYSolver
from ..config.parameters import H, DT, ADMM_PARAMS


@dataclass
class RDMPCResult:
    """Result of RDMPC solve."""
    status: str
    total_cost: float        # DEPRECATED: includes ADMM terms, kept for backward compat
    total_cost_econ: float   # Planner horizon economic cost (DEPRECATED name)
    planner_cost_econ: float # Planner horizon economic cost (use for diagnostics)
    execution_cost_econ: float  # Executed cost from repair (k=0)
    total_cost_admm: float   # ADMM penalty terms only
    iterations: int
    converged: bool
    solve_time: float

    # Final residuals
    primal_residual: float
    dual_residual: float

    # Per-MG results (first step only)
    actions: Dict[int, Dict]

    # Tie-line consensus values
    phi: Dict[Tuple[int, int], np.ndarray]

    # History
    residual_history: List[Tuple[float, float]]

    # Packet loss info
    packets_lost: int = 0
    total_packets: int = 0

    # ENS and slack metrics 
    ens_kwh: float = 0.0           # Reported ENS [kWh] (execution if available)
    predicted_ens_kwh: float = 0.0 # ENS from k=0 slack only (pre-execution)
    planned_ens_kwh: float = 0.0   # ENS from full horizon (diagnostic only)
    slack_cost: float = 0.0        # Total VoLL/slack cost component [$]
    steps_with_shedding: int = 0   # Number of steps where s_ls > 0

    # Resilience metrics
    max_staleness: int = 0         # Maximum staleness across all edges
    total_reserve_up: float = 0.0  # Total upward reserve required [kW·H]
    total_reserve_down: float = 0.0  # Total downward reserve required [kW·H]
    duals_frozen: int = 0          # Number of dual updates frozen

    # Contract execution metrics 
    contracts_updated: int = 0     # Number of contracts successfully updated
    contracts_stale: int = 0       # Number of contracts that stayed stale
    execution_ens_kwh: float = 0.0 # ENS from execution (repair with executed phi)
    execution_curtail_kwh: float = 0.0  # Executed curtailment energy (repair, k=0)
    execution_spill_kwh: float = 0.0  # Executed spillage energy (repair, k=0)


class RDMPC:
    """
    Resilient Distributed MPC (B3 baseline).

    ADMM coordination with full resilience features:
    - Staleness tracking: τ_ij increments on packet loss
    - Mismatch bounds: w̄_ij = w̄_base + α_stale × τ
    - Two-sided reserves: R_up, R_down for disconnected neighbors
    - Dual freeze: skip dual update when packet lost

    This demonstrates the value of resilience mechanism.
    """

    def __init__(
        self,
        network: MicrogridNetwork,
        microgrids: Dict[int, Microgrid],
        pricing: Optional[PricingModel] = None,
        horizon: int = H,
        dt: float = DT,
        max_iterations: int = ADMM_PARAMS.max_iterations,
        rho: float = ADMM_PARAMS.rho,
        eps_abs: float = ADMM_PARAMS.eps_abs,
        verbose: bool = False,
        use_residual_based_bound: bool = True,  # use_contract_execution: bool = True,    # Use stale-contract execution semantics
        solver_options: Optional[Dict[str, Any]] = None
    ):
        """
        Initialize RDMPC.

        Args:
            network: Network topology
            microgrids: Dict of Microgrid instances
            pricing: Pricing model
            horizon: Prediction horizon
            dt: Time step [hours]
            max_iterations: Max ADMM iterations
            rho: ADMM penalty parameter
            eps_abs: Convergence tolerance [kW]
            verbose: Print iteration info
            use_residual_based_bound: Use residual-based mismatch bound ()
            use_contract_execution: Use contract-based execution 
                If True, packet loss prevents updating tie-line contracts,
                making staleness physically meaningful.
        """
        self.network = network
        self.microgrids = microgrids
        self.pricing = pricing or PricingModel()
        self.horizon = horizon
        self.dt = dt
        self.max_iterations = max_iterations
        self.rho = rho
        self.eps_abs = eps_abs
        self.verbose = verbose
        self.use_residual_based_bound = use_residual_based_bound  # self.use_contract_execution = use_contract_execution

        # Create local controllers
        solver_kwargs = dict(solver_options) if solver_options else {}
        solver_kwargs.setdefault('verbose', False)
        self.controllers: Dict[int, LocalMPCController] = {}
        for mg_id, mg in microgrids.items():
            self.controllers[mg_id] = LocalMPCController(
                microgrid=mg,
                solver=CVXPYSolver(**solver_kwargs),
                pricing=self.pricing,
                horizon=horizon,
                dt=dt
            )

        # Create ADMM coordinator
        self.admm = ADMMCoordinator(
            network=network,
            horizon=horizon
        )

        # Create resilience handler
        mg_ids = list(microgrids.keys())
        neighbors = {
            mg_id: network.get_neighbors(mg_id)
            for mg_id in mg_ids
        }
        self.resilience = ResilienceHandler(
            mg_ids=mg_ids,
            neighbors=neighbors,
            horizon=horizon,
            use_residual_based_bound=use_residual_based_bound
        )

        # Contract execution policy
        if use_contract_execution:
            self.contract_policy = ContractExecutionPolicy(network, horizon)
            self.execution_policy = ExecutionPolicy(horizon=horizon, dt=dt)
        else:
            self.contract_policy = None
            self.execution_policy = None

        # Stale value storage (last received values per link)
        self._last_received_phi: Dict[Tuple[int, int], np.ndarray] = {}
        self._last_received_mu: Dict[Tuple[int, int], np.ndarray] = {}

    def solve(
        self,
        current_hour: int = 0,
        comm_state: Optional[Dict[Tuple[int, int], bool]] = None,
        comm_mask: Optional[Dict[int, Dict[Tuple[int, int], bool]]] = None
    ) -> RDMPCResult:
        """
        Solve RDMPC problem with full resilience mechanism.

        Args:
            current_hour: Current hour for pricing
            comm_state: Communication state {(i,j): True if successful}
                       Used for ALL iterations if comm_mask is None
            comm_mask: Per-iteration comm states {iteration: {(i,j): True/False}}
                      For common random numbers at message level

        Returns:
            RDMPCResult
        """
        import time
        start_time = time.time()

        # Reset ADMM and resilience state
        self.admm.reset()
        self.resilience.reset()

        # Initialize stale value storage
        for (i, j) in self.network.get_edges():
            self._last_received_phi[(i, j)] = np.zeros(self.horizon)
            self._last_received_phi[(j, i)] = np.zeros(self.horizon)
            self._last_received_mu[(i, j)] = np.zeros(self.horizon)
            self._last_received_mu[(j, i)] = np.zeros(self.horizon)

        # Initialize local controllers
        for mg_id, ctrl in self.controllers.items():
            ctrl.initialize_admm_vars()
            ctrl.set_current_hour(current_hour)
            ctrl.set_rho(self.rho)

        residual_history = []
        converged = False
        packets_lost = 0
        total_packets = 0
        duals_frozen = 0

        for m in range(self.max_iterations):
            # Get comm_state for this iteration (common random numbers support)
            if comm_mask is not None:
                iter_comm_state = comm_mask.get(m, comm_state)
            else:
                iter_comm_state = comm_state

            # Update resilience state based on communication
            if iter_comm_state is not None:
                self.resilience.update_staleness(iter_comm_state)

            # Extract trajectories from ADMM state for residual-based bounds
            # local_trajectories[(i,j)] = P_ij from MG i
            # neighbor_trajectories[(i,j)] = P_ji from MG j (reverse direction)
            local_trajectories = {}
            neighbor_trajectories = {}
            if m > 0:  # Have previous iteration's results
                for i in self.microgrids.keys():
                    for j in self.network.get_neighbors(i):
                        # P_ij: MG i's planned flow to j
                        p_ij = self.admm.state.p_local.get(i, {}).get(j)
                        if p_ij is not None:
                            local_trajectories[(i, j)] = p_ij
                        # P_ji: MG j's planned flow to i (neighbor's perspective)
                        p_ji = self.admm.state.p_local.get(j, {}).get(i)
                        if p_ji is not None:
                            neighbor_trajectories[(i, j)] = p_ji

            # Compute reserves based on current resilience state + residual-based bounds
            reserve_up, reserve_down = self.resilience.compute_reserves(
                local_trajectories=local_trajectories if local_trajectories else None,
                neighbor_trajectories=neighbor_trajectories if neighbor_trajectories else None
            )

            # Apply reserves to local controllers
            for mg_id, ctrl in self.controllers.items():
                ctrl.set_reserves(
                    reserve_up.get(mg_id, np.zeros(self.horizon)),
                    reserve_down.get(mg_id, np.zeros(self.horizon))
                )

            # Get current consensus and dual vars, applying resilience logic
            for mg_id, ctrl in self.controllers.items():
                consensus_vars = {}
                dual_vars = {}

                for j in self.network.get_neighbors(mg_id):
                    link = (mg_id, j)
                    total_packets += 1

                    # Check if packet was received
                    if iter_comm_state is not None and not iter_comm_state.get(link, True):
                        # Packet lost - use stale values with resilience tracking
                        packets_lost += 1

                        # Use last received values (like B2, but tracked)
                        consensus_vars[j] = self._last_received_phi.get(
                            link, np.zeros(self.horizon)
                        )

                        # RESILIENCE: Freeze dual when packet lost (prevent explosion)
                        if self.resilience.should_freeze_dual(link):
                            dual_vars[j] = self._last_received_mu.get(
                                link, np.zeros(self.horizon)
                            )
                            duals_frozen += 1
                        else:
                            dual_vars[j] = self.admm.get_dual_vars(mg_id).get(
                                j, np.zeros(self.horizon)
                            )
                    else:
                        # Packet received - use fresh values from ADMM
                        consensus_vars[j] = self.admm.get_consensus_vars(mg_id).get(
                            j, np.zeros(self.horizon)
                        )
                        dual_vars[j] = self.admm.get_dual_vars(mg_id).get(
                            j, np.zeros(self.horizon)
                        )
                        # Update stale storage
                        self._last_received_phi[link] = consensus_vars[j].copy()
                        self._last_received_mu[link] = dual_vars[j].copy()

                ctrl.set_consensus_vars(consensus_vars)
                ctrl.set_dual_vars(dual_vars)

            # Local solves (parallel in practice)
            local_results = {}
            for mg_id, ctrl in self.controllers.items():
                result = ctrl.solve()
                local_results[mg_id] = ctrl.get_tieline_decisions()

            # ADMM coordination step with resilience-aware dual update
            # Pass iter_comm_state so ADMM can gate consensus/dual updates on handshake
            state = self.admm.run_iteration(local_results, comm_state=iter_comm_state)

            residual_history.append((state.primal_residual, state.dual_residual))

            if self.verbose:
                status = self.resilience.get_status_summary()
                loss_rate = packets_lost / total_packets if total_packets > 0 else 0
                print(f"  Iter {m+1}: r={state.primal_residual:.4f}, "
                      f"s={state.dual_residual:.4f}, loss={loss_rate:.1%}, "
                      f"max_τ={status['max_staleness']}")

            if state.converged:
                converged = True
                break

        solve_time = time.time() - start_time

        # Get final phi from ADMM
        phi_final = self.admm.get_implemented_tielines()

        # ===== CONTRACT EXECUTION  =====
        # Determine executed phi based on contract update success
        contracts_updated = 0
        contracts_stale = 0
        execution_ens_kwh = 0.0
        execution_cost_econ = 0.0
        execution_curtail_kwh = 0.0
        execution_spill_kwh = 0.0

        if self.use_contract_execution and self.contract_policy is not None:
            # Get final comm_state (use last iteration's state or overall state)
            final_comm_state = iter_comm_state if comm_mask is not None else comm_state

            # Get executed phi (potentially stale if handshake failed)
            phi_exec = self.contract_policy.get_executed_phi(phi_final, final_comm_state)

            # Get contract execution summary
            exec_summary = self.contract_policy.get_execution_summary()
            contracts_updated = exec_summary['contracts_updated']
            contracts_stale = exec_summary['contracts_stale']

            # Run repair problems with executed phi to compute actual ENS
            phi_first = {edge: traj[0] for edge, traj in phi_exec.items()}

            for mg_id, mg in self.microgrids.items():
                neighbors = self.network.get_neighbors(mg_id)
                tieline_fixed = {}
                for j in neighbors:
                    edge = (mg_id, j)
                    if edge in phi_first:
                        tieline_fixed[j] = phi_first[edge]
                    else:
                        tieline_fixed[j] = 0.0

                # Get current MG state
                pv_forecast = mg.pv.get_forecast()
                wind_forecast = mg.wind.get_forecast()
                p_renewable = (pv_forecast[0] if pv_forecast is not None else 0) + \
                              (wind_forecast[0] if wind_forecast is not None else 0)
                p_load = mg.load.get_base_load()[0] if mg.load._base_profile is not None else 0

                # Solve repair problem
                # Note: get_shiftable_max() and get_curtailable_max() are methods, not attributes
                p_shift_max = mg.load.get_shiftable_max(0) if hasattr(mg.load, 'get_shiftable_max') else 0.0
                p_curt_max = mg.load.get_curtailable_max(0) if hasattr(mg.load, 'get_curtailable_max') else 0.0
                e_shift_required = (
                    mg.load.get_shiftable_energy_requirement(self.horizon)
                    if hasattr(mg.load, 'get_shiftable_energy_requirement')
                    else None
                )

                repair_result = self.execution_policy.solve_repair_problem(
                    mg_id=mg_id,
                    tieline_fixed=tieline_fixed,
                    ess_energy=mg.ess.energy,
                    p_renewable=p_renewable,
                    p_load=p_load,
                    p_shift_max=p_shift_max,
                    p_curt_max=p_curt_max,
                    e_shift_required=e_shift_required,
                    ess_capacity=mg.ess.capacity,
                    ess_energy_min=mg.ess.energy_min,
                    ess_energy_max=mg.ess.energy_max,
                    ess_charge_max=mg.ess.power_max,
                    ess_discharge_max=mg.ess.power_max,
                    ess_eta_ch=mg.ess.eta_ch,
                    ess_eta_dis=mg.ess.eta_dis,
                    grid_import_max=mg.grid_import_max,
                    grid_export_max=mg.grid_export_max,
                    price_grid_buy=self.pricing.get_grid_buy_price(current_hour),
                    price_grid_sell=self.pricing.get_grid_sell_price(current_hour)
                )

                # Accumulate execution metrics
                execution_ens_kwh += repair_result.s_ls * self.dt
                execution_cost_econ += repair_result.repair_cost
                execution_curtail_kwh += repair_result.p_curt * self.dt
                execution_spill_kwh += repair_result.s_sp * self.dt

            if self.verbose and contracts_stale > 0:
                print(f"  Contract execution: {contracts_updated} updated, "
                      f"{contracts_stale} stale, exec_ENS={execution_ens_kwh:.3f} kWh")

            # Use executed phi for return value
            phi_return = phi_exec
        else:
            # No contract execution - use final phi directly
            phi_return = phi_final
            execution_cost_econ = float('nan')
            execution_curtail_kwh = float('nan')
            execution_spill_kwh = float('nan')

        # Extract first-step actions
        actions = {}
        for mg_id, ctrl in self.controllers.items():
            actions[mg_id] = ctrl.get_first_step_actions()

        # Compute total costs (sum of local costs)
        total_cost = sum(
            ctrl.last_result.cost if ctrl.last_result else 0
            for ctrl in self.controllers.values()
        )
        total_cost_econ = sum(
            ctrl.last_result.cost_econ if ctrl.last_result else 0
            for ctrl in self.controllers.values()
        )
        total_cost_admm = sum(
            ctrl.last_result.cost_admm if ctrl.last_result else 0
            for ctrl in self.controllers.values()
        )

        # Compute ENS and slack metrics (from planning, not execution)
        predicted_ens_kwh = 0.0
        planned_ens_kwh = 0.0
        slack_cost = 0.0
        steps_with_shedding = 0
        for ctrl in self.controllers.values():
            if ctrl.last_result is not None:
                s_ls = ctrl.last_result.s_ls
                predicted_ens_kwh += s_ls[0] * self.dt
                planned_ens_kwh += np.sum(s_ls) * self.dt
                slack_cost += np.sum(s_ls) * self.dt * 1000.0
                steps_with_shedding += np.sum(s_ls > 0.01)

        # Reported ENS: execution when contract model is enabled; otherwise k=0 prediction.
        if self.use_contract_execution:
            ens_kwh = execution_ens_kwh
        else:
            ens_kwh = predicted_ens_kwh

        # Resilience metrics
        status = self.resilience.get_status_summary()

        return RDMPCResult(
            status="converged" if converged else "max_iterations",
            total_cost=total_cost,
            total_cost_econ=total_cost_econ,
            planner_cost_econ=total_cost_econ,
            execution_cost_econ=execution_cost_econ,
            execution_curtail_kwh=execution_curtail_kwh,
            total_cost_admm=total_cost_admm,
            iterations=m + 1,
            converged=converged,
            solve_time=solve_time,
            primal_residual=self.admm.state.primal_residual,
            dual_residual=self.admm.state.dual_residual,
            actions=actions,
            phi=phi_return,
            residual_history=residual_history,
            packets_lost=packets_lost,
            total_packets=total_packets,
            ens_kwh=ens_kwh,
            predicted_ens_kwh=predicted_ens_kwh,
            planned_ens_kwh=planned_ens_kwh,
            slack_cost=slack_cost,
            steps_with_shedding=int(steps_with_shedding),
            max_staleness=status['max_staleness'],
            total_reserve_up=status['total_reserve_up'],
            total_reserve_down=status['total_reserve_down'],
            duals_frozen=duals_frozen,
            contracts_updated=contracts_updated,
            contracts_stale=contracts_stale,
            execution_ens_kwh=execution_ens_kwh,
            execution_spill_kwh=execution_spill_kwh
        )


class RDMPCFixed(RDMPC):
    """
    RDMPC with reserves computed ONCE and frozen for all ADMM iterations.

    Problem: Original RDMPC changes reserve constraints during ADMM iterations,
    violating the fixed-problem assumption and introducing a moving target.

    Solution: Compute reserves once at the START of each MPC step, then hold
    them fixed for all ADMM iterations. This removes the moving-target pathology.

    Expected behavior:
    - Reduce instability caused by changing reserve constraints across iterations
    - Preserve cases where B3 improves over B2
    - Be more stable and predictable than original RDMPC
    """

    def solve(
        self,
        current_hour: int = 0,
        comm_state: Optional[Dict[Tuple[int, int], bool]] = None,
        comm_mask: Optional[Dict[int, Dict[Tuple[int, int], bool]]] = None
    ) -> RDMPCResult:
        """
        Solve RDMPC with FROZEN reserves (computed once at start).

        The key difference from base RDMPC:
        - Reserves are computed at iteration 0 and held constant
        - This prevents the moving-target behavior

        Args:
            current_hour: Current hour for pricing
            comm_state: Communication state {(i,j): True if successful}
            comm_mask: Per-iteration comm states for common random numbers

        Returns:
            RDMPCResult
        """
        import time
        start_time = time.time()

        # Reset ADMM and resilience state
        self.admm.reset()
        self.resilience.reset()

        # Initialize stale value storage
        for (i, j) in self.network.get_edges():
            self._last_received_phi[(i, j)] = np.zeros(self.horizon)
            self._last_received_phi[(j, i)] = np.zeros(self.horizon)
            self._last_received_mu[(i, j)] = np.zeros(self.horizon)
            self._last_received_mu[(j, i)] = np.zeros(self.horizon)

        # Initialize local controllers
        for mg_id, ctrl in self.controllers.items():
            ctrl.initialize_admm_vars()
            ctrl.set_current_hour(current_hour)
            ctrl.set_rho(self.rho)

        residual_history = []
        converged = False
        packets_lost = 0
        total_packets = 0
        duals_frozen = 0

        # Frozen reserves, computed once at the start of the MPC step
        frozen_reserve_up: Optional[Dict[int, np.ndarray]] = None
        frozen_reserve_down: Optional[Dict[int, np.ndarray]] = None

        for m in range(self.max_iterations):
            # Get comm_state for this iteration
            if comm_mask is not None:
                iter_comm_state = comm_mask.get(m, comm_state)
            else:
                iter_comm_state = comm_state

            # Update resilience state based on communication
            if iter_comm_state is not None:
                self.resilience.update_staleness(iter_comm_state)

            # Compute reserves only at iteration 0, then freeze them.
            if m == 0:
                # First iteration: compute and freeze reserves
                local_trajectories = {}
                neighbor_trajectories = {}
                # No prior trajectories at m=0, so use tau-based bounds
                frozen_reserve_up, frozen_reserve_down = self.resilience.compute_reserves()
            # For m > 0, we use the frozen reserves (no recomputation)

            # Apply frozen reserves to local controllers
            for mg_id, ctrl in self.controllers.items():
                ctrl.set_reserves(
                    frozen_reserve_up.get(mg_id, np.zeros(self.horizon)),
                    frozen_reserve_down.get(mg_id, np.zeros(self.horizon))
                )

            # Get current consensus and dual vars with resilience logic
            for mg_id, ctrl in self.controllers.items():
                consensus_vars = {}
                dual_vars = {}

                for j in self.network.get_neighbors(mg_id):
                    link = (mg_id, j)
                    total_packets += 1

                    if iter_comm_state is not None and not iter_comm_state.get(link, True):
                        packets_lost += 1
                        consensus_vars[j] = self._last_received_phi.get(
                            link, np.zeros(self.horizon)
                        )
                        if self.resilience.should_freeze_dual(link):
                            dual_vars[j] = self._last_received_mu.get(
                                link, np.zeros(self.horizon)
                            )
                            duals_frozen += 1
                        else:
                            dual_vars[j] = self.admm.get_dual_vars(mg_id).get(
                                j, np.zeros(self.horizon)
                            )
                    else:
                        consensus_vars[j] = self.admm.get_consensus_vars(mg_id).get(
                            j, np.zeros(self.horizon)
                        )
                        dual_vars[j] = self.admm.get_dual_vars(mg_id).get(
                            j, np.zeros(self.horizon)
                        )
                        self._last_received_phi[link] = consensus_vars[j].copy()
                        self._last_received_mu[link] = dual_vars[j].copy()

                ctrl.set_consensus_vars(consensus_vars)
                ctrl.set_dual_vars(dual_vars)

            # Local solves
            local_results = {}
            for mg_id, ctrl in self.controllers.items():
                ctrl.solve()
                local_results[mg_id] = ctrl.get_tieline_decisions()

            # ADMM coordination step
            state = self.admm.run_iteration(local_results, comm_state=iter_comm_state)
            residual_history.append((state.primal_residual, state.dual_residual))

            if self.verbose:
                status = self.resilience.get_status_summary()
                loss_rate = packets_lost / total_packets if total_packets > 0 else 0
                print(f"  Iter {m+1}: r={state.primal_residual:.4f}, "
                      f"s={state.dual_residual:.4f}, loss={loss_rate:.1%}, "
                      f"max_τ={status['max_staleness']} [FIXED reserves]")

            if state.converged:
                converged = True
                break

        solve_time = time.time() - start_time

        # Get final phi from ADMM
        phi_final = self.admm.get_implemented_tielines()

        # ===== CONTRACT EXECUTION  =====
        contracts_updated = 0
        contracts_stale = 0
        execution_ens_kwh = 0.0
        execution_cost_econ = 0.0
        execution_curtail_kwh = 0.0
        execution_spill_kwh = 0.0

        if self.use_contract_execution and self.contract_policy is not None:
            final_comm_state = iter_comm_state if comm_mask is not None else comm_state
            phi_exec = self.contract_policy.get_executed_phi(phi_final, final_comm_state)

            exec_summary = self.contract_policy.get_execution_summary()
            contracts_updated = exec_summary['contracts_updated']
            contracts_stale = exec_summary['contracts_stale']

            phi_first = {edge: traj[0] for edge, traj in phi_exec.items()}

            for mg_id, mg in self.microgrids.items():
                neighbors = self.network.get_neighbors(mg_id)
                tieline_fixed = {}
                for j in neighbors:
                    edge = (mg_id, j)
                    if edge in phi_first:
                        tieline_fixed[j] = phi_first[edge]
                    else:
                        tieline_fixed[j] = 0.0

                pv_forecast = mg.pv.get_forecast()
                wind_forecast = mg.wind.get_forecast()
                p_renewable = (pv_forecast[0] if pv_forecast is not None else 0) + \
                              (wind_forecast[0] if wind_forecast is not None else 0)
                p_load = mg.load.get_base_load()[0] if mg.load._base_profile is not None else 0

                # Note: get_shiftable_max() and get_curtailable_max() are methods, not attributes
                p_shift_max = mg.load.get_shiftable_max(0) if hasattr(mg.load, 'get_shiftable_max') else 0.0
                p_curt_max = mg.load.get_curtailable_max(0) if hasattr(mg.load, 'get_curtailable_max') else 0.0
                e_shift_required = (
                    mg.load.get_shiftable_energy_requirement(self.horizon)
                    if hasattr(mg.load, 'get_shiftable_energy_requirement')
                    else None
                )

                repair_result = self.execution_policy.solve_repair_problem(
                    mg_id=mg_id,
                    tieline_fixed=tieline_fixed,
                    ess_energy=mg.ess.energy,
                    p_renewable=p_renewable,
                    p_load=p_load,
                    p_shift_max=p_shift_max,
                    p_curt_max=p_curt_max,
                    e_shift_required=e_shift_required,
                    ess_capacity=mg.ess.capacity,
                    ess_energy_min=mg.ess.energy_min,
                    ess_energy_max=mg.ess.energy_max,
                    ess_charge_max=mg.ess.power_max,
                    ess_discharge_max=mg.ess.power_max,
                    ess_eta_ch=mg.ess.eta_ch,
                    ess_eta_dis=mg.ess.eta_dis,
                    grid_import_max=mg.grid_import_max,
                    grid_export_max=mg.grid_export_max,
                    price_grid_buy=self.pricing.get_grid_buy_price(current_hour),
                    price_grid_sell=self.pricing.get_grid_sell_price(current_hour)
                )
                execution_ens_kwh += repair_result.s_ls * self.dt
                execution_cost_econ += repair_result.repair_cost
                execution_curtail_kwh += repair_result.p_curt * self.dt
                execution_spill_kwh += repair_result.s_sp * self.dt

            if self.verbose and contracts_stale > 0:
                print(f"  Contract execution: {contracts_updated} updated, "
                      f"{contracts_stale} stale, exec_ENS={execution_ens_kwh:.3f} kWh")

            phi_return = phi_exec
        else:
            phi_return = phi_final
            execution_cost_econ = float('nan')
            execution_curtail_kwh = float('nan')
            execution_spill_kwh = float('nan')

        # Extract results
        actions = {mg_id: ctrl.get_first_step_actions()
                   for mg_id, ctrl in self.controllers.items()}

        total_cost = sum(ctrl.last_result.cost if ctrl.last_result else 0
                         for ctrl in self.controllers.values())
        total_cost_econ = sum(ctrl.last_result.cost_econ if ctrl.last_result else 0
                              for ctrl in self.controllers.values())
        total_cost_admm = sum(ctrl.last_result.cost_admm if ctrl.last_result else 0
                              for ctrl in self.controllers.values())

        predicted_ens_kwh = 0.0
        planned_ens_kwh = 0.0
        slack_cost = 0.0
        steps_with_shedding = 0
        for ctrl in self.controllers.values():
            if ctrl.last_result is not None:
                s_ls = ctrl.last_result.s_ls
                predicted_ens_kwh += s_ls[0] * self.dt
                planned_ens_kwh += np.sum(s_ls) * self.dt
                slack_cost += np.sum(s_ls) * self.dt * 1000.0
                steps_with_shedding += np.sum(s_ls > 0.01)

        # Reported ENS: execution when contract model is enabled; otherwise k=0 prediction.
        if self.use_contract_execution:
            ens_kwh = execution_ens_kwh
        else:
            ens_kwh = predicted_ens_kwh

        status = self.resilience.get_status_summary()

        return RDMPCResult(
            status="converged" if converged else "max_iterations",
            total_cost=total_cost,
            total_cost_econ=total_cost_econ,
            planner_cost_econ=total_cost_econ,
            execution_cost_econ=execution_cost_econ,
            execution_curtail_kwh=execution_curtail_kwh,
            total_cost_admm=total_cost_admm,
            iterations=m + 1,
            converged=converged,
            solve_time=solve_time,
            primal_residual=self.admm.state.primal_residual,
            dual_residual=self.admm.state.dual_residual,
            actions=actions,
            phi=phi_return,
            residual_history=residual_history,
            packets_lost=packets_lost,
            total_packets=total_packets,
            ens_kwh=ens_kwh,
            predicted_ens_kwh=predicted_ens_kwh,
            planned_ens_kwh=planned_ens_kwh,
            slack_cost=slack_cost,
            steps_with_shedding=int(steps_with_shedding),
            max_staleness=status['max_staleness'],
            total_reserve_up=status['total_reserve_up'],
            total_reserve_down=status['total_reserve_down'],
            duals_frozen=duals_frozen,
            contracts_updated=contracts_updated,
            contracts_stale=contracts_stale,
            execution_ens_kwh=execution_ens_kwh,
            execution_spill_kwh=execution_spill_kwh
        )

    def handle_topology_change(self, removed_edge: Tuple[int, int]) -> None:
        """
        Handle topology change by updating all internal state.

        Args:
            removed_edge: (i, j) edge that was removed from network
        """
        i, j = removed_edge

        # 1. Update ADMM coordinator
        self.admm.remove_edge(i, j)

        # 2. Update contract policy
        if self.contract_policy:
            self.contract_policy.remove_edge(i, j)

        # 3. Update resilience handler
        self.resilience.remove_edge(i, j)

        # 4. Clear stale value storage for removed edge
        for edge in [(i, j), (j, i)]:
            if edge in self._last_received_phi:
                del self._last_received_phi[edge]
            if edge in self._last_received_mu:
                del self._last_received_mu[edge]

        # 5. Reinitialize ADMM vars for affected MGs
        for mg_id in [i, j]:
            if mg_id in self.controllers:
                self.controllers[mg_id].initialize_admm_vars()


class RDMPCProbeRestart(RDMPC):
    """
    RDMPC with "Probe -> Freeze -> Restart" two-mode ADMM.

    Two-mode refinement for reserve timing.

    Algorithm:
    1. Mode 0 (Nominal): Run M_probe iterations WITHOUT reserves
    2. Compute k=0 reciprocity residual: r0 = sqrt(Σ (P_ij(0) + P_ji(0))²)
    3. If r0 > θ * sqrt(|E|) * P_max, switch to Mode 1 (Robust)
    4. RESTART ADMM (reset μ, φ) and run remaining iterations with frozen reserves

    Benefits:
    - Only activates resilience when actually needed (residual triggers)
    - ADMM solves a fixed problem in each mode (no moving target)
    - Lower-stress seeds: stay in nominal mode (no reserve overhead)
    - Higher-stress seeds: switch to robust mode (protection activated)
    """

    def __init__(
        self,
        network: MicrogridNetwork,
        microgrids: Dict[int, Microgrid],
        pricing: Optional[PricingModel] = None,
        horizon: int = H,
        dt: float = DT,
        max_iterations: int = ADMM_PARAMS.max_iterations,
        rho: float = ADMM_PARAMS.rho,
        eps_abs: float = ADMM_PARAMS.eps_abs,
        verbose: bool = False,
        use_residual_based_bound: bool = True,
        probe_iters: int = 2,
        theta: float = 0.05
    ):
        """
        Initialize RDMPC with probe-restart mechanism.

        Args:
            probe_iters: Number of probe iterations before deciding (default: 2)
            theta: Residual threshold multiplier for switching to robust mode
                   Robust mode if: r0 > theta * sqrt(|E|) * P_max
        """
        super().__init__(
            network=network,
            microgrids=microgrids,
            pricing=pricing,
            horizon=horizon,
            dt=dt,
            max_iterations=max_iterations,
            rho=rho,
            eps_abs=eps_abs,
            verbose=verbose,
            use_residual_based_bound=use_residual_based_bound
        )
        self.probe_iters = probe_iters
        self.theta = theta

    def _compute_k0_residual(self) -> float:
        """
        Compute normalized reciprocity residual at k=0.

        r0 = sqrt(Σ_{(i,j) ∈ E} (P_ij(0) + P_ji(0))²)

        This measures disagreement at the first time step.
        """
        r0_sq = 0.0
        for (i, j) in self.network.get_edges():
            p_ij = self.admm.state.p_local.get(i, {}).get(j, np.zeros(self.horizon))
            p_ji = self.admm.state.p_local.get(j, {}).get(i, np.zeros(self.horizon))
            r0_sq += (p_ij[0] + p_ji[0]) ** 2
        return np.sqrt(r0_sq)

    def solve(
        self,
        current_hour: int = 0,
        comm_state: Optional[Dict[Tuple[int, int], bool]] = None,
        comm_mask: Optional[Dict[int, Dict[Tuple[int, int], bool]]] = None
    ) -> RDMPCResult:
        """
        Solve RDMPC with probe-restart mechanism.

        Phase 1 (Probe): Run probe_iters iterations without reserves
        Decision: If residual high, switch to robust mode
        Phase 2: Restart ADMM and run with frozen reserves (if robust mode)

        Args:
            current_hour: Current hour for pricing
            comm_state: Communication state
            comm_mask: Per-iteration comm states

        Returns:
            RDMPCResult
        """
        import time
        start_time = time.time()

        # Reset ADMM and resilience state
        self.admm.reset()
        self.resilience.reset()

        # Initialize stale value storage
        for (i, j) in self.network.get_edges():
            self._last_received_phi[(i, j)] = np.zeros(self.horizon)
            self._last_received_phi[(j, i)] = np.zeros(self.horizon)
            self._last_received_mu[(i, j)] = np.zeros(self.horizon)
            self._last_received_mu[(j, i)] = np.zeros(self.horizon)

        # Initialize local controllers
        for mg_id, ctrl in self.controllers.items():
            ctrl.initialize_admm_vars()
            ctrl.set_current_hour(current_hour)
            ctrl.set_rho(self.rho)

        residual_history = []
        converged = False
        packets_lost = 0
        total_packets = 0
        duals_frozen = 0

        # Two-mode state
        probe_complete = False
        robust_mode = False
        frozen_reserve_up: Optional[Dict[int, np.ndarray]] = None
        frozen_reserve_down: Optional[Dict[int, np.ndarray]] = None

        # Compute threshold: theta * sqrt(|E|) * P_max
        num_edges = self.network.num_edges()
        p_max = 100.0  # Typical tie-line limit
        threshold = self.theta * np.sqrt(num_edges) * p_max

        for m in range(self.max_iterations):
            # Get comm_state for this iteration
            if comm_mask is not None:
                iter_comm_state = comm_mask.get(m, comm_state)
            else:
                iter_comm_state = comm_state

            # Update resilience state
            if iter_comm_state is not None:
                self.resilience.update_staleness(iter_comm_state)

            # ===== MODE SELECTION =====
            if not probe_complete and m < self.probe_iters:
                # PHASE 1: Probe mode - NO reserves
                reserve_up = {mg_id: np.zeros(self.horizon) for mg_id in self.microgrids}
                reserve_down = {mg_id: np.zeros(self.horizon) for mg_id in self.microgrids}

            elif not probe_complete:
                # DECISION POINT: Compute residual and decide mode
                r0 = self._compute_k0_residual()

                if r0 > threshold:
                    # High residual -> switch to robust mode
                    robust_mode = True
                    frozen_reserve_up, frozen_reserve_down = self.resilience.compute_reserves()
                    if self.verbose:
                        print(f"  [PROBE] r0={r0:.2f} > threshold={threshold:.2f} -> ROBUST mode")
                else:
                    # Low residual -> stay in nominal mode
                    if self.verbose:
                        print(f"  [PROBE] r0={r0:.2f} <= threshold={threshold:.2f} -> NOMINAL mode")

                probe_complete = True

                # RESTART ADMM (clear duals and consensus)
                self.admm.reset()
                for mg_id, ctrl in self.controllers.items():
                    ctrl.initialize_admm_vars()

                # Clear stale storage for fresh start
                for (i, j) in self.network.get_edges():
                    self._last_received_phi[(i, j)] = np.zeros(self.horizon)
                    self._last_received_phi[(j, i)] = np.zeros(self.horizon)
                    self._last_received_mu[(i, j)] = np.zeros(self.horizon)
                    self._last_received_mu[(j, i)] = np.zeros(self.horizon)

                # Use frozen reserves (or zero if nominal mode)
                if robust_mode:
                    reserve_up = frozen_reserve_up
                    reserve_down = frozen_reserve_down
                else:
                    reserve_up = {mg_id: np.zeros(self.horizon) for mg_id in self.microgrids}
                    reserve_down = {mg_id: np.zeros(self.horizon) for mg_id in self.microgrids}
            else:
                # PHASE 2: Post-probe - use frozen reserves (or zero)
                if robust_mode:
                    reserve_up = frozen_reserve_up
                    reserve_down = frozen_reserve_down
                else:
                    reserve_up = {mg_id: np.zeros(self.horizon) for mg_id in self.microgrids}
                    reserve_down = {mg_id: np.zeros(self.horizon) for mg_id in self.microgrids}

            # Apply reserves to local controllers
            for mg_id, ctrl in self.controllers.items():
                ctrl.set_reserves(
                    reserve_up.get(mg_id, np.zeros(self.horizon)),
                    reserve_down.get(mg_id, np.zeros(self.horizon))
                )

            # Get consensus and dual vars with resilience logic
            for mg_id, ctrl in self.controllers.items():
                consensus_vars = {}
                dual_vars = {}

                for j in self.network.get_neighbors(mg_id):
                    link = (mg_id, j)
                    total_packets += 1

                    if iter_comm_state is not None and not iter_comm_state.get(link, True):
                        packets_lost += 1
                        consensus_vars[j] = self._last_received_phi.get(
                            link, np.zeros(self.horizon)
                        )
                        if self.resilience.should_freeze_dual(link):
                            dual_vars[j] = self._last_received_mu.get(
                                link, np.zeros(self.horizon)
                            )
                            duals_frozen += 1
                        else:
                            dual_vars[j] = self.admm.get_dual_vars(mg_id).get(
                                j, np.zeros(self.horizon)
                            )
                    else:
                        consensus_vars[j] = self.admm.get_consensus_vars(mg_id).get(
                            j, np.zeros(self.horizon)
                        )
                        dual_vars[j] = self.admm.get_dual_vars(mg_id).get(
                            j, np.zeros(self.horizon)
                        )
                        self._last_received_phi[link] = consensus_vars[j].copy()
                        self._last_received_mu[link] = dual_vars[j].copy()

                ctrl.set_consensus_vars(consensus_vars)
                ctrl.set_dual_vars(dual_vars)

            # Local solves
            local_results = {}
            for mg_id, ctrl in self.controllers.items():
                ctrl.solve()
                local_results[mg_id] = ctrl.get_tieline_decisions()

            # ADMM coordination step
            state = self.admm.run_iteration(local_results, comm_state=iter_comm_state)
            residual_history.append((state.primal_residual, state.dual_residual))

            if self.verbose:
                status = self.resilience.get_status_summary()
                loss_rate = packets_lost / total_packets if total_packets > 0 else 0
                mode_str = "ROBUST" if robust_mode else "NOMINAL"
                print(f"  Iter {m+1}: r={state.primal_residual:.4f}, "
                      f"s={state.dual_residual:.4f}, loss={loss_rate:.1%}, "
                      f"mode={mode_str}")

            if state.converged:
                converged = True
                break

        solve_time = time.time() - start_time

        # Extract results
        actions = {mg_id: ctrl.get_first_step_actions()
                   for mg_id, ctrl in self.controllers.items()}

        total_cost = sum(ctrl.last_result.cost if ctrl.last_result else 0
                         for ctrl in self.controllers.values())
        total_cost_econ = sum(ctrl.last_result.cost_econ if ctrl.last_result else 0
                              for ctrl in self.controllers.values())
        total_cost_admm = sum(ctrl.last_result.cost_admm if ctrl.last_result else 0
                              for ctrl in self.controllers.values())

        predicted_ens_kwh = 0.0
        planned_ens_kwh = 0.0
        slack_cost = 0.0
        steps_with_shedding = 0
        for ctrl in self.controllers.values():
            if ctrl.last_result is not None:
                s_ls = ctrl.last_result.s_ls
                predicted_ens_kwh += s_ls[0] * self.dt
                planned_ens_kwh += np.sum(s_ls) * self.dt
                slack_cost += np.sum(s_ls) * self.dt * 1000.0
                steps_with_shedding += np.sum(s_ls > 0.01)

        status = self.resilience.get_status_summary()

        return RDMPCResult(
            status="converged" if converged else "max_iterations",
            total_cost=total_cost,
            total_cost_econ=total_cost_econ,
            planner_cost_econ=total_cost_econ,
            execution_cost_econ=float('nan'),
            execution_curtail_kwh=float('nan'),
            total_cost_admm=total_cost_admm,
            iterations=m + 1,
            converged=converged,
            solve_time=solve_time,
            primal_residual=self.admm.state.primal_residual,
            dual_residual=self.admm.state.dual_residual,
            actions=actions,
            phi=self.admm.get_implemented_tielines(),
            residual_history=residual_history,
            packets_lost=packets_lost,
            total_packets=total_packets,
            ens_kwh=predicted_ens_kwh,
            predicted_ens_kwh=predicted_ens_kwh,
            planned_ens_kwh=planned_ens_kwh,
            slack_cost=slack_cost,
            steps_with_shedding=int(steps_with_shedding),
            max_staleness=status['max_staleness'],
            total_reserve_up=status['total_reserve_up'],
            total_reserve_down=status['total_reserve_down'],
            duals_frozen=duals_frozen
        )
