# Supplementary material for: Resilient distributed model predictive control for cooperative microgrids under communication loss with demand response integration
Source: PLoS One. 2026 Apr 8;21(4):e0345857. doi: 10.1371/journal.pone.0345857 (PMC13061206; doi:10.1371/journal.pone.0345857)
Supplement: S2 Code — ZIP archive (S2_Code.zip) containing the simulation code and experiment scripts used to generate the raw result files and processed summaries reported in the manuscript. (S2_Code.ZIP) [file pone.0345857.s003.zip › journal.pone.0345857.s003/simulation/baselines/non_resilient_dmpc.py]

"""
Non-Resilient Distributed MPC baseline.

Standard ADMM coordination without:
- Staleness tracking
- Mismatch bounds
- Reserve requirements
- Dual freeze on packet loss

This shows the value of the resilience mechanism.
"""

from dataclasses import dataclass, field
from typing import Dict, List, Optional, Tuple, Any
import numpy as np

from ..models.network import MicrogridNetwork
from ..models.microgrid import Microgrid
from ..models.pricing import PricingModel
from ..control.local_mpc import LocalMPCController
from ..control.execution_policy import ContractExecutionPolicy, ExecutionPolicy
from ..control.admm_coordinator import ADMMCoordinator, ADMMState
from ..solvers.cvxpy_solver import CVXPYSolver
from ..config.parameters import H, DT, ADMM_PARAMS


@dataclass
class NonResilientDMPCResult:
    """Result of non-resilient DMPC solve."""
    status: str
    total_cost: float        # DEPRECATED: includes ADMM terms, kept for backward compat
    total_cost_econ: float   # Planner horizon economic cost (DEPRECATED name)
    planner_cost_econ: float # Planner horizon economic cost (use for diagnostics)
    execution_cost_econ: float  # Executed cost (k=0), if computed
    total_cost_admm: float   # ADMM penalty terms only
    iterations: int
    converged: bool
    solve_time: float

    # Final residuals
    primal_residual: float
    dual_residual: float

    # Per-MG results (first step only)
    actions: Dict[int, Dict]

    # Tie-line consensus values
    phi: Dict[Tuple[int, int], np.ndarray]

    # History
    residual_history: List[Tuple[float, float]]

    # ENS and slack metrics 
    ens_kwh: float = 0.0           # Reported ENS [kWh] (k=0 prediction)
    predicted_ens_kwh: float = 0.0 # ENS from k=0 slack only (pre-execution)
    planned_ens_kwh: float = 0.0   # ENS from full horizon (diagnostic only)
    slack_cost: float = 0.0        # Total VoLL/slack cost component [$]
    steps_with_shedding: int = 0   # Number of steps where s_ls > 0
    execution_ens_kwh: float = 0.0  # ENS from execution (repair, k=0)
    execution_curtail_kwh: float = 0.0  # Executed curtailment energy (repair, k=0)


class NonResilientDMPC:
    """
    Non-resilient distributed MPC.

    Standard ADMM without resilience features.
    Under packet loss, this method:
    - Uses stale information without tracking
    - Has no reserve margin for mismatch
    - Updates dual variables even on packet loss
    - Has no execution policy repair
    """

    def __init__(
        self,
        network: MicrogridNetwork,
        microgrids: Dict[int, Microgrid],
        pricing: Optional[PricingModel] = None,
        horizon: int = H,
        dt: float = DT,
        max_iterations: int = ADMM_PARAMS.max_iterations,
        rho: float = ADMM_PARAMS.rho,
        eps_abs: float = ADMM_PARAMS.eps_abs,
        verbose: bool = False,
        solver_options: Optional[Dict[str, Any]] = None,
        use_contract_execution: bool = False,
        execution_policy: Optional[ExecutionPolicy] = None
    ):
        """
        Initialize non-resilient DMPC.

        Args:
            network: Network topology
            microgrids: Dict of Microgrid instances
            pricing: Pricing model
            horizon: Prediction horizon
            dt: Time step [hours]
            max_iterations: Max ADMM iterations
            rho: ADMM penalty parameter
            eps_abs: Convergence tolerance [kW]
            verbose: Print iteration info
            use_contract_execution: Apply contract execution for comparable execution metrics
            execution_policy: Optional execution policy for repair
        """
        self.network = network
        self.microgrids = microgrids
        self.pricing = pricing or PricingModel()
        self.horizon = horizon
        self.dt = dt
        self.max_iterations = max_iterations
        self.rho = rho
        self.eps_abs = eps_abs
        self.verbose = verbose
        self.use_contract_execution = use_contract_execution
        self.contract_policy = (
            ContractExecutionPolicy(network, horizon=horizon)
            if use_contract_execution
            else None
        )
        self.execution_policy = execution_policy or ExecutionPolicy() if use_contract_execution else None

        # Create local controllers
        solver_kwargs = dict(solver_options) if solver_options else {}
        solver_kwargs.setdefault('verbose', False)
        self.controllers: Dict[int, LocalMPCController] = {}
        for mg_id, mg in microgrids.items():
            self.controllers[mg_id] = LocalMPCController(
                microgrid=mg,
                solver=CVXPYSolver(**solver_kwargs),
                pricing=self.pricing,
                horizon=horizon,
                dt=dt
            )

        # Create ADMM coordinator
        self.admm = ADMMCoordinator(
            network=network,
            horizon=horizon
        )

    def solve(
        self,
        current_hour: int = 0,
        comm_state: Optional[Dict[Tuple[int, int], bool]] = None
    ) -> NonResilientDMPCResult:
        """
        Solve non-resilient DMPC problem.

        Args:
            current_hour: Current hour for pricing
            comm_state: Communication state (None = all success)
                       Used for contract execution if enabled; ignored during planning

        Returns:
            NonResilientDMPCResult
        """
        import time
        start_time = time.time()

        # Reset ADMM state
        self.admm.reset()

        # Initialize local controllers
        for mg_id, ctrl in self.controllers.items():
            ctrl.initialize_admm_vars()
            ctrl.set_current_hour(current_hour)
            ctrl.set_rho(self.rho)
            # No reserves in non-resilient version
            ctrl.set_reserves(np.zeros(self.horizon), np.zeros(self.horizon))

        residual_history = []
        converged = False

        for m in range(self.max_iterations):
            # Update local controllers with consensus and dual vars
            for mg_id, ctrl in self.controllers.items():
                ctrl.set_consensus_vars(self.admm.get_consensus_vars(mg_id))
                ctrl.set_dual_vars(self.admm.get_dual_vars(mg_id))

            # Local solves (parallel in practice)
            local_results = {}
            for mg_id, ctrl in self.controllers.items():
                result = ctrl.solve()
                local_results[mg_id] = ctrl.get_tieline_decisions()

            # ADMM coordination step
            # Non-resilient: ignores comm_state, always updates
            state = self.admm.run_iteration(local_results, comm_state=None)

            residual_history.append((state.primal_residual, state.dual_residual))

            if self.verbose:
                print(f"  Iter {m+1}: r={state.primal_residual:.4f}, s={state.dual_residual:.4f}")

            if state.converged:
                converged = True
                break

        solve_time = time.time() - start_time

        # Extract first-step actions
        actions = {}
        for mg_id, ctrl in self.controllers.items():
            actions[mg_id] = ctrl.get_first_step_actions()

        # Compute total costs (sum of local costs)
        # Separate economic cost from ADMM cost for reporting
        total_cost = sum(
            ctrl.last_result.cost if ctrl.last_result else 0
            for ctrl in self.controllers.values()
        )
        total_cost_econ = sum(
            ctrl.last_result.cost_econ if ctrl.last_result else 0
            for ctrl in self.controllers.values()
        )
        total_cost_admm = sum(
            ctrl.last_result.cost_admm if ctrl.last_result else 0
            for ctrl in self.controllers.values()
        )

        # Compute ENS and slack metrics 
        predicted_ens_kwh = 0.0
        planned_ens_kwh = 0.0
        slack_cost = 0.0
        steps_with_shedding = 0
        for ctrl in self.controllers.values():
            if ctrl.last_result is not None:
                s_ls = ctrl.last_result.s_ls
                predicted_ens_kwh += s_ls[0] * self.dt
                planned_ens_kwh += np.sum(s_ls) * self.dt  # kW * hours = kWh
                slack_cost += np.sum(s_ls) * self.dt * 1000.0  # VoLL = $1000/kWh
                steps_with_shedding += np.sum(s_ls > 0.01)  # Count steps with >10W shedding

        phi_return = self.admm.get_implemented_tielines()
        execution_ens_kwh = 0.0
        execution_cost_econ = float('nan')
        execution_curtail_kwh = float('nan')

        if self.use_contract_execution and self.contract_policy is not None and self.execution_policy is not None:
            if comm_state is None:
                comm_state_exec = {}
                for (i, j) in self.network.get_edges():
                    comm_state_exec[(i, j)] = True
                    comm_state_exec[(j, i)] = True
            else:
                comm_state_exec = comm_state

            phi_exec = self.contract_policy.get_executed_phi(phi_return, comm_state_exec)
            phi_first = {edge: traj[0] for edge, traj in phi_exec.items()}

            execution_ens_kwh = 0.0
            execution_cost_econ = 0.0
            execution_curtail_kwh = 0.0

            for mg_id, mg in self.microgrids.items():
                neighbors = self.network.get_neighbors(mg_id)
                tieline_fixed = {j: phi_first.get((mg_id, j), 0.0) for j in neighbors}

                pv_forecast = mg.pv.get_forecast()
                wind_forecast = mg.wind.get_forecast()
                p_renewable = (pv_forecast[0] if pv_forecast is not None else 0) + \
                              (wind_forecast[0] if wind_forecast is not None else 0)
                p_load = mg.load.get_base_load()[0] if mg.load._base_profile is not None else 0

                p_shift_max = mg.load.get_shiftable_max(0) if hasattr(mg.load, 'get_shiftable_max') else 0.0
                p_curt_max = mg.load.get_curtailable_max(0) if hasattr(mg.load, 'get_curtailable_max') else 0.0
                e_shift_required = (
                    mg.load.get_shiftable_energy_requirement(self.horizon)
                    if hasattr(mg.load, 'get_shiftable_energy_requirement')
                    else None
                )

                repair_result = self.execution_policy.solve_repair_problem(
                    mg_id=mg_id,
                    tieline_fixed=tieline_fixed,
                    ess_energy=mg.ess.energy,
                    p_renewable=p_renewable,
                    p_load=p_load,
                    p_shift_max=p_shift_max,
                    p_curt_max=p_curt_max,
                    e_shift_required=e_shift_required,
                    ess_capacity=mg.ess.capacity,
                    ess_energy_min=mg.ess.energy_min,
                    ess_energy_max=mg.ess.energy_max,
                    ess_charge_max=mg.ess.power_max,
                    ess_discharge_max=mg.ess.power_max,
                    ess_eta_ch=mg.ess.eta_ch,
                    ess_eta_dis=mg.ess.eta_dis,
                    grid_import_max=mg.grid_import_max,
                    grid_export_max=mg.grid_export_max,
                    price_grid_buy=self.pricing.get_grid_buy_price(current_hour),
                    price_grid_sell=self.pricing.get_grid_sell_price(current_hour)
                )

                execution_ens_kwh += repair_result.s_ls * self.dt
                execution_cost_econ += repair_result.repair_cost
                execution_curtail_kwh += repair_result.p_curt * self.dt

            phi_return = phi_exec

        # Reported ENS: execution when contract model is enabled; otherwise k=0 prediction.
        if self.use_contract_execution:
            ens_kwh = execution_ens_kwh
        else:
            ens_kwh = predicted_ens_kwh

        return NonResilientDMPCResult(
            status="converged" if converged else "max_iterations",
            total_cost=total_cost,
            total_cost_econ=total_cost_econ,
            planner_cost_econ=total_cost_econ,
            execution_cost_econ=execution_cost_econ,
            execution_curtail_kwh=execution_curtail_kwh,
            total_cost_admm=total_cost_admm,
            iterations=m + 1,
            converged=converged,
            solve_time=solve_time,
            primal_residual=self.admm.state.primal_residual,
            dual_residual=self.admm.state.dual_residual,
            actions=actions,
            phi=phi_return,
            residual_history=residual_history,
            ens_kwh=ens_kwh,
            predicted_ens_kwh=predicted_ens_kwh,
            planned_ens_kwh=planned_ens_kwh,
            slack_cost=slack_cost,
            steps_with_shedding=int(steps_with_shedding),
            execution_ens_kwh=execution_ens_kwh
        )

    def handle_topology_change(self, removed_edge: Tuple[int, int]) -> None:
        """
        Handle topology change by updating all internal state.

        Note: NonResilientDMPC (B1) doesn't have ResilienceHandler or stale
        value storage, so we only update ADMM and contract policy.

        Args:
            removed_edge: (i, j) edge that was removed from network
        """
        i, j = removed_edge

        # 1. Update ADMM coordinator
        self.admm.remove_edge(i, j)

        # 2. Update contract policy (if using contract execution)
        if self.contract_policy:
            self.contract_policy.remove_edge(i, j)

        # 3. Reinitialize ADMM vars for affected MGs
        for mg_id in [i, j]:
            if mg_id in self.controllers:
                self.controllers[mg_id].initialize_admm_vars()


class IndependentMPC:
    """
    Independent MPC baseline (no cooperation).

    Each MG optimizes independently without tie-line coordination.
    This is the worst-case baseline showing value of cooperation.
    """

    def __init__(
        self,
        microgrids: Dict[int, Microgrid],
        pricing: Optional[PricingModel] = None,
        horizon: int = H,
        dt: float = DT,
        verbose: bool = False
    ):
        """
        Initialize independent MPC.

        Args:
            microgrids: Dict of Microgrid instances
            pricing: Pricing model
            horizon: Prediction horizon
            dt: Time step [hours]
            verbose: Print solver output
        """
        self.microgrids = microgrids
        self.pricing = pricing or PricingModel()
        self.horizon = horizon
        self.dt = dt
        self.verbose = verbose

        # Create local controllers with no neighbors
        self.controllers: Dict[int, LocalMPCController] = {}
        for mg_id, mg in microgrids.items():
            # Create copy with no neighbors
            mg_isolated = Microgrid(mg.config)
            mg_isolated.neighbor_ids = []
            mg_isolated.tieline_limits = {}

            # Copy forecast data from original microgrid
            try:
                pv_forecast = mg.pv.get_forecast()
                if pv_forecast is not None:
                    mg_isolated.pv.set_forecast(pv_forecast.copy())
            except ValueError:
                pass  # No forecast set

            try:
                wind_forecast = mg.wind.get_forecast()
                if wind_forecast is not None:
                    mg_isolated.wind.set_forecast(wind_forecast.copy())
            except ValueError:
                pass  # No forecast set

            # Load uses _total_profile internally
            if mg.load._total_profile is not None:
                mg_isolated.load.set_profile(mg.load._total_profile.copy())

            self.controllers[mg_id] = LocalMPCController(
                microgrid=mg_isolated,
                solver=CVXPYSolver(verbose=False),
                pricing=self.pricing,
                horizon=horizon,
                dt=dt
            )

    def solve(self, current_hour: int = 0) -> Dict:
        """
        Solve independent MPC for all MGs.

        Args:
            current_hour: Current hour for pricing

        Returns:
            Dict with results per MG
        """
        import time
        start_time = time.time()

        results = {}
        total_cost = 0.0
        total_cost_econ = 0.0

        for mg_id, ctrl in self.controllers.items():
            ctrl.set_current_hour(current_hour)
            ctrl.initialize_admm_vars()  # Empty, no neighbors

            result = ctrl.solve()
            results[mg_id] = {
                'status': result.status,
                'cost': result.cost,
                'cost_econ': result.cost_econ,
                'actions': ctrl.get_first_step_actions()
            }
            total_cost += result.cost
            # For IndependentMPC, cost_econ = cost (no ADMM terms since no neighbors)
            total_cost_econ += result.cost_econ

        solve_time = time.time() - start_time

        return {
            'status': 'solved',
            'total_cost': total_cost,
            'total_cost_econ': total_cost_econ,  # Planner horizon cost (legacy key)
            'planner_cost_econ': total_cost_econ,
            'execution_cost_econ': float('nan'),
            'solve_time': solve_time,
            'mg_results': results
        }
