# Supplementary material for: Resilient distributed model predictive control for cooperative microgrids under communication loss with demand response integration
Source: PLoS One. 2026 Apr 8;21(4):e0345857. doi: 10.1371/journal.pone.0345857 (PMC13061206; doi:10.1371/journal.pone.0345857)
Supplement: S2 Code — ZIP archive (S2_Code.zip) containing the simulation code and experiment scripts used to generate the raw result files and processed summaries reported in the manuscript. (S2_Code.ZIP) [file pone.0345857.s003.zip › journal.pone.0345857.s003/simulation/baselines/centralized_mpc.py]

"""
Centralized MPC baseline (Oracle).

Solves the global optimization problem with full information.
This provides an upper bound on achievable performance.

Note: This is NOT a scalable solution - it's for benchmarking only.
"""

from dataclasses import dataclass
from typing import Dict, List, Optional, Tuple
import numpy as np

try:
    import cvxpy as cp
except ImportError:
    cp = None

from ..models.network import MicrogridNetwork
from ..models.microgrid import Microgrid
from ..models.pricing import PricingModel
from ..config.parameters import (
    H, DT, LAMBDA_LS, LAMBDA_SP, LAMBDA_SPILL_RENEWABLE, ESS_WEAR_COST,
    DR_CURTAILMENT_PENALTY, DR_SHIFT_PENALTY
)


@dataclass
class CentralizedMPCResult:
    """Result of centralized MPC solve."""
    status: str
    total_cost: float
    solve_time: float

    # Per-MG results
    p_ch: Dict[int, np.ndarray]          # Charging power
    p_dis: Dict[int, np.ndarray]         # Discharging power
    p_grid_import: Dict[int, np.ndarray] # Grid import
    p_grid_export: Dict[int, np.ndarray] # Grid export
    p_spill: Dict[int, np.ndarray]       # Spillage
    p_shift: Dict[int, np.ndarray]       # Shiftable load served
    p_curt: Dict[int, np.ndarray]        # Curtailable load
    s_ls: Dict[int, np.ndarray]          # Load shedding slack
    s_sp: Dict[int, np.ndarray]          # Spillage slack

    # Tie-line flows (global optimum)
    p_tieline: Dict[Tuple[int, int], np.ndarray]

    # ESS trajectories
    e_ess: Dict[int, np.ndarray]


class CentralizedMPC:
    """
    Centralized MPC solver.

    Solves the global optimization with all MGs in one problem.
    Has full information about all states and forecasts.
    """

    def __init__(
        self,
        network: MicrogridNetwork,
        microgrids: Dict[int, Microgrid],
        pricing: Optional[PricingModel] = None,
        horizon: int = H,
        dt: float = DT,
        verbose: bool = False
    ):
        """
        Initialize centralized MPC.

        Args:
            network: Network topology
            microgrids: Dict of Microgrid instances
            pricing: Pricing model
            horizon: Prediction horizon
            dt: Time step [hours]
            verbose: Print solver output
        """
        if cp is None:
            raise ImportError("CVXPY required for CentralizedMPC")

        self.network = network
        self.microgrids = microgrids
        self.pricing = pricing or PricingModel()
        self.horizon = horizon
        self.dt = dt
        self.verbose = verbose

    def solve(
        self,
        current_hour: int = 0,
        forecasts: Optional[Dict[int, Dict]] = None
    ) -> CentralizedMPCResult:
        """
        Solve centralized MPC problem.

        Args:
            current_hour: Current hour for pricing
            forecasts: Forecasts per MG {mg_id: {'pv': ..., 'wind': ..., 'load': ...}}

        Returns:
            CentralizedMPCResult with global optimum
        """
        import time
        start_time = time.time()

        H = self.horizon
        n_mgs = len(self.microgrids)
        mg_ids = list(self.microgrids.keys())

        # Get prices
        prices = self.pricing.get_price_vectors(H, current_hour)

        # Create variables for each MG
        p_ch = {i: cp.Variable(H, nonneg=True) for i in mg_ids}
        p_dis = {i: cp.Variable(H, nonneg=True) for i in mg_ids}
        p_grid_import = {i: cp.Variable(H, nonneg=True) for i in mg_ids}
        p_grid_export = {i: cp.Variable(H, nonneg=True) for i in mg_ids}
        p_spill = {i: cp.Variable(H, nonneg=True) for i in mg_ids}
        p_shift = {i: cp.Variable(H, nonneg=True) for i in mg_ids}
        p_curt = {i: cp.Variable(H, nonneg=True) for i in mg_ids}
        d_shift_plus = {i: cp.Variable(H, nonneg=True) for i in mg_ids}
        d_shift_minus = {i: cp.Variable(H, nonneg=True) for i in mg_ids}
        s_ls = {i: cp.Variable(H, nonneg=True) for i in mg_ids}
        s_sp = {i: cp.Variable(H, nonneg=True) for i in mg_ids}
        e_ess = {i: cp.Variable(H + 1, nonneg=True) for i in mg_ids}

        # Tie-line variables (one per directed edge)
        p_tieline = {}
        for i, j in self.network.get_all_edges_directed():
            p_tieline[(i, j)] = cp.Variable(H)

        constraints = []
        objective_terms = []

        # Per-MG constraints
        for mg_id in mg_ids:
            mg = self.microgrids[mg_id]

            # Get forecasts
            if forecasts and mg_id in forecasts:
                fc = forecasts[mg_id]
                p_renewable = fc.get('pv', np.zeros(H)) + fc.get('wind', np.zeros(H))
                p_load_base = fc.get('load', np.ones(H) * 150)
            else:
                p_renewable = mg.get_renewable_forecast()[:H]
                p_load_base = mg.load.get_base_load()[:H]

            p_shift_max = mg.load.get_shiftable_max()[:H]
            p_curt_max = mg.load.get_curtailable_max()[:H]
            e_shift_required = mg.load.get_shiftable_energy_requirement(H)

            # ESS constraints
            constraints.append(p_ch[mg_id] <= mg.ess.charge_max)
            constraints.append(p_dis[mg_id] <= mg.ess.discharge_max)

            # ESS dynamics
            constraints.append(e_ess[mg_id][0] == mg.ess.energy)
            for k in range(H):
                constraints.append(
                    e_ess[mg_id][k + 1] == e_ess[mg_id][k] +
                    (mg.ess.eta_ch * p_ch[mg_id][k] - p_dis[mg_id][k] / mg.ess.eta_dis) * self.dt
                )
                constraints.append(e_ess[mg_id][k + 1] >= mg.ess.energy_min)
                constraints.append(e_ess[mg_id][k + 1] <= mg.ess.energy_max)

            # Grid constraints
            constraints.append(p_grid_import[mg_id] <= mg.grid_import_max)
            constraints.append(p_grid_export[mg_id] <= mg.grid_export_max)

            # DR constraints
            constraints.append(p_shift[mg_id] <= p_shift_max)
            constraints.append(p_curt[mg_id] <= p_curt_max)
            constraints.append(cp.sum(p_shift[mg_id]) * self.dt >= e_shift_required)

            # Shift deviation linearization (align with distributed formulation)
            if e_shift_required > 0:
                p_shift_pref = e_shift_required / H / self.dt
            else:
                p_shift_pref = 0.0
            constraints.append(
                p_shift[mg_id] - p_shift_pref == d_shift_plus[mg_id] - d_shift_minus[mg_id]
            )

            # Spillage limit
            constraints.append(p_spill[mg_id] <= p_renewable)

            # Power balance for each time step
            for k in range(H):
                # Net tie-line flow (positive = export)
                net_tieline = sum(
                    p_tieline[(mg_id, j)][k]
                    for j in self.network.get_neighbors(mg_id)
                )

                # Power balance
                p_sources = (
                    p_renewable[k] + p_dis[mg_id][k] + p_grid_import[mg_id][k] + s_ls[mg_id][k]
                )
                effective_load = (
                    p_load_base[k]
                    + p_shift[mg_id][k]
                    + p_curt_max[k] - p_curt[mg_id][k]
                )
                p_sinks = (
                    p_ch[mg_id][k] + p_grid_export[mg_id][k] +
                    effective_load + net_tieline +
                    p_spill[mg_id][k] + s_sp[mg_id][k]
                )
                constraints.append(p_sources == p_sinks)

            # Cost terms
            objective_terms.append(
                cp.sum(cp.multiply(prices['grid_buy'], p_grid_import[mg_id])) * self.dt
            )
            objective_terms.append(
                -cp.sum(cp.multiply(prices['grid_sell'], p_grid_export[mg_id])) * self.dt
            )
            objective_terms.append(
                LAMBDA_LS * cp.sum(s_ls[mg_id]) * self.dt
            )
            objective_terms.append(
                LAMBDA_SP * cp.sum(s_sp[mg_id]) * self.dt
            )
            objective_terms.append(
                LAMBDA_SPILL_RENEWABLE * cp.sum(p_spill[mg_id]) * self.dt
            )
            objective_terms.append(
                ESS_WEAR_COST * cp.sum(p_ch[mg_id] + p_dis[mg_id]) * self.dt
            )
            objective_terms.append(
                DR_CURTAILMENT_PENALTY * cp.sum(p_curt[mg_id]) * self.dt
            )
            objective_terms.append(
                DR_SHIFT_PENALTY * cp.sum(d_shift_plus[mg_id] + d_shift_minus[mg_id]) * self.dt
            )

        # Tie-line constraints
        for i, j in self.network.get_edges():  # Undirected edges
            limit = self.network.get_tieline_limit(i, j)

            # Reciprocity: P_ij = -P_ji (CRITICAL for physical consistency)
            constraints.append(p_tieline[(i, j)] == -p_tieline[(j, i)])

            # Capacity limits
            constraints.append(p_tieline[(i, j)] <= limit)
            constraints.append(p_tieline[(i, j)] >= -limit)

        # Solve
        objective = cp.Minimize(sum(objective_terms))
        problem = cp.Problem(objective, constraints)

        solvers = [cp.OSQP]
        # Prefer conic solvers for linear objectives if available
        if hasattr(cp, 'CLARABEL'):
            solvers.append(cp.CLARABEL)
        if hasattr(cp, 'SCS'):
            solvers.append(cp.SCS)

        last_status = None
        try:
            for solver in solvers:
                problem.solve(solver=solver, verbose=self.verbose)
                last_status = problem.status
                if problem.status in [cp.OPTIMAL, cp.OPTIMAL_INACCURATE]:
                    solve_time = time.time() - start_time
                    return CentralizedMPCResult(
                        status=problem.status,
                        total_cost=float(problem.value),
                        solve_time=solve_time,
                        p_ch={i: np.array(p_ch[i].value) for i in mg_ids},
                        p_dis={i: np.array(p_dis[i].value) for i in mg_ids},
                        p_grid_import={i: np.array(p_grid_import[i].value) for i in mg_ids},
                        p_grid_export={i: np.array(p_grid_export[i].value) for i in mg_ids},
                        p_spill={i: np.array(p_spill[i].value) for i in mg_ids},
                        p_shift={i: np.array(p_shift[i].value) for i in mg_ids},
                        p_curt={i: np.array(p_curt[i].value) for i in mg_ids},
                        s_ls={i: np.array(s_ls[i].value) for i in mg_ids},
                        s_sp={i: np.array(s_sp[i].value) for i in mg_ids},
                        p_tieline={e: np.array(p_tieline[e].value) for e in p_tieline},
                        e_ess={i: np.array(e_ess[i].value) for i in mg_ids}
                    )

            solve_time = time.time() - start_time
            return CentralizedMPCResult(
                status=last_status or "failed",
                total_cost=float('inf'),
                solve_time=solve_time,
                p_ch={i: np.zeros(H) for i in mg_ids},
                p_dis={i: np.zeros(H) for i in mg_ids},
                p_grid_import={i: np.zeros(H) for i in mg_ids},
                p_grid_export={i: np.zeros(H) for i in mg_ids},
                p_spill={i: np.zeros(H) for i in mg_ids},
                p_shift={i: np.zeros(H) for i in mg_ids},
                p_curt={i: np.zeros(H) for i in mg_ids},
                s_ls={i: np.ones(H) * float('inf') for i in mg_ids},
                s_sp={i: np.zeros(H) for i in mg_ids},
                p_tieline={e: np.zeros(H) for e in p_tieline},
                e_ess={i: np.zeros(H + 1) for i in mg_ids}
            )

        except Exception as e:
            solve_time = time.time() - start_time
            return CentralizedMPCResult(
                status=f"error: {str(e)}",
                total_cost=float('inf'),
                solve_time=solve_time,
                p_ch={i: np.zeros(H) for i in mg_ids},
                p_dis={i: np.zeros(H) for i in mg_ids},
                p_grid_import={i: np.zeros(H) for i in mg_ids},
                p_grid_export={i: np.zeros(H) for i in mg_ids},
                p_spill={i: np.zeros(H) for i in mg_ids},
                p_shift={i: np.zeros(H) for i in mg_ids},
                p_curt={i: np.zeros(H) for i in mg_ids},
                s_ls={i: np.ones(H) * float('inf') for i in mg_ids},
                s_sp={i: np.zeros(H) for i in mg_ids},
                p_tieline={},
                e_ess={i: np.zeros(H + 1) for i in mg_ids}
            )
