# Supplementary material for: Resilient distributed model predictive control for cooperative microgrids under communication loss with demand response integration
Source: PLoS One. 2026 Apr 8;21(4):e0345857. doi: 10.1371/journal.pone.0345857 (PMC13061206; doi:10.1371/journal.pone.0345857)
Supplement: S2 Code — ZIP archive (S2_Code.zip) containing the simulation code and experiment scripts used to generate the raw result files and processed summaries reported in the manuscript. (S2_Code.ZIP) [file pone.0345857.s003.zip › journal.pone.0345857.s003/simulation/solvers/cvxpy_solver.py]

"""
CVXPY solver for local MPC (QP relaxation).

Implements the local optimization problem used in the simulation package.
Uses QP relaxation: ESS binary mode z ∈ [0,1] instead of {0,1}.

Objective:
    min Σ_k [ c_i(k)·dt + Σ_j(μ_ij·P_ij + ρ/2·(P_ij - φ_ij)²)
            + λ_LS·s_LS + λ_SP·s_SP ]

Where c_i(k) = grid cost + ESS wear + DR discomfort + spillage cost
"""

import time
from typing import Dict, List, Optional, Tuple
import numpy as np
import cvxpy as cp

from .base_solver import BaseSolver, LocalMPCProblem, LocalMPCResult


# CVXPY status constants for validation-gated acceptance
CANDIDATE_STATUS = {cp.OPTIMAL, cp.OPTIMAL_INACCURATE}
HARD_FAIL_STATUS = {
    cp.INFEASIBLE, cp.UNBOUNDED,
    cp.INFEASIBLE_INACCURATE, cp.UNBOUNDED_INACCURATE,
}


class CVXPYSolver(BaseSolver):
    """
    CVXPY-based QP solver for local MPC.

    Uses OSQP as default solver with SCS as fallback.
    ESS binary mode is relaxed to continuous [0,1].
    """

    def __init__(self, solver: str = "OSQP", verbose: bool = False,
                 use_fallback: bool = True, allow_inaccurate: bool = False,
                 osqp_strict_first: bool = False):
        """
        Initialize CVXPY solver.

        Args:
            solver: Primary CVXPY solver backend ("OSQP", "SCS", "CLARABEL")
            verbose: Print solver output
            use_fallback: Try alternative solver if primary fails
            allow_inaccurate: Accept OPTIMAL_INACCURATE only if validation passes
            osqp_strict_first: Run strict OSQP settings before default OSQP
        """
        self.solver_name = solver
        self.verbose = verbose
        self.use_fallback = use_fallback
        self.allow_inaccurate = allow_inaccurate
        self.osqp_strict_first = osqp_strict_first

    def name(self) -> str:
        return f"CVXPY-{self.solver_name}"

    def _create_failure_result(self, H: int, neighbor_ids: List[int],
                                solve_time: float, status: str) -> LocalMPCResult:
        """Create a failure result with inf cost."""
        return LocalMPCResult(
            p_ch=np.zeros(H),
            p_dis=np.zeros(H),
            p_grid_import=np.zeros(H),
            p_grid_export=np.zeros(H),
            p_tieline={j: np.zeros(H) for j in neighbor_ids},
            p_spill=np.zeros(H),
            p_shift=np.zeros(H),
            p_curt=np.zeros(H),
            s_ls=np.zeros(H),
            s_sp=np.zeros(H),
            z=np.zeros(H),
            cost=float('inf'),
            cost_econ=float('inf'),
            cost_admm=float('inf'),
            solve_time=solve_time,
            status=status
        )

    def _compute_cost_lower_bound(self, problem: LocalMPCProblem) -> float:
        """
        Compute theoretical minimum cost (most negative possible).

        Use a conservative lower bound based on maximum grid-export and tie-line revenue.
        With P_grid ≤ 100 kW, H=6, dt=1h, price ~0.1 $/kWh:
        max_revenue ≈ 100 * 6 * 0.1 = $60

        Add tie-line revenue and safety margin.
        """
        H = problem.horizon
        dt = problem.dt

        # Max grid export revenue
        max_grid_revenue = (
            problem.grid_export_max * H * dt *
            np.max(problem.price_grid_sell) if len(problem.price_grid_sell) > 0 else 0.15
        )

        # Max tie-line trade revenue (conservative estimate)
        max_tieline_revenue = 0.0
        for j, limit in problem.tieline_limits.items():
            # Assume max export at max MG trading price
            max_price = np.max(problem.price_mg_trading) if len(problem.price_mg_trading) > 0 else 0.15
            max_tieline_revenue += limit * H * dt * max_price

        # Safety margin (10x the theoretical max)
        safety_factor = 10.0
        cost_lower_bound = -safety_factor * (max_grid_revenue + max_tieline_revenue)

        # Absolute floor: never expect costs below -$10,000 for typical problem sizes
        return max(cost_lower_bound, -10000.0)

    def _validate_solution(self, problem: LocalMPCProblem,
                           result: LocalMPCResult) -> Tuple[bool, str]:
        """
        Post-solve validation.

        Checks:
        1. All values are finite
        2. Bound violations within tolerance
        3. Power balance residual is small

        Returns:
            (is_valid, reason)
        """
        H = problem.horizon
        dt = problem.dt
        tol = 1e-3  # Tolerance for bound violations

        # 1. Check finite values
        arrays_to_check = [
            result.p_ch, result.p_dis, result.p_grid_import, result.p_grid_export,
            result.p_spill, result.p_shift, result.p_curt, result.s_ls, result.s_sp
        ]
        for arr in arrays_to_check:
            if not np.all(np.isfinite(arr)):
                return False, "non_finite_values"

        for j, arr in result.p_tieline.items():
            if not np.all(np.isfinite(arr)):
                return False, f"non_finite_tieline_{j}"

        # 2. Check bound violations
        # Grid import/export
        if np.max(result.p_grid_import) > problem.grid_import_max * (1 + tol):
            return False, f"grid_import_violation({np.max(result.p_grid_import):.2f}>{problem.grid_import_max:.2f})"
        if np.max(result.p_grid_export) > problem.grid_export_max * (1 + tol):
            return False, f"grid_export_violation({np.max(result.p_grid_export):.2f}>{problem.grid_export_max:.2f})"
        if np.min(result.p_grid_import) < -tol:
            return False, f"grid_import_negative({np.min(result.p_grid_import):.2f})"
        if np.min(result.p_grid_export) < -tol:
            return False, f"grid_export_negative({np.min(result.p_grid_export):.2f})"

        # Tie-line bounds
        for j, arr in result.p_tieline.items():
            limit = problem.tieline_limits.get(j, 100.0)
            if np.max(np.abs(arr)) > limit * (1 + tol):
                return False, f"tieline_{j}_violation({np.max(np.abs(arr)):.2f}>{limit:.2f})"

        # ESS bounds
        if np.max(result.p_ch) > problem.ess_charge_max * (1 + tol):
            return False, f"ess_charge_violation({np.max(result.p_ch):.2f})"
        if np.max(result.p_dis) > problem.ess_discharge_max * (1 + tol):
            return False, f"ess_discharge_violation({np.max(result.p_dis):.2f})"

        # Slack bounds with explicit upper limits
        max_load = np.max(problem.p_load_base) + np.max(problem.p_load_shift_max)
        if np.max(result.s_ls) > max_load * 2:  # Conservative bound
            return False, f"s_ls_violation({np.max(result.s_ls):.2f})"

        max_supply = (problem.grid_import_max + problem.ess_discharge_max +
                      np.max(problem.p_renewable))
        if np.max(result.s_sp) > max_supply * 2:  # Conservative bound
            return False, f"s_sp_violation({np.max(result.s_sp):.2f})"

        # 3. Check power balance residual
        for k in range(H):
            tieline_sum = sum(result.p_tieline[j][k] for j in problem.neighbor_ids)

            available_renewable = problem.p_renewable[k] - result.p_spill[k]
            effective_load = (
                problem.p_load_base[k] + result.p_shift[k] +
                problem.p_load_curt_max[k] - result.p_curt[k]
            )

            supply = (available_renewable + result.p_dis[k] - result.p_ch[k] +
                      result.p_grid_import[k] - result.p_grid_export[k] -
                      tieline_sum + result.s_ls[k] - result.s_sp[k])

            residual = abs(supply - effective_load)
            if residual > 1.0:  # 1 kW tolerance
                return False, f"power_balance_residual({residual:.2f}kW_at_k={k})"

        return True, "valid"

    def _solve_with_solver(self, prob: cp.Problem, solver_name: str,
                           solver_options: Optional[Dict] = None) -> str:
        """
        Solve problem with specified solver and return status.
        """
        try:
            if solver_name == "OSQP":
                options = {
                    'eps_abs': 1e-4,
                    'eps_rel': 1e-4,
                    'max_iter': 10000,
                    'polish': True
                }
                if solver_options:
                    options.update(solver_options)
                prob.solve(
                    solver=cp.OSQP,
                    verbose=self.verbose,
                    **options
                )
            elif solver_name == "SCS":
                options = {
                    'eps': 1e-4,
                    'max_iters': 10000
                }
                if solver_options:
                    options.update(solver_options)
                prob.solve(
                    solver=cp.SCS,
                    verbose=self.verbose,
                    **options
                )
            elif solver_name == "CLARABEL":
                prob.solve(
                    solver=cp.CLARABEL,
                    verbose=self.verbose
                )
            else:
                prob.solve(verbose=self.verbose)
            return prob.status
        except Exception as e:
            return f"error:{str(e)}"

    def solve(self, problem: LocalMPCProblem) -> LocalMPCResult:
        """
        Solve local MPC problem using CVXPY.

        Args:
            problem: LocalMPCProblem with all input data

        Returns:
            LocalMPCResult with optimal decisions
        """
        start_time = time.time()
        H = problem.horizon
        dt = problem.dt

        # =====================================================================
        # Decision Variables
        # =====================================================================

        # ESS
        p_ch = cp.Variable(H, nonneg=True, name="p_ch")
        p_dis = cp.Variable(H, nonneg=True, name="p_dis")
        e_ess = cp.Variable(H + 1, name="e_ess")  # E(0) to E(H)

        # ESS mode (relaxed to [0,1] for QP)
        z = cp.Variable(H, name="z")  # z=1: charging, z=0: discharging

        # Grid exchange (split variables for convexity)
        p_grid_import = cp.Variable(H, nonneg=True, name="p_grid_import")
        p_grid_export = cp.Variable(H, nonneg=True, name="p_grid_export")

        # Tie-line flows to neighbors
        p_tieline = {
            j: cp.Variable(H, name=f"p_tie_{j}")
            for j in problem.neighbor_ids
        }

        # Renewable spillage
        p_spill = cp.Variable(H, nonneg=True, name="p_spill")

        # Demand response
        p_shift = cp.Variable(H, nonneg=True, name="p_shift")
        p_curt = cp.Variable(H, nonneg=True, name="p_curt")

        # Shift deviation (for DR cost linearization)
        d_shift_plus = cp.Variable(H, nonneg=True, name="d_shift_plus")
        d_shift_minus = cp.Variable(H, nonneg=True, name="d_shift_minus")

        # Slack variables (ensure feasibility) with explicit upper bounds
        # Bound slacks explicitly to avoid sign or scaling pathologies
        max_load = np.max(problem.p_load_base) + np.max(problem.p_load_shift_max) + 100
        max_supply = (problem.grid_import_max + problem.ess_discharge_max +
                      np.max(problem.p_renewable) + 100)

        s_ls = cp.Variable(H, nonneg=True, name="s_ls")  # Load shedding
        s_sp = cp.Variable(H, nonneg=True, name="s_sp")  # Spillage slack

        # =====================================================================
        # Constraints
        # =====================================================================
        constraints = []

        # ----- ESS Dynamics -----
        constraints.append(e_ess[0] == problem.ess_energy)
        for k in range(H):
            constraints.append(
                e_ess[k + 1] == e_ess[k]
                + problem.ess_eta_ch * p_ch[k] * dt
                - p_dis[k] * dt / problem.ess_eta_dis
            )

        # ESS energy bounds
        constraints.append(e_ess >= problem.ess_energy_min)
        constraints.append(e_ess <= problem.ess_energy_max)

        # ----- ESS Mode Selection (Relaxed) -----
        constraints.append(z >= 0)
        constraints.append(z <= 1)
        constraints.append(p_ch <= cp.multiply(z, problem.ess_charge_max))
        constraints.append(p_dis <= cp.multiply(1 - z, problem.ess_discharge_max))

        # ----- Grid Exchange (Explicit Bounds) -----
        constraints.append(p_grid_import <= problem.grid_import_max)
        constraints.append(p_grid_export <= problem.grid_export_max)

        # ----- Tie-Line Flows (Explicit Bounds) -----
        for j in problem.neighbor_ids:
            limit = problem.tieline_limits.get(j, 100.0)
            constraints.append(p_tieline[j] >= -limit)
            constraints.append(p_tieline[j] <= limit)

        # ----- Renewable Spillage -----
        constraints.append(p_spill <= problem.p_renewable)

        # ----- Demand Response -----
        constraints.append(p_shift <= problem.p_load_shift_max)
        constraints.append(cp.sum(p_shift) * dt >= problem.e_shift_required)
        constraints.append(p_curt <= problem.p_load_curt_max)

        # Shift deviation linearization
        if problem.e_shift_required > 0:
            p_shift_pref = problem.e_shift_required / H / dt
        else:
            p_shift_pref = 0.0
        constraints.append(p_shift - p_shift_pref == d_shift_plus - d_shift_minus)

        # ----- Explicit Slack Bounds -----
        constraints.append(s_ls <= max_load)
        constraints.append(s_sp <= max_supply)

        # ----- Power Balance -----
        for k in range(H):
            tieline_sum = sum(p_tieline[j][k] for j in problem.neighbor_ids)
            # p_load_curt_max is the baseline curtailable component (max available curtailment)
            effective_load = (
                problem.p_load_base[k]
                + p_shift[k]
                + problem.p_load_curt_max[k] - p_curt[k]
            )
            available_renewable = problem.p_renewable[k] - p_spill[k]

            constraints.append(
                available_renewable + p_dis[k] - p_ch[k]
                + p_grid_import[k] - p_grid_export[k]
                - tieline_sum + s_ls[k] - s_sp[k]
                == effective_load
            )

        # ----- Reserve Constraints (Resilience) -----
        # Reserve formulation:
        # - Apply reserve requirements only at k=0 (the executed step)
        # - Use soft reserve constraints with an explicit shortfall penalty
        #
        # This prevents "pre-shedding" where B3 sheds load to protect reserve,
        # even when no actual mismatch would harm B2.

        # Reserve shortfall slack variables
        r_up_short = cp.Variable(1, nonneg=True, name='r_up_short')
        r_down_short = cp.Variable(1, nonneg=True, name='r_down_short')

        # Reserve shortfall penalty (expensive but less than VoLL=$1000)
        LAMBDA_RESERVE_SHORTFALL = 100.0  # $/kWh - violate reserve before shedding load

        if len(problem.reserve_up) == H and problem.reserve_up[0] > 0.01:
            # Only enforce reserve constraints for k=0 (the first executed step)
            k = 0
            upward_headroom = (
                (problem.ess_discharge_max - p_dis[k])
                + (problem.grid_import_max - p_grid_import[k])
                + (problem.p_load_curt_max[k] - p_curt[k])
            )
            # Soft constraint with shortfall slack
            constraints.append(upward_headroom + r_up_short[0] >= problem.reserve_up[k])

            downward_headroom = (
                (problem.ess_charge_max - p_ch[k])
                + (problem.grid_export_max - p_grid_export[k])
                + (problem.p_renewable[k] - p_spill[k])
            )
            # Soft constraint with shortfall slack
            constraints.append(downward_headroom + r_down_short[0] >= problem.reserve_down[k])

        # Reserve shortfall cost (added to objective below)

        # =====================================================================
        # Objective Function
        # =====================================================================
        # Separate economic cost from ADMM cost for reporting
        # J_econ = grid + ESS + DR + spill + slack (reported economic metric)
        # J_admm = μᵀ(P-φ) + ρ/2|P-φ|² (optimization penalty component)

        grid_cost = cp.sum(
            cp.multiply(problem.price_grid_buy, p_grid_import)
            - cp.multiply(problem.price_grid_sell, p_grid_export)
        ) * dt

        ess_cost = problem.lambda_ess * cp.sum(p_ch + p_dis) * dt

        dr_cost = (
            problem.lambda_shift * cp.sum(d_shift_plus + d_shift_minus) * dt
            + problem.lambda_curt * cp.sum(p_curt) * dt
        )

        spill_cost = 0.01 * cp.sum(p_spill) * dt

        slack_cost = (
            problem.lambda_ls * cp.sum(s_ls) * dt
            + problem.lambda_sp * cp.sum(s_sp) * dt
        )

        # Reserve shortfall cost
        # This is expensive but LESS than VoLL, so we prefer to violate
        # reserve margin before shedding load
        # This is not a physical operating cost and should be reported separately.
        reserve_shortfall_cost = LAMBDA_RESERVE_SHORTFALL * (r_up_short[0] + r_down_short[0]) * dt

        # Economic cost metric - DOES NOT include reserve shortfall penalty
        # Reserve shortfall is an algorithmic/robustness device, not a physical operating cost
        econ_cost = grid_cost + ess_cost + dr_cost + spill_cost + slack_cost

        # ADMM penalty terms (reported separately from economic cost)
        admm_cost = 0.0
        for j in problem.neighbor_ids:
            phi_ij = problem.consensus_vars.get(j, np.zeros(H))
            mu_ij = problem.dual_vars.get(j, np.zeros(H))
            admm_cost += cp.sum(cp.multiply(mu_ij, p_tieline[j]))
            admm_cost += (problem.rho / 2) * cp.sum_squares(p_tieline[j] - phi_ij)

        # Full augmented Lagrangian (what solver minimizes)
        # Includes reserve_shortfall_cost so solver avoids shortfall, but we report it separately
        objective = cp.Minimize(econ_cost + reserve_shortfall_cost + admm_cost)

        # =====================================================================
        # Solve with fallback chain
        # =====================================================================

        prob = cp.Problem(objective, constraints)

        def safe_value(var):
            val = var.value
            if val is None:
                return np.zeros(var.shape)
            return np.array(val).flatten()

        strict_osqp_options = {
            'eps_abs': 1e-5,
            'eps_rel': 1e-5,
            'max_iter': 50000,
            'polish': True
        }

        attempt_configs = []
        if self.solver_name == "OSQP" and self.osqp_strict_first:
            attempt_configs.append(("osqp_strict", "OSQP", strict_osqp_options))
        else:
            attempt_configs.append(("primary", self.solver_name, None))

        if self.solver_name == "OSQP" and not self.osqp_strict_first:
            attempt_configs.append(("osqp_strict", "OSQP", strict_osqp_options))

        if self.use_fallback:
            fallback_solvers = ["CLARABEL", "SCS"] if self.solver_name == "OSQP" else ["OSQP", "SCS"]
            for fallback in fallback_solvers:
                if fallback != self.solver_name:
                    attempt_configs.append((f"fallback_{fallback.lower()}", fallback, None))

        last_reason = "no_attempts"

        for label, solver_name, solver_options in attempt_configs:
            status = self._solve_with_solver(prob, solver_name, solver_options)

            if status in HARD_FAIL_STATUS:
                last_reason = f"{label}:hard_fail:{status}"
                continue

            if status not in CANDIDATE_STATUS:
                last_reason = f"{label}:status:{status}"
                continue

            # =================================================================
            # Extract and Validate Results (candidate solution)
            # =================================================================
            # Total cost (augmented Lagrangian) - what solver minimized
            total_cost = prob.value if prob.value is not None else float('inf')

            # Compute economic cost separately (CRITICAL: this is what we publish!)
            cost_econ_val = econ_cost.value if econ_cost.value is not None else float('inf')
            cost_admm_val = admm_cost.value if (isinstance(admm_cost, cp.Expression) and admm_cost.value is not None) else (
                0.0 if isinstance(admm_cost, (int, float)) else float('inf')
            )

            # Reserve shortfall cost, reported separately from economic cost
            cost_reserve_short_val = reserve_shortfall_cost.value if reserve_shortfall_cost.value is not None else 0.0

            # Reserve shortfall energy [kWh] for reporting
            reserve_shortfall_up_val = float(r_up_short.value[0] * dt) if r_up_short.value is not None else 0.0
            reserve_shortfall_down_val = float(r_down_short.value[0] * dt) if r_down_short.value is not None else 0.0

            # Cost magnitude check: reject physically implausible solutions
            cost_lower_bound = self._compute_cost_lower_bound(problem)
            if cost_econ_val < cost_lower_bound:
                last_reason = (
                    f"{label}:cost_below_bound({cost_econ_val:.2e}<{cost_lower_bound:.2e})"
                )
                continue

            # Cache solved values for reserve-headroom diagnostics
            p_ch_val = safe_value(p_ch)
            p_dis_val = safe_value(p_dis)
            p_grid_import_val = safe_value(p_grid_import)
            p_grid_export_val = safe_value(p_grid_export)
            p_spill_val = safe_value(p_spill)
            p_shift_val = safe_value(p_shift)
            p_curt_val = safe_value(p_curt)
            s_ls_val = safe_value(s_ls)
            s_sp_val = safe_value(s_sp)
            z_val = safe_value(z)
            p_tieline_val = {j: safe_value(p_tieline[j]) for j in problem.neighbor_ids}

            reserve_req_up_val = 0.0
            reserve_req_down_val = 0.0
            reserve_headroom_up_val = 0.0
            reserve_headroom_down_val = 0.0
            if hasattr(problem, 'reserve_up') and len(problem.reserve_up) > 0:
                reserve_req_up_val = float(problem.reserve_up[0])
                reserve_req_down_val = float(problem.reserve_down[0]) if len(problem.reserve_down) > 0 else 0.0
                # Headroom at k=0 (kW)
                reserve_headroom_up_val = (
                    (problem.ess_discharge_max - p_dis_val[0])
                    + (problem.grid_import_max - p_grid_import_val[0])
                    + (problem.p_load_curt_max[0] - p_curt_val[0])
                )
                reserve_headroom_down_val = (
                    (problem.ess_charge_max - p_ch_val[0])
                    + (problem.grid_export_max - p_grid_export_val[0])
                    + (problem.p_renewable[0] - p_spill_val[0])
                )

            result = LocalMPCResult(
                p_ch=p_ch_val,
                p_dis=p_dis_val,
                p_grid_import=p_grid_import_val,
                p_grid_export=p_grid_export_val,
                p_tieline=p_tieline_val,
                p_spill=p_spill_val,
                p_shift=p_shift_val,
                p_curt=p_curt_val,
                s_ls=s_ls_val,
                s_sp=s_sp_val,
                z=z_val,
                cost=total_cost,
                cost_econ=cost_econ_val,
                cost_reserve_short=cost_reserve_short_val,
                cost_admm=cost_admm_val,
                solve_time=time.time() - start_time,
                status=status,
                reserve_shortfall_up=reserve_shortfall_up_val,
                reserve_shortfall_down=reserve_shortfall_down_val,
                reserve_req_up=reserve_req_up_val,
                reserve_req_down=reserve_req_down_val,
                reserve_headroom_up=reserve_headroom_up_val,
                reserve_headroom_down=reserve_headroom_down_val
            )

            # Post-solve validation
            is_valid, reason = self._validate_solution(problem, result)
            if not is_valid:
                last_reason = f"{label}:validation_failed:{reason}"
                continue

            if status == cp.OPTIMAL_INACCURATE and not self.allow_inaccurate:
                last_reason = f"{label}:inaccurate_status"
                continue

            return result

        solve_time = time.time() - start_time
        return self._create_failure_result(
            H, problem.neighbor_ids, solve_time,
            f"rejected:{last_reason}"
        )


class CVXPYSolverFactory:
    """Factory for creating CVXPY solvers."""

    @staticmethod
    def create(solver: str = "OSQP", verbose: bool = False,
               use_fallback: bool = True, allow_inaccurate: bool = False,
               osqp_strict_first: bool = False) -> CVXPYSolver:
        """Create a CVXPY solver instance."""
        return CVXPYSolver(
            solver=solver,
            verbose=verbose,
            use_fallback=use_fallback,
            allow_inaccurate=allow_inaccurate,
            osqp_strict_first=osqp_strict_first
        )
