# Supplementary material for: Resilient distributed model predictive control for cooperative microgrids under communication loss with demand response integration
Source: PLoS One. 2026 Apr 8;21(4):e0345857. doi: 10.1371/journal.pone.0345857 (PMC13061206; doi:10.1371/journal.pone.0345857)
Supplement: S2 Code — ZIP archive (S2_Code.zip) containing the simulation code and experiment scripts used to generate the raw result files and processed summaries reported in the manuscript. (S2_Code.ZIP) [file pone.0345857.s003.zip › journal.pone.0345857.s003/simulation/solvers/__init__.py]

"""
Solvers package: MPC optimization solvers.
"""

from .base_solver import BaseSolver, LocalMPCProblem, LocalMPCResult
from .cvxpy_solver import CVXPYSolver, CVXPYSolverFactory

__all__ = [
    'BaseSolver',
    'LocalMPCProblem',
    'LocalMPCResult',
    'CVXPYSolver',
    'CVXPYSolverFactory',
]
