# Supplementary material for: Resilient distributed model predictive control for cooperative microgrids under communication loss with demand response integration
Source: PLoS One. 2026 Apr 8;21(4):e0345857. doi: 10.1371/journal.pone.0345857 (PMC13061206; doi:10.1371/journal.pone.0345857)
Supplement: S2 Code — ZIP archive (S2_Code.zip) containing the simulation code and experiment scripts used to generate the raw result files and processed summaries reported in the manuscript. (S2_Code.ZIP) [file pone.0345857.s003.zip › journal.pone.0345857.s003/simulation/solvers/base_solver.py]

"""
Abstract base class for local MPC solvers.

Defines the interface that both CVXPY (QP) and Pyomo (MIQP) solvers implement.
"""

from abc import ABC, abstractmethod
from dataclasses import dataclass, field
from typing import Dict, List, Optional, Tuple
import numpy as np


@dataclass
class LocalMPCResult:
    """Result from solving local MPC problem."""

    # Optimal decision variables
    p_ch: np.ndarray           # Charging power [kW] over horizon
    p_dis: np.ndarray          # Discharging power [kW] over horizon
    p_grid_import: np.ndarray  # Grid import [kW]
    p_grid_export: np.ndarray  # Grid export [kW]
    p_tieline: Dict[int, np.ndarray]  # Tie-line flows to neighbors {j: P_ij[k]}
    p_spill: np.ndarray        # Renewable spillage [kW]
    p_shift: np.ndarray        # Shiftable load served [kW]
    p_curt: np.ndarray         # Curtailable load curtailed [kW]
    s_ls: np.ndarray           # Load shedding slack [kW]
    s_sp: np.ndarray           # Spillage slack [kW]

    # ESS binary mode (MIQP only, None for QP relaxation)
    z: Optional[np.ndarray] = None

    # Solution info
    # CRITICAL: cost = cost_econ + cost_reserve_short + cost_admm (full augmented Lagrangian)
    # Report cost_econ as the physical/economic cost metric
    # cost_admm and cost_reserve_short are retained as diagnostic components
    cost: float = 0.0           # Total augmented Lagrangian cost
    cost_econ: float = 0.0      # Planner horizon economic cost (grid + ESS + DR + slack)
    cost_reserve_short: float = 0.0  # Reserve shortfall penalty diagnostic (not a physical cost)
    cost_admm: float = 0.0      # ADMM penalty terms only (μᵀ(P-φ) + ρ/2|P-φ|²)
    solve_time: float = 0.0
    status: str = "unknown"
    iterations: int = 0

    # Reserve shortfall tracking 
    reserve_shortfall_up: float = 0.0    # Upward reserve shortfall [kWh]
    reserve_shortfall_down: float = 0.0  # Downward reserve shortfall [kWh]
    reserve_req_up: float = 0.0          # Upward reserve requirement at k=0 [kW]
    reserve_req_down: float = 0.0        # Downward reserve requirement at k=0 [kW]
    reserve_headroom_up: float = 0.0     # Upward headroom at k=0 [kW]
    reserve_headroom_down: float = 0.0   # Downward headroom at k=0 [kW]


@dataclass
class LocalMPCProblem:
    """Input data for local MPC problem."""

    # Microgrid ID
    mg_id: int

    # Horizon
    horizon: int

    # Current state
    ess_energy: float          # Current ESS energy [kWh]

    # Forecasts over horizon
    p_renewable: np.ndarray    # Renewable forecast [kW]
    p_load_base: np.ndarray    # Base load [kW]
    p_load_shift_max: np.ndarray   # Max shiftable load [kW]
    p_load_curt_max: np.ndarray    # Baseline curtailable component (max available curtailment) [kW]

    # DR requirements
    e_shift_required: float    # Total shiftable energy to serve [kWh]

    # Prices over horizon
    price_grid_buy: np.ndarray     # Grid buy price [$/kWh]
    price_grid_sell: np.ndarray    # Grid sell price [$/kWh]
    price_mg_trading: np.ndarray   # MG-to-MG price [$/kWh]

    # Component limits
    ess_capacity: float
    ess_energy_min: float
    ess_energy_max: float
    ess_charge_max: float
    ess_discharge_max: float
    ess_eta_ch: float
    ess_eta_dis: float
    grid_import_max: float
    grid_export_max: float

    # Neighbor info
    neighbor_ids: List[int] = field(default_factory=list)
    tieline_limits: Dict[int, float] = field(default_factory=dict)

    # ADMM parameters (for coordination)
    consensus_vars: Dict[int, np.ndarray] = field(default_factory=dict)  # φ_ij
    dual_vars: Dict[int, np.ndarray] = field(default_factory=dict)       # μ_ij
    rho: float = 5.0

    # Reserve requirements (for resilience)
    reserve_up: np.ndarray = field(default_factory=lambda: np.zeros(1))
    reserve_down: np.ndarray = field(default_factory=lambda: np.zeros(1))

    # Penalty costs
    lambda_ls: float = 1000.0  # Load shedding [$/kWh]
    lambda_sp: float = 10.0    # Spillage [$/kWh]
    lambda_ess: float = 1.0    # ESS wear [$/kWh]
    lambda_curt: float = 5.0   # Curtailment [$/kWh]
    lambda_shift: float = 0.1  # Shift deviation [$/kWh]

    # Time step
    dt: float = 1.0


class BaseSolver(ABC):
    """Abstract base class for MPC solvers."""

    @abstractmethod
    def solve(self, problem: LocalMPCProblem) -> LocalMPCResult:
        """
        Solve the local MPC problem.

        Args:
            problem: LocalMPCProblem with all input data

        Returns:
            LocalMPCResult with optimal decisions
        """
        pass

    @abstractmethod
    def name(self) -> str:
        """Return solver name."""
        pass
