# Supplementary material for: Resilient distributed model predictive control for cooperative microgrids under communication loss with demand response integration
Source: PLoS One. 2026 Apr 8;21(4):e0345857. doi: 10.1371/journal.pone.0345857 (PMC13061206; doi:10.1371/journal.pone.0345857)
Supplement: S2 Code — ZIP archive (S2_Code.zip) containing the simulation code and experiment scripts used to generate the raw result files and processed summaries reported in the manuscript. (S2_Code.ZIP) [file pone.0345857.s003.zip › journal.pone.0345857.s003/README.txt]

Simulation Code Package

Study: "Resilient distributed model predictive control for cooperative microgrids under communication loss with demand response integration"

This archive contains the simulation code used to produce the results reported in the manuscript (Path A, Path B, S6, S7), including the experiment scripts that generate raw JSON outputs and the summarization scripts that produce the processed JSON summaries used in the companion data package.

Contents
- simulation/ : Python package containing the simulation framework and experiment scripts.
- requirements_pinned.txt : primary Python dependencies pinned to the environment used for this release.
- simulation/requirements.txt : minimum-version dependency list (may be broader than strictly required).

Quick start (example)
1) Create a Python environment (tested with Python 3.12.x).
2) Install dependencies:
   python -m pip install -r requirements_pinned.txt
3) Run experiment scripts under simulation/experiments/ (each script supports --help).

Key scripts (for reproduction)
- simulation/experiments/burnin_contract_test.py : Path B random step-level loss, burst outage, S6 topology change, S7 DR ablation (raw results).
- simulation/experiments/economic_resilience.py : Path A sweeps (raw results).
- simulation/experiments/summarize_burnin_contract.py : Path B + S6 processed summaries (paired deltas, CIs, p-values).
- simulation/experiments/summarize_dr_ablation.py : S7 processed summary (paired deltas, CIs, p-values).

Outputs
By default, raw and processed JSON outputs are written under data/results/.
