# Supplementary material for: Resilient distributed model predictive control for cooperative microgrids under communication loss with demand response integration
Source: PLoS One. 2026 Apr 8;21(4):e0345857. doi: 10.1371/journal.pone.0345857 (PMC13061206; doi:10.1371/journal.pone.0345857)
Supplement: S2 Code — ZIP archive (S2_Code.zip) containing the simulation code and experiment scripts used to generate the raw result files and processed summaries reported in the manuscript. (S2_Code.ZIP) [file pone.0345857.s003.zip › journal.pone.0345857.s003/requirements_pinned.txt]

# Pinned dependencies
# Tested with Python 3.12.2

numpy==1.26.4
scipy==1.15.3
cvxpy==1.7.5
clarabel==0.11.1
osqp==1.0.5
scs==3.2.11
networkx==3.4.2
pytest==8.4.0
typing_extensions==4.14.1
